# Supplementary material for: Zinc mediates control of nitrogen fixation via transcription factor filamentation
Source: Nature. 2024 Jun 26;631(8019):164–9. doi: 10.1038/s41586-024-07607-6 (PMC11222152; doi:10.1038/s41586-024-07607-6)
Supplement: Supplementary file 1 — RNA-seq statistics [file 41586_2024_7607_MOESM1_ESM.xlsx]

## Sheet: results_pvals_gifu24h
		WT N treated vs mock					fun N treated vs WT N treated					fun-3 N treated vs WT N treated
Gene	baseMean	log2FoldChange	lfcSE	stat	pvalue	padj	log2FoldChange	lfcSE	stat	pvalue	padj	log2FoldChange	lfcSE	stat	pvalue	padj
LotjaGi1g1v0118200	1174.93	3.59785	0.125879	28.5818	1.12979e-179	2.19146e-175	-0.623991	0.111994	-5.57165	2.52336e-08	1.1074e-05	-0.428245	0.11067	-3.86956	0.00010903	0.0178691
LotjaGi1g1v0152000	5428.67	2.62667	0.124568	21.0861	1.06627e-98	1.03412e-94	0.137167	0.122572	1.11907	0.263111	0.764695	0.0319013	0.122419	0.260592	0.794407	0.998962
LotjaGi4g1v0074400	826.648	1.70461	0.0890243	19.1476	1.01254e-81	6.54677e-78	-0.113192	0.0824775	-1.3724	0.169938	0.675951	-0.199008	0.0807363	-2.46492	0.0137045	0.449207
LotjaGi3g1v0487600	800.375	2.77638	0.161077	17.2364	1.41573e-66	6.86523e-63	-0.190714	0.151284	-1.26063	0.207441	0.715508	-0.242709	0.150297	-1.61487	0.106339	0.85776
LotjaGi4g1v0227700	978.765	2.05894	0.12089	17.0314	4.80052e-65	1.86231e-61	-0.316056	0.115792	-2.72951	0.00634281	0.174351	-0.354296	0.114641	-3.09049	0.00199825	0.141983
LotjaGi3g1v0088500	330.752	1.95495	0.125098	15.6273	4.74618e-55	1.53436e-51	-0.0079464	0.109127	-0.0728179	0.941951	0.990681	-0.222267	0.106498	-2.08706	0.0368831	0.66624
LotjaGi3g1v0504500	779.497	2.16285	0.14101	15.3383	4.24201e-53	1.17546e-49	-0.305001	0.134451	-2.26849	0.0232995	0.322193	-0.023772	0.13273	-0.179101	0.857859	0.998962
LotjaGi6g1v0130800	9449.84	2.33827	0.171762	13.6134	3.33233e-42	8.07965e-39	-0.0318057	0.171165	-0.185819	0.852586	0.974959	-0.0935736	0.171094	-0.546915	0.584437	0.996529
LotjaGi1g1v0245000	494.082	1.26854	0.104877	12.0956	1.11459e-33	2.4022e-30	-0.0238922	0.0990602	-0.241189	0.809409	0.966628	-0.215036	0.0968095	-2.22123	0.0263356	0.5975
LotjaGi1g1v0216700	397.982	2.1664	0.179818	12.0478	1.9925e-33	3.51351e-30	-0.471129	0.171139	-2.75291	0.00590686	0.16833	-0.301931	0.168629	-1.79051	0.0733724	0.804016
LotjaGi1g1v0365000	222.762	4.1929	0.347863	12.0533	1.86357e-33	3.51351e-30	-0.521213	0.306695	-1.69945	0.0892339	0.555858	-0.708045	0.305162	-2.32023	0.0203285	0.538251
LotjaGi6g1v0271600	939.565	1.52569	0.131366	11.614	3.49764e-31	5.65365e-28	-0.443559	0.128988	-3.43875	0.000584403	0.0442319	-0.244116	0.127486	-1.91485	0.0555115	0.753112
LotjaGi5g1v0323400	110.35	3.3258	0.290163	11.4619	2.05072e-30	3.05984e-27	0.224428	0.206184	1.08849	0.276381	0.776995	0.255897	0.200992	1.27317	0.202957	0.932105
LotjaGi5g1v0014600	498.447	2.25414	0.198274	11.3688	5.98085e-30	8.28647e-27	0.226972	0.188216	1.20591	0.227852	0.732372	-0.121498	0.187515	-0.647937	0.517026	0.996301
LotjaGi1g1v0654700	111.449	3.44488	0.309815	11.1192	1.0121e-28	1.30878e-25	-0.736226	0.261643	-2.81386	0.00489508	0.154107	-0.793251	0.256859	-3.08827	0.00201325	0.142598
LotjaGi1g1v0664300	745.161	1.27516	0.120449	10.5867	3.4334e-26	4.16235e-23	0.0146945	0.116723	0.125893	0.899817	0.983002	-0.035557	0.115304	-0.308375	0.757797	0.998962
LotjaGi6g1v0087700	107.246	3.92831	0.373334	10.5222	6.82369e-26	7.78583e-23	-0.75842	0.314037	-2.41506	0.0157325	0.267197	-0.910416	0.310449	-2.93258	0.00336162	0.200741
LotjaGi2g1v0244200	225.918	-2.51248	0.241242	-10.4148	2.12302e-25	2.28779e-22	-0.100955	0.254875	-0.396098	0.692033	0.939824	0.444136	0.245549	1.80874	0.0704907	0.800536
LotjaGi3g1v0504600	380.671	1.67762	0.161753	10.3715	3.3434e-25	3.41326e-22	0.0662981	0.152814	0.433849	0.664398	0.934295	0.0143602	0.15079	0.0952333	0.92413	0.998962
LotjaGi4g1v0304800	684.901	1.1267	0.110276	10.2171	1.66226e-24	1.61214e-21	0.191706	0.106082	1.80714	0.0707407	0.507539	-0.138379	0.105035	-1.31746	0.187685	0.925422
LotjaGi6g1v0329800	1419.56	2.91561	0.288134	10.119	4.55231e-24	4.20481e-21	-0.187913	0.284757	-0.659906	0.509314	0.888543	-0.414762	0.284532	-1.4577	0.144924	0.902784
LotjaGi3g1v0183200	76.1809	-2.96718	0.297836	-9.96245	2.22514e-23	1.96186e-20	0.732704	0.321411	2.27965	0.0226286	0.318335	1.04742	0.306282	3.41978	0.000626727	0.0636737
LotjaGi4g1v0225900	534.366	1.6227	0.1646	9.85847	6.30025e-23	5.3133e-20	-0.1268	0.159781	-0.79359	0.427434	0.857792	-0.417618	0.158777	-2.63022	0.00853306	0.347088
LotjaGi2g1v0386800	4571.8	1.12596	0.114332	9.8482	6.97844e-23	5.64003e-20	-0.240201	0.114041	-2.10627	0.0351805	0.377935	-0.18649	0.11376	-1.63933	0.101145	0.850246
LotjaGi5g1v0275400	519.327	1.37078	0.140815	9.7346	2.14656e-22	1.66547e-19	0.0999067	0.135664	0.736429	0.46147	0.871444	-0.271155	0.134605	-2.01445	0.0439627	0.699964
LotjaGi1g1v0698000	346.656	1.28511	0.133839	9.60191	7.84764e-22	5.85464e-19	-0.121988	0.127595	-0.956055	0.339044	0.812277	-0.147077	0.124588	-1.1805	0.237801	0.944663
LotjaGi2g1v0382800	1123.43	1.59635	0.166729	9.57456	1.02295e-21	7.34897e-19	-0.261269	0.164686	-1.58647	0.112634	0.600885	-0.290703	0.163963	-1.77298	0.0762315	0.814342
LotjaGi4g1v0449900	160.52	2.22694	0.232721	9.56915	1.07784e-21	7.46674e-19	-0.303749	0.214907	-1.4134	0.157539	0.66271	-0.79165	0.213313	-3.71122	0.00020626	0.0295388
LotjaGi4g1v0246100	454.991	1.16723	0.122819	9.50365	2.0266e-21	1.35552e-18	0.269142	0.116117	2.31785	0.0204572	0.303922	0.190463	0.114	1.67073	0.0947752	0.847007
LotjaGi6g1v0297700	259.192	1.47512	0.157824	9.34665	9.04712e-21	5.84956e-18	-0.282094	0.150277	-1.87716	0.0604957	0.476988	-0.397174	0.147117	-2.69972	0.00693973	0.309162
LotjaGi3g1v0501000	817.903	0.827382	0.0888135	9.31594	1.20873e-20	7.56311e-18	0.150576	0.0860695	1.74947	0.0802105	0.532679	-0.182694	0.0849678	-2.15016	0.0315426	0.628054
LotjaGi5g1v0121600	1690.49	-0.716931	0.0770115	-9.30941	1.28546e-20	7.7919e-18	-0.306376	0.0791779	-3.86946	0.000109078	0.0137651	-0.271441	0.0775947	-3.4982	0.000468416	0.0518096
LotjaGi5g1v0316900	95.8693	-2.03041	0.219077	-9.26802	1.89628e-20	1.11461e-17	0.584874	0.234218	2.49714	0.01252	0.240681	0.568234	0.225064	2.52477	0.0115773	0.41001
LotjaGi2g1v0280800	357.978	-1.57496	0.170403	-9.24259	2.40596e-20	1.3726e-17	0.0400758	0.176857	0.226601	0.820734	0.969054	0.390486	0.17197	2.27066	0.0231676	0.567684
LotjaGi1g1v0072700	1637.06	1.69017	0.186251	9.0747	1.13988e-19	6.31721e-17	-0.203894	0.184756	-1.10358	0.269774	0.769385	-0.209537	0.184311	-1.13687	0.255594	0.958341
LotjaGi1g1v0397300	240.213	1.27431	0.141166	9.02705	1.76367e-19	9.50277e-17	0.0513056	0.13103	0.391558	0.695385	0.940655	0.0303378	0.126929	0.239015	0.811094	0.998962
LotjaGi4g1v0358300	757.149	0.904551	0.102059	8.863	7.78879e-19	4.08322e-16	0.12529	0.0990615	1.26477	0.205952	0.714233	0.175576	0.0971971	1.80639	0.0708573	0.801029
LotjaGi3g1v0125200	360.168	1.07741	0.122163	8.81948	1.14996e-18	5.86992e-16	-0.0576028	0.11699	-0.492374	0.622455	0.924199	-0.141749	0.114056	-1.2428	0.213942	0.93392
LotjaGi5g1v0225300	249.542	1.41408	0.16202	8.72778	2.59721e-18	1.29174e-15	0.227957	0.151021	1.50943	0.131188	0.630082	-0.212026	0.149492	-1.41831	0.156099	0.911129
LotjaGi6g1v0258300	359.861	1.31697	0.15316	8.59864	8.06633e-18	3.91156e-15	0.0472921	0.146901	0.321932	0.747504	0.953691	-0.270613	0.14539	-1.86129	0.0627033	0.776685
LotjaGi2g1v0318700	380.071	1.44231	0.168741	8.54747	1.25812e-17	5.95212e-15	-0.416868	0.164652	-2.53181	0.0113474	0.229702	-0.294338	0.161952	-1.81744	0.0691494	0.796705
LotjaGi1g1v0613100	45.0226	-3.25175	0.381299	-8.52808	1.48792e-17	6.87172e-15	0.488611	0.423116	1.15479	0.248175	0.75262	0.765831	0.398571	1.92144	0.0546762	0.750243
LotjaGi1g1v0245300	2066.18	0.902626	0.106086	8.5084	1.7635e-17	7.95504e-15	0.0351967	0.105173	0.334654	0.737886	0.951989	-0.0522288	0.104619	-0.49923	0.617617	0.998962
LotjaGi5g1v0059400	163.059	1.35193	0.159786	8.46086	2.6541e-17	1.17004e-14	0.127771	0.144436	0.884624	0.376359	0.831531	-0.0053434	0.139853	-0.0382071	0.969523	0.99908
LotjaGi3g1v0226500	706.588	-1.2971	0.153756	-8.43608	3.28166e-17	1.41454e-14	0.233411	0.156422	1.49219	0.13565	0.637374	0.596241	0.15401	3.87144	0.000108193	0.0178691
LotjaGi4g1v0088800_LC	218.529	1.98136	0.236502	8.37777	5.39386e-17	2.27445e-14	0.550084	0.217524	2.52885	0.0114438	0.229834	0.251987	0.216068	1.16624	0.243517	0.94939
LotjaGi6g1v0145800	437.046	1.58524	0.191626	8.27254	1.31131e-16	5.41182e-14	0.419876	0.183617	2.28669	0.0222139	0.31622	0.390723	0.182228	2.14415	0.0320212	0.629023
LotjaGi5g1v0283600	910.118	0.950324	0.116475	8.15904	3.37692e-16	1.36463e-13	-0.212768	0.115108	-1.84842	0.0645421	0.489036	-0.148382	0.113618	-1.30597	0.191562	0.925592
LotjaGi3g1v0505900	2071.8	-1.47736	0.182248	-8.10632	5.21765e-16	2.06545e-13	0.153673	0.183161	0.839004	0.401467	0.844629	0.237227	0.18256	1.29945	0.19379	0.927519
LotjaGi4g1v0226000	275.499	1.44416	0.178284	8.10035	5.48024e-16	2.126e-13	-0.141742	0.17105	-0.828654	0.4073	0.846869	-0.136963	0.168143	-0.814562	0.415323	0.988664
LotjaGi4g1v0462200	1973.18	-0.626607	0.0787517	-7.95675	1.76624e-15	6.71759e-13	-0.140695	0.0802208	-1.75385	0.0794564	0.531188	0.0178932	0.078842	0.22695	0.820463	0.998962
LotjaGi2g1v0257400	3804.28	0.638482	0.0802777	7.95342	1.81438e-15	6.76798e-13	-0.102612	0.0800198	-1.28234	0.199725	0.709854	-0.150351	0.0795698	-1.88955	0.058818	0.759956
LotjaGi3g1v0408100	778.77	1.06726	0.13558	7.87183	3.49482e-15	1.27904e-12	-0.0347891	0.133271	-0.26104	0.794061	0.963205	0.0580614	0.13182	0.44046	0.659604	0.998962
LotjaGi5g1v0326000	494.912	1.79382	0.227996	7.86776	3.61048e-15	1.2969e-12	0.22658	0.221787	1.02161	0.306966	0.795965	0.1559	0.220793	0.70609	0.480132	0.989914
LotjaGi5g1v0078100	503.933	-0.733053	0.0937508	-7.81916	5.31757e-15	1.87536e-12	-0.344593	0.0998819	-3.45001	0.00056057	0.04316	-0.0735306	0.0945403	-0.77777	0.436704	0.988664
LotjaGi2g1v0280600	171.42	1.37223	0.176005	7.79657	6.36106e-15	2.20331e-12	-0.0553537	0.164706	-0.336076	0.736813	0.951583	-0.225932	0.160897	-1.40421	0.160258	0.914426
LotjaGi1g1v0022100	2037.77	-1.10509	0.14186	-7.79	6.70076e-15	2.28026e-12	-0.399852	0.143375	-2.78886	0.00528945	0.15914	0.130974	0.14211	0.92164	0.356717	0.980224
LotjaGi4g1v0111300	174.501	1.8686	0.241738	7.72985	1.07676e-14	3.60103e-12	0.0120702	0.225339	0.0535647	0.957282	0.992976	0.299478	0.221019	1.35499	0.175422	0.922471
LotjaGi3g1v0351700	313.445	1.12379	0.146806	7.65495	1.93385e-14	6.35779e-12	0.220026	0.139481	1.57746	0.114689	0.604378	0.113108	0.13697	0.825793	0.408922	0.988357
LotjaGi2g1v0324300	716.976	0.774367	0.101513	7.62823	2.37992e-14	7.69387e-12	0.176532	0.0988059	1.78666	0.0739925	0.519219	0.109944	0.0970899	1.13239	0.257468	0.96032
LotjaGi3g1v0502300	341.793	1.18143	0.156006	7.57301	3.64684e-14	1.15963e-11	0.165741	0.149453	1.10899	0.267436	0.767824	0.020006	0.147352	0.13577	0.892003	0.998962
LotjaGi6g1v0297300	2696.9	1.1441	0.15136	7.55884	4.06694e-14	1.27236e-11	0.335717	0.150367	2.23266	0.0255717	0.335478	0.320503	0.150072	2.13565	0.0327076	0.633758
LotjaGi4g1v0458400	99.386	1.97069	0.262242	7.51479	5.70022e-14	1.75503e-11	-0.14841	0.237863	-0.623932	0.532673	0.896266	-0.135298	0.232205	-0.582668	0.560117	0.996301
LotjaGi1g1v0293700	2017.41	-0.823494	0.110193	-7.4732	7.82659e-14	2.37207e-11	-0.309261	0.111655	-2.7698	0.00560904	0.163919	-0.0353351	0.110446	-0.31993	0.749022	0.998962
LotjaGi4g1v0026000	11561.9	0.95524	0.128256	7.44794	9.48087e-14	2.82598e-11	0.307291	0.128054	2.39969	0.0164089	0.271279	0.0150736	0.128001	0.117761	0.906257	0.998962
LotjaGi4g1v0425300	866.771	2.87989	0.386767	7.44608	9.61566e-14	2.82598e-11	-0.017051	0.382457	-0.0445827	0.96444	0.994348	-0.363353	0.382252	-0.950558	0.341829	0.980224
LotjaGi2g1v0412900	394.785	-1.03547	0.139476	-7.42403	1.13613e-13	3.28918e-11	-0.389876	0.146311	-2.66471	0.0077055	0.191281	-0.170211	0.141361	-1.20409	0.228555	0.941582
LotjaGi6g1v0077400	281.476	1.46669	0.198925	7.37307	1.66742e-13	4.75631e-11	-0.37941	0.193934	-1.95639	0.0504192	0.443057	-0.395323	0.191304	-2.06647	0.0387843	0.676631
LotjaGi1g1v0007500	2298.95	-0.488642	0.0672111	-7.27025	3.5881e-13	1.00867e-10	-0.303466	0.0687786	-4.41222	1.02317e-05	0.00207884	-0.0175597	0.0671894	-0.261346	0.793826	0.998962
LotjaGi1g1v0743600	2821.75	-0.542894	0.0748573	-7.25238	4.09504e-13	1.13474e-10	-0.321559	0.0760914	-4.22596	2.37924e-05	0.00417662	-0.0887756	0.0749472	-1.18451	0.236212	0.943184
LotjaGi1g1v0316800	237.124	1.17196	0.162534	7.21054	5.57291e-13	1.5225e-10	0.0437721	0.154873	0.282633	0.777458	0.961621	-0.0811835	0.151808	-0.534777	0.592804	0.996529
LotjaGi2g1v0124300	229.54	-1.41621	0.196466	-7.20841	5.66072e-13	1.52501e-10	-1.04566	0.212812	-4.91351	8.946e-07	0.000276482	-0.520075	0.201504	-2.58096	0.00985262	0.375204
LotjaGi4g1v0022900	1157.09	-0.450312	0.062601	-7.19337	6.32127e-13	1.67964e-10	-0.268879	0.0655403	-4.1025	4.08714e-05	0.00622806	-0.0161902	0.0623875	-0.25951	0.795242	0.998962
LotjaGi4g1v0399200	151.698	1.50952	0.209942	7.1902	6.46978e-13	1.69587e-10	0.0655899	0.195523	0.335459	0.737279	0.951687	-0.0378315	0.191713	-0.197334	0.843566	0.998962
LotjaGi3g1v0474800	810.175	0.882527	0.123402	7.15163	8.57525e-13	2.21779e-10	0.314996	0.120686	2.61005	0.00905301	0.207291	0.0882975	0.119761	0.737278	0.460953	0.988991
LotjaGi2g1v0430500	420.537	-0.935696	0.13096	-7.14491	9.00569e-13	2.29847e-10	0.122647	0.135158	0.907432	0.364178	0.825097	0.490382	0.130711	3.75164	0.000175679	0.0261226
LotjaGi1g1v0557900	400.363	-0.74709	0.104624	-7.14069	9.28612e-13	2.33926e-10	-0.37729	0.111661	-3.37888	0.000727823	0.0505399	-0.200245	0.106009	-1.88894	0.0588999	0.760337
LotjaGi3g1v0130800	386.957	-0.845571	0.118841	-7.11514	1.11803e-12	2.7803e-10	0.110233	0.123439	0.893013	0.37185	0.830316	0.364101	0.118617	3.06955	0.00214379	0.149952
LotjaGi4g1v0249100	1343.82	-0.534977	0.0754789	-7.08776	1.363e-12	3.34661e-10	-0.139768	0.0774545	-1.80451	0.071151	0.508888	-0.100022	0.0756333	-1.32246	0.186017	0.925422
LotjaGi2g1v0382300	1915.99	-0.60276	0.0853707	-7.06051	1.65897e-12	4.02239e-10	-0.275405	0.0869535	-3.16727	0.0015388	0.0785252	-0.0892581	0.0855438	-1.04342	0.296754	0.973789
LotjaGi1g1v0781500	126.568	1.93491	0.274192	7.05675	1.70448e-12	4.0817e-10	-0.0850192	0.256152	-0.33191	0.739957	0.95257	-0.212194	0.252763	-0.839495	0.401192	0.986745
LotjaGi2g1v0151100	439.28	0.887702	0.125907	7.05048	1.78298e-12	4.21763e-10	0.00336077	0.122591	0.0274146	0.978129	0.996908	-0.0317883	0.120158	-0.264554	0.791353	0.998962
LotjaGi1g1v0623400	115.604	1.77949	0.253399	7.02251	2.17923e-12	5.03221e-10	0.308609	0.22938	1.3454	0.178495	0.686299	0.138809	0.226183	0.613704	0.539411	0.996301
LotjaGi4g1v0412600	200.921	1.11759	0.159118	7.02364	2.1616e-12	5.03221e-10	-0.0908117	0.151641	-0.598858	0.549267	0.902661	0.00929313	0.146565	0.0634063	0.949443	0.998962
LotjaGi2g1v0199400	446.196	0.930356	0.132671	7.01253	2.34047e-12	5.34095e-10	0.162222	0.128482	1.26261	0.206731	0.714897	0.11896	0.126327	0.941679	0.346357	0.980224
LotjaGi1g1v0199700	2057.3	1.71784	0.245401	7.00015	2.55695e-12	5.76712e-10	-0.521271	0.244711	-2.13015	0.0331591	0.370663	-0.475959	0.244397	-1.94748	0.0514771	0.737689
LotjaGi2g1v0396500	574.735	0.977915	0.139818	6.99418	2.66813e-12	5.9487e-10	0.103648	0.136758	0.757898	0.448512	0.864673	0.0218663	0.13525	0.161672	0.871564	0.998962
LotjaGi5g1v0194700	46.4792	-1.74305	0.249409	-6.98873	2.77388e-12	6.11421e-10	-0.279876	0.289347	-0.967268	0.33341	0.808897	-0.247874	0.267073	-0.928111	0.35335	0.980224
LotjaGi3g1v0428200	852.569	-0.736649	0.105488	-6.98325	2.88433e-12	6.28622e-10	-0.33989	0.108888	-3.12146	0.00179959	0.0875552	0.00189316	0.105843	0.0178865	0.985729	0.999795
LotjaGi1g1v0103100	1157.89	0.777857	0.112109	6.93839	3.96597e-12	8.54756e-10	-0.0552996	0.111056	-0.497944	0.618524	0.923548	0.0458947	0.109832	0.417861	0.676048	0.998962
LotjaGi1g1v0420000	1184.22	1.66873	0.240814	6.92953	4.22234e-12	8.90569e-10	-0.359683	0.239468	-1.50201	0.133096	0.633041	-0.356292	0.238964	-1.49098	0.135966	0.893472
LotjaGi6g1v0243000	1805.18	-0.596376	0.0860636	-6.92948	4.22397e-12	8.90569e-10	-0.384628	0.0879178	-4.37486	1.21512e-05	0.0024021	-0.134712	0.0862848	-1.56125	0.118464	0.870252
LotjaGi1g1v0377300	918.183	-0.539108	0.0780757	-6.90494	5.02232e-12	1.04751e-09	-0.129661	0.0808229	-1.60426	0.108656	0.592244	-0.0513774	0.0781614	-0.657325	0.510972	0.996283
LotjaGi1g1v0556400	828.723	-0.748115	0.108633	-6.88661	5.71366e-12	1.16661e-09	-0.369763	0.112111	-3.29818	0.000973134	0.0594805	-0.117297	0.109226	-1.0739	0.282868	0.968412
LotjaGi5g1v0175300	1016.75	0.594921	0.0863781	6.88741	5.68175e-12	1.16661e-09	-0.0167283	0.085379	-0.19593	0.844665	0.973047	-0.112694	0.0839174	-1.34291	0.179301	0.924574
LotjaGi4g1v0129600	143.59	1.01514	0.148023	6.85797	6.98468e-12	1.41127e-09	-0.172337	0.139446	-1.23587	0.216506	0.722003	0.0509331	0.130426	0.390514	0.696156	0.998962
LotjaGi1g1v0421900	185.986	1.36718	0.199454	6.85462	7.15035e-12	1.42985e-09	0.071292	0.189007	0.377192	0.706031	0.943382	-0.0735442	0.185973	-0.395457	0.692506	0.998962
LotjaGi1g1v0038100	189.641	1.55475	0.22711	6.84579	7.6055e-12	1.48879e-09	-0.124942	0.217801	-0.573651	0.566204	0.909217	-0.265851	0.215106	-1.23591	0.216493	0.935907
LotjaGi4g1v0280400	380.891	1.48668	0.217179	6.84542	7.62528e-12	1.48879e-09	-0.0118802	0.212324	-0.0559531	0.955379	0.99284	-0.346737	0.211384	-1.64032	0.100939	0.849811
LotjaGi4g1v0392800_LC	1567.91	-0.45465	0.0664258	-6.84448	7.67538e-12	1.48879e-09	-0.319596	0.0686463	-4.65569	3.22892e-06	0.000814394	-0.104	0.0664499	-1.56509	0.117563	0.869978
LotjaGi1g1v0561900	326.194	0.826616	0.12098	6.83264	8.33663e-12	1.60105e-09	0.254289	0.115042	2.21039	0.0270778	0.342066	0.1266	0.11211	1.12925	0.258791	0.96032
LotjaGi6g1v0139200	467.732	1.04045	0.152513	6.82207	8.97397e-12	1.70655e-09	-0.151282	0.149831	-1.00968	0.312647	0.798942	-0.107404	0.147728	-0.727038	0.467202	0.988991
LotjaGi1g1v0074400	2826.97	-0.576746	0.0846813	-6.81078	9.70737e-12	1.82809e-09	-0.240409	0.0857191	-2.80462	0.0050376	0.15613	-0.0271104	0.0847449	-0.319906	0.749039	0.998962
LotjaGi1g1v0778600	446.626	1.04809	0.154221	6.796	1.07564e-11	1.98706e-09	0.207562	0.149647	1.38701	0.16544	0.673483	0.26953	0.147613	1.82593	0.0678614	0.793423
LotjaGi4g1v0096200	2680.15	0.818832	0.120464	6.79734	1.06568e-11	1.98706e-09	0.0741224	0.11987	0.618357	0.53634	0.897512	0.173886	0.1194	1.45633	0.145301	0.902784
LotjaGi4g1v0087500	154.728	-1.08744	0.160088	-6.79278	1.09994e-11	2.01279e-09	-0.186017	0.172628	-1.07756	0.281229	0.780572	-0.149729	0.164122	-0.912304	0.361609	0.982327
LotjaGi1g1v0021900	543.835	-0.903759	0.133156	-6.7872	1.14327e-11	2.07252e-09	-0.0140676	0.136775	-0.102852	0.91808	0.986703	0.380027	0.133149	2.85416	0.00431508	0.231233
LotjaGi1g1v0316100	1224.62	0.786317	0.116086	6.77355	1.25664e-11	2.23624e-09	0.246748	0.114479	2.15539	0.0311312	0.364195	0.259082	0.113548	2.28169	0.0225075	0.5616
LotjaGi2g1v0211800	203.091	0.933357	0.137793	6.77362	1.256e-11	2.23624e-09	0.0296436	0.130468	0.22721	0.820261	0.968885	-0.0208866	0.125613	-0.166278	0.867938	0.998962
LotjaGi1g1v0405500	61.0035	1.87823	0.277403	6.77078	1.28092e-11	2.25873e-09	-0.0102409	0.242028	-0.0423128	0.966249	0.994539	-0.414446	0.237414	-1.74567	0.0808688	0.821132
LotjaGi6g1v0308300	2263.45	-0.437336	0.0646343	-6.76631	1.32106e-11	2.30852e-09	-0.19641	0.0659954	-2.97612	0.00291925	0.112975	-0.0544873	0.0645902	-0.843585	0.398902	0.986633
LotjaGi2g1v0376800	185.791	1.74942	0.259031	6.75371	1.44112e-11	2.49583e-09	-0.244621	0.249381	-0.980914	0.326635	0.804128	-0.23116	0.24638	-0.938225	0.348129	0.980224
LotjaGi6g1v0231300	61.8459	-2.20512	0.326791	-6.74779	1.50116e-11	2.57681e-09	0.0395974	0.355347	0.111433	0.911273	0.985571	0.897398	0.331702	2.70543	0.00682156	0.306329
LotjaGi6g1v0145100	1030.21	0.920873	0.136623	6.74023	1.58132e-11	2.69061e-09	-0.0412621	0.13533	-0.304899	0.760443	0.956644	-0.150951	0.134474	-1.12253	0.261637	0.962652
LotjaGi6g1v0308100	1950.77	-0.587955	0.0873793	-6.72877	1.71107e-11	2.88605e-09	-0.302594	0.0889375	-3.40232	0.000668155	0.0479129	-0.0569502	0.0875011	-0.650851	0.515143	0.996301
LotjaGi3g1v0303900	184.105	-1.51281	0.22493	-6.72566	1.748e-11	2.92292e-09	0.424347	0.23215	1.8279	0.0675651	0.499734	1.13504	0.224453	5.05692	4.26087e-07	0.000162151
LotjaGi4g1v0075200	174.631	1.18442	0.176233	6.72078	1.80759e-11	2.99673e-09	-0.0919391	0.167274	-0.549633	0.582571	0.914153	0.0889983	0.161493	0.551096	0.581568	0.996529
LotjaGi1g1v0655300	558.915	0.971561	0.144669	6.71575	1.87102e-11	3.07561e-09	0.0445924	0.14187	0.314319	0.753279	0.955189	-0.0212741	0.140314	-0.151618	0.879489	0.998962
LotjaGi4g1v0432400	1116.89	0.799853	0.119124	6.71446	1.88759e-11	3.07678e-09	-0.0420551	0.118044	-0.356265	0.721642	0.947947	-0.110003	0.117069	-0.939644	0.3474	0.980224
LotjaGi6g1v0345300	1135.56	-1.38998	0.207391	-6.70222	2.05283e-11	3.31823e-09	-0.392765	0.209542	-1.87439	0.0608761	0.478098	0.0364957	0.207957	0.175497	0.860689	0.998962
LotjaGi1g1v0747100	89.934	1.40269	0.209475	6.69622	2.13881e-11	3.42864e-09	0.117818	0.186538	0.631601	0.527647	0.894903	0.0987968	0.179087	0.551668	0.581176	0.996529
LotjaGi5g1v0238900	184.71	1.02316	0.153887	6.64878	2.95537e-11	4.69879e-09	0.115296	0.144518	0.797795	0.424989	0.856724	0.0355152	0.14008	0.253535	0.799855	0.998962
LotjaGi3g1v0027300	1368.94	0.700725	0.105848	6.6201	3.58945e-11	5.66053e-09	-0.0909245	0.105177	-0.864494	0.387317	0.838651	-0.334421	0.104474	-3.201	0.00136953	0.113889
LotjaGi3g1v0089400	1020.07	-0.548968	0.0829893	-6.61492	3.71743e-11	5.76855e-09	-0.316733	0.0859252	-3.68615	0.00022767	0.0231286	-0.135885	0.0832561	-1.63213	0.102653	0.853751
LotjaGi3g1v0557600	925.732	-0.681027	0.102942	-6.61565	3.69927e-11	5.76855e-09	0.39338	0.104128	3.77784	0.000158195	0.0177353	0.442905	0.102443	4.32343	1.5362e-05	0.00379147
LotjaGi1g1v0079600	1380.6	-0.666797	0.101162	-6.59139	4.35716e-11	6.7076e-09	-0.464066	0.103523	-4.48274	7.36911e-06	0.00168438	-0.125932	0.101477	-1.241	0.214607	0.934196
LotjaGi2g1v0308800	108.248	1.66988	0.253434	6.58901	4.42783e-11	6.76272e-09	0.26488	0.230983	1.14676	0.251483	0.75593	-0.0349364	0.227877	-0.153313	0.878152	0.998962
LotjaGi3g1v0440000	1212.96	0.579321	0.0881792	6.56982	5.03756e-11	7.63388e-09	-0.202924	0.0878469	-2.30997	0.02089	0.305796	-0.172443	0.0863769	-1.9964	0.0458907	0.711943
LotjaGi1g1v0122200	150.458	0.977144	0.148853	6.56447	5.22182e-11	7.85175e-09	-0.0500485	0.140107	-0.357216	0.72093	0.94778	-0.0999214	0.133844	-0.746549	0.455336	0.988664
LotjaGi3g1v0394300	33.6527	3.61828	0.552246	6.55194	5.67958e-11	8.40968e-09	-1.44317	0.476003	-3.03184	0.00243067	0.102373	-1.03015	0.45876	-2.24552	0.0247347	0.579112
LotjaGi4g1v0296000	202.875	1.20781	0.184313	6.55305	5.63742e-11	8.40968e-09	0.170192	0.175878	0.967675	0.333207	0.808736	-0.632215	0.175922	-3.59373	0.000325983	0.0406586
LotjaGi4g1v0029300	170.811	-1.44116	0.220306	-6.54163	6.08502e-11	8.94175e-09	-0.66743	0.235676	-2.83198	0.00462604	0.148623	-0.281893	0.225219	-1.25164	0.210701	0.932181
LotjaGi5g1v0153700	2084.32	-0.579424	0.0887925	-6.5256	6.7731e-11	9.87803e-09	-0.317211	0.090227	-3.5157	0.000438592	0.0363171	-0.15076	0.0889851	-1.69422	0.0902232	0.843051
LotjaGi1g1v0022200	4326.56	-0.838556	0.128936	-6.50368	7.8381e-11	1.13459e-08	0.0271388	0.129376	0.209767	0.83385	0.970801	0.313206	0.128943	2.42903	0.0151395	0.471427
LotjaGi1g1v0005100	1278.47	-0.615157	0.0947168	-6.4947	8.31993e-11	1.19542e-08	0.126812	0.0960516	1.32025	0.186753	0.69541	0.247718	0.0945069	2.62117	0.00876298	0.349716
LotjaGi2g1v0250700	191.044	-1.61316	0.248876	-6.4818	9.06361e-11	1.2927e-08	0.288406	0.255507	1.12876	0.258999	0.761917	0.100775	0.252203	0.39958	0.689466	0.998962
LotjaGi3g1v0344200_LC	212.828	1.62225	0.251788	6.44293	1.17191e-10	1.65923e-08	-0.424022	0.244996	-1.73073	0.0835002	0.541763	0.0384295	0.240701	0.159657	0.873152	0.998962
LotjaGi3g1v0224400_LC	9646.17	0.868595	0.135061	6.43116	1.26638e-10	1.77999e-08	-0.29668	0.134988	-2.19783	0.0279613	0.347623	-0.278906	0.13487	-2.06797	0.0386427	0.676631
LotjaGi3g1v0487700_LC	50.1443	1.76476	0.274947	6.41854	1.3759e-10	1.92002e-08	0.141012	0.23068	0.611289	0.541009	0.899718	-0.250481	0.224659	-1.11494	0.264877	0.963092
LotjaGi5g1v0248200	1347.47	-0.601182	0.0936821	-6.41726	1.38752e-10	1.92241e-08	-0.397098	0.0959861	-4.13704	3.51818e-05	0.00571848	-0.148191	0.0939724	-1.57696	0.114805	0.868596
LotjaGi6g1v0247900	52.0991	-1.98768	0.310038	-6.4111	1.44475e-10	1.9875e-08	-0.381893	0.348224	-1.09669	0.272778	0.77323	0.142281	0.32133	0.442789	0.657919	0.998962
LotjaGi3g1v0254400	1667.57	-0.653441	0.101959	-6.40884	1.4663e-10	2.00295e-08	-0.301234	0.103605	-2.90754	0.00364288	0.128102	-0.0908993	0.102181	-0.889594	0.373684	0.982327
LotjaGi3g1v0347800	469.424	1.50479	0.235135	6.39969	1.55694e-10	2.11188e-08	-0.143647	0.231793	-0.619721	0.535442	0.897502	-0.393051	0.230936	-1.70199	0.0887569	0.84229
LotjaGi2g1v0039800	5339.57	-23.8989	3.7382	-6.39317	1.62479e-10	2.18861e-08	30.8847	3.7375	8.26347	1.41499e-16	2.82265e-13	29.4319	3.73744	7.87487	3.41085e-15	4.25466e-12
LotjaGi1g1v0516900	278.448	-1.07401	0.168133	-6.38788	1.68206e-10	2.25013e-08	-0.263566	0.175695	-1.50013	0.13358	0.633472	0.0498828	0.169699	0.293948	0.768797	0.998962
LotjaGi4g1v0035900	580.01	0.737413	0.115731	6.37177	1.86859e-10	2.48254e-08	0.0495368	0.113582	0.436134	0.66274	0.933814	-0.148005	0.111992	-1.32157	0.186312	0.925422
LotjaGi5g1v0298500	90.3059	1.45793	0.229158	6.36214	1.98963e-10	2.62537e-08	0.0895071	0.208024	0.430273	0.666997	0.934327	0.0122914	0.20189	0.0608817	0.951453	0.998962
LotjaGi2g1v0060200	19.9252	-4.53824	0.713738	-6.3584	2.03863e-10	2.67185e-08	0.29947	0.831378	0.360209	0.718691	0.947161	-0.178537	0.814294	-0.219254	0.826452	0.998962
LotjaGi1g1v0056400	1201.93	0.601427	0.0946785	6.35231	2.12109e-10	2.74569e-08	-0.121725	0.0941247	-1.29323	0.195933	0.704484	-0.121265	0.0928256	-1.30637	0.191426	0.925592
LotjaGi1g1v0614400	2700.85	-0.523453	0.0824057	-6.35215	2.12328e-10	2.74569e-08	-0.300336	0.083526	-3.59572	0.000323496	0.029577	-0.143899	0.0825215	-1.74378	0.0811978	0.822154
LotjaGi1g1v0029700	449.963	0.710432	0.112094	6.33783	2.33025e-10	2.99337e-08	0.0826798	0.1092	0.757139	0.448967	0.864938	-0.0683242	0.106909	-0.639085	0.522768	0.996301
LotjaGi2g1v0334600	172.659	1.30582	0.207477	6.29384	3.09704e-10	3.95219e-08	0.0290364	0.19782	0.146782	0.883304	0.979982	-0.0945348	0.194553	-0.485908	0.627033	0.998962
LotjaGi5g1v0043800_LC	29.8547	-2.51404	0.399653	-6.29057	3.16299e-10	4.00996e-08	2.09413	0.408878	5.12166	3.02865e-07	0.000108947	1.89088	0.400241	4.72437	2.30832e-06	0.000719844
LotjaGi5g1v0150700	1183.05	0.594496	0.0945458	6.28792	3.2175e-10	4.05258e-08	0.0287242	0.0936439	0.306739	0.759042	0.956536	-0.0145852	0.0924431	-0.157775	0.874634	0.998962
LotjaGi4g1v0403300	1220.43	-0.584996	0.093101	-6.28346	3.31119e-10	4.14369e-08	-0.194831	0.0951632	-2.04733	0.0406256	0.401608	0.0559338	0.0931051	0.60076	0.548	0.996301
LotjaGi5g1v0000900	199.627	1.2523	0.199917	6.26409	3.74999e-10	4.66273e-08	0.0309807	0.189639	0.163367	0.87023	0.976881	-0.0646378	0.186624	-0.346353	0.729077	0.998962
LotjaGi3g1v0303400	136.081	-1.19777	0.191474	-6.25553	3.9616e-10	4.89446e-08	0.656512	0.19707	3.33137	0.000864196	0.0552859	0.450037	0.192558	2.33715	0.0194314	0.52439
LotjaGi4g1v0188000	253.006	0.910236	0.14561	6.25117	4.07378e-10	5.00121e-08	0.186496	0.138883	1.34283	0.179327	0.687212	0.167371	0.135268	1.23733	0.215964	0.935567
LotjaGi6g1v0100400	227.183	0.836684	0.13424	6.23274	4.58339e-10	5.59145e-08	0.10081	0.127765	0.789029	0.430095	0.859481	0.164955	0.122784	1.34346	0.179124	0.924574
LotjaGi2g1v0233100	417.357	0.845631	0.135854	6.22456	4.82899e-10	5.85424e-08	0.172637	0.132109	1.30678	0.191286	0.699464	-0.087813	0.130472	-0.673039	0.500923	0.995036
LotjaGi1g1v0759800	1404.14	0.57489	0.0925158	6.21396	5.16657e-10	6.18617e-08	0.111387	0.0916154	1.21581	0.224057	0.728799	0.0323208	0.090652	0.356537	0.721439	0.998962
LotjaGi4g1v0193700	1266.96	-0.669307	0.107705	-6.21424	5.15736e-10	6.18617e-08	-0.302588	0.109793	-2.75598	0.0058517	0.167629	-0.00777823	0.107893	-0.0720924	0.942528	0.998962
LotjaGi1g1v0499900	1571.6	0.827123	0.133129	6.21293	5.20072e-10	6.18886e-08	-0.111501	0.132488	-0.841594	0.400015	0.843716	-0.124395	0.131816	-0.943701	0.345323	0.980224
LotjaGi1g1v0693700	626.58	-0.627213	0.101103	-6.20374	5.51386e-10	6.48196e-08	-0.556509	0.106267	-5.23687	1.63322e-07	6.17894e-05	-0.32069	0.102109	-3.14065	0.00168572	0.128388
LotjaGi5g1v0193500	304.877	0.914375	0.147381	6.20414	5.49969e-10	6.48196e-08	0.0255918	0.143109	0.178828	0.858073	0.975521	-0.235146	0.140948	-1.66832	0.0952519	0.847007
LotjaGi4g1v0208100	1481.43	-1.06896	0.172738	-6.18834	6.08019e-10	7.03216e-08	-0.40208	0.174448	-2.30486	0.0211741	0.308907	0.243412	0.172928	1.40759	0.159253	0.913243
LotjaGi5g1v0112400	869.179	-0.804717	0.130043	-6.18807	6.09065e-10	7.03216e-08	-0.361732	0.132979	-2.72022	0.00652392	0.175026	-0.0403596	0.130501	-0.309266	0.757119	0.998962
LotjaGi6g1v0050600	82.2492	2.31686	0.374314	6.18961	6.03134e-10	7.03216e-08	-0.78881	0.35707	-2.20912	0.0271665	0.342398	-1.01737	0.353123	-2.88105	0.00396349	0.219193
LotjaGi3g1v0409500	756.946	-0.619636	0.100346	-6.17499	6.61679e-10	7.59444e-08	-0.155153	0.103535	-1.49856	0.133987	0.634256	-0.0470122	0.100643	-0.46712	0.640414	0.998962
LotjaGi5g1v0176100	1085.44	-0.463621	0.0751233	-6.17147	6.7657e-10	7.71966e-08	-0.226141	0.0776951	-2.91062	0.00360715	0.127829	0.0158657	0.0749273	0.211748	0.832303	0.998962
LotjaGi6g1v0299300	238.506	0.910142	0.147765	6.15939	7.30255e-10	8.28348e-08	0.0258264	0.142234	0.181576	0.855915	0.975521	-0.0657312	0.138648	-0.474087	0.635438	0.998962
LotjaGi1g1v0586600	1667.39	-0.508114	0.082531	-6.15665	7.43017e-10	8.37435e-08	-0.161239	0.0840558	-1.91824	0.0550808	0.458882	0.0646864	0.0824356	0.78469	0.432635	0.988664
LotjaGi3g1v0329600	67.3354	-1.37389	0.223185	-6.15582	7.469e-10	8.37435e-08	0.615831	0.235794	2.61173	0.00900858	0.206909	0.743448	0.223579	3.32521	0.000883511	0.083002
LotjaGi2g1v0407700	81.082	1.28286	0.208877	6.14167	8.16585e-10	9.05103e-08	-0.325511	0.195457	-1.66538	0.095836	0.566874	-0.255566	0.185277	-1.37937	0.167781	0.918923
LotjaGi6g1v0134300	75.239	1.38143	0.224897	6.14252	8.12247e-10	9.05103e-08	-0.193984	0.206683	-0.93856	0.347957	0.816982	-0.141762	0.197153	-0.719049	0.472111	0.98984
LotjaGi3g1v0134100	2994.88	-0.868099	0.141887	-6.11826	9.46026e-10	1.04262e-07	-0.0381332	0.142509	-0.267584	0.78902	0.96205	0.168942	0.141962	1.19005	0.234026	0.943087
LotjaGi4g1v0320300	5747.49	1.03706	0.16988	6.10469	1.02999e-09	1.12874e-07	0.381805	0.169504	2.25249	0.0242915	0.327762	0.250624	0.1694	1.47949	0.139011	0.897111
LotjaGi2g1v0226500_LC	2305.33	1.13769	0.186543	6.09882	1.06856e-09	1.16443e-07	-0.102892	0.185973	-0.553267	0.580081	0.913331	-0.152169	0.185671	-0.81956	0.412467	0.988664
LotjaGi1g1v0370900	62.7768	1.4076	0.231239	6.08722	1.14889e-09	1.23707e-07	0.01363	0.202719	0.0672357	0.946394	0.991491	0.141519	0.19066	0.742261	0.457929	0.988815
LotjaGi1g1v0592400	947.239	-0.720129	0.118288	-6.08794	1.14374e-09	1.23707e-07	-0.264625	0.120818	-2.19028	0.0285039	0.351386	0.00170136	0.11857	0.014349	0.988552	0.999795
LotjaGi3g1v0145000	45.5983	-2.15555	0.354154	-6.08646	1.15435e-09	1.23707e-07	-0.79431	0.405468	-1.959	0.0501132	0.442331	-1.09782	0.388489	-2.82588	0.00471514	0.24171
LotjaGi3g1v0141700	2941.52	0.699256	0.114924	6.08454	1.16829e-09	1.24513e-07	-0.0313256	0.114585	-0.273383	0.784559	0.961831	-0.207909	0.114258	-1.81966	0.0688115	0.795709
LotjaGi4g1v0338100_LC	571.975	-0.761417	0.125159	-6.08362	1.17501e-09	1.24544e-07	-0.113275	0.128483	-0.881632	0.377976	0.83171	-0.171685	0.126074	-1.36178	0.173267	0.921132
LotjaGi5g1v0059300	636.034	-0.891249	0.146566	-6.08089	1.19519e-09	1.25995e-07	-0.0153137	0.149225	-0.102621	0.918263	0.986703	-0.00902205	0.147228	-0.0612794	0.951137	0.998962
LotjaGi6g1v0032600	167.595	-1.93849	0.319348	-6.07014	1.27798e-09	1.33994e-07	-0.159934	0.329811	-0.484928	0.627728	0.925823	0.110722	0.323209	0.34257	0.731922	0.998962
LotjaGi3g1v0130900	1450.84	-0.487821	0.080391	-6.06811	1.29427e-09	1.34973e-07	-0.436212	0.0827545	-5.27115	1.35569e-07	5.21894e-05	-0.121982	0.0805005	-1.51529	0.129699	0.883805
LotjaGi2g1v0310600	141.183	0.891866	0.147002	6.06704	1.30285e-09	1.35141e-07	0.0855524	0.136782	0.625467	0.531664	0.895583	0.147143	0.129295	1.13804	0.255103	0.958341
LotjaGi5g1v0075100	1219.51	-0.641316	0.105957	-6.05262	1.42513e-09	1.47038e-07	-0.286644	0.108071	-2.65236	0.00799308	0.194495	-0.0101877	0.106121	-0.0960005	0.92352	0.998962
LotjaGi1g1v0395100	142.348	1.31945	0.218082	6.05026	1.44611e-09	1.47633e-07	-0.0998685	0.208197	-0.479682	0.631453	0.926563	-0.233379	0.20432	-1.14223	0.25336	0.957831
LotjaGi6g1v0355000	288.484	-0.888723	0.146879	-6.0507	1.44219e-09	1.47633e-07	0.514023	0.150076	3.42509	0.000614601	0.046028	0.568901	0.146317	3.88815	0.000101012	0.0170529
LotjaGi3g1v0487100	687.721	-1.19989	0.198484	-6.04531	1.49122e-09	1.51441e-07	-0.182859	0.20121	-0.908796	0.363458	0.824753	0.0085544	0.199285	0.0429255	0.965761	0.998962
LotjaGi6g1v0073100	311.824	0.844178	0.139899	6.03421	1.59744e-09	1.61383e-07	0.169547	0.135044	1.25549	0.2093	0.717421	-0.0261305	0.13265	-0.196988	0.843837	0.998962
LotjaGi1g1v0538500	439.613	-0.874247	0.144983	-6.03001	1.63951e-09	1.63085e-07	-0.159877	0.149313	-1.07075	0.284282	0.780797	-0.14111	0.146207	-0.965137	0.334476	0.980224
LotjaGi3g1v0077200	63.6691	1.69784	0.281527	6.03085	1.63101e-09	1.63085e-07	-0.157805	0.255122	-0.618546	0.536215	0.897512	-0.154063	0.246734	-0.624409	0.532359	0.996301
LotjaGi4g1v0442100	1386.63	-0.796796	0.132129	-6.03045	1.63501e-09	1.63085e-07	-0.228836	0.133749	-1.71093	0.0870933	0.55054	0.0408561	0.132345	0.308709	0.757543	0.998962
LotjaGi1g1v0312000	1122.52	-0.607647	0.10111	-6.00978	1.85775e-09	1.8379e-07	-0.246288	0.103326	-2.38359	0.0171445	0.277639	-0.043356	0.101291	-0.428035	0.668626	0.998962
LotjaGi3g1v0039400	309.42	-1.10603	0.184062	-6.00901	1.86661e-09	1.8379e-07	0.405179	0.187448	2.16155	0.0306525	0.362093	0.402128	0.184546	2.17902	0.0293305	0.612965
LotjaGi1g1v0308500	1600.97	-0.507226	0.0844657	-6.00512	1.91196e-09	1.87304e-07	-0.231339	0.0861482	-2.68536	0.00724516	0.18474	0.0180053	0.084424	0.213273	0.831114	0.998962
LotjaGi1g1v0436200	1639.02	0.554964	0.0926711	5.98853	2.11749e-09	2.06397e-07	0.102065	0.0919454	1.11006	0.266974	0.767474	0.0851938	0.0910509	0.935672	0.349442	0.980224
LotjaGi1g1v0717200	144.082	1.21812	0.203814	5.97662	2.27808e-09	2.2094e-07	0.0460844	0.193546	0.238106	0.811799	0.967536	-0.175925	0.190039	-0.925731	0.354586	0.980224
LotjaGi1g1v0398800_LC	608.66	0.542149	0.090954	5.96069	2.5117e-09	2.41213e-07	-0.303008	0.0909418	-3.33189	0.000862597	0.0552859	-0.132034	0.087541	-1.50826	0.131489	0.886336
LotjaGi1g1v0667700	184.069	1.0821	0.18154	5.96067	2.51199e-09	2.41213e-07	0.0400762	0.173771	0.230626	0.817605	0.968272	-0.0559625	0.170095	-0.329007	0.742151	0.998962
LotjaGi5g1v0311300	1274.5	-0.541103	0.090858	-5.95548	2.59312e-09	2.47777e-07	-0.395724	0.0932708	-4.24274	2.20808e-05	0.00397147	-0.0541993	0.0909531	-0.595904	0.55124	0.996301
LotjaGi5g1v0032500	1129.03	-0.617935	0.103774	-5.95464	2.60642e-09	2.47827e-07	-0.348697	0.106173	-3.28424	0.00102259	0.0609938	-0.123756	0.104077	-1.18908	0.234407	0.943087
LotjaGi3g1v0004600	1708.03	-0.555055	0.0933954	-5.94307	2.79733e-09	2.64682e-07	-0.226351	0.0948959	-2.38525	0.0170673	0.277131	0.034104	0.0933992	0.365142	0.715006	0.998962
LotjaGi5g1v0080000	1335.7	0.616829	0.104038	5.92888	3.05007e-09	2.87195e-07	-0.0307593	0.103392	-0.297501	0.766084	0.95816	-0.189178	0.102558	-1.84459	0.0650978	0.785829
LotjaGi4g1v0372100	244.124	1.1573	0.195379	5.92333	3.15484e-09	2.95625e-07	-0.175256	0.190765	-0.918697	0.358254	0.822353	-0.331076	0.188297	-1.75827	0.0787021	0.820598
LotjaGi2g1v0424800	27.2262	5.18132	0.876723	5.90987	3.42373e-09	3.1928e-07	0.518155	0.334853	1.54741	0.121764	0.614082	0.156976	0.328189	0.478312	0.632428	0.998962
LotjaGi5g1v0290300	962.109	-0.480477	0.0814765	-5.89712	3.69899e-09	3.43298e-07	-0.348351	0.0845668	-4.11924	3.80121e-05	0.00600072	-0.136985	0.0816206	-1.67832	0.0932853	0.846728
LotjaGi6g1v0345200	113.545	-2.42981	0.412673	-5.88797	3.90965e-09	3.61121e-07	1.53612	0.416662	3.68672	0.000227166	0.0231286	0.356546	0.419013	0.85092	0.394814	0.986633
LotjaGi1g1v0588600	975.495	-0.811196	0.137971	-5.87945	4.11621e-09	3.78398e-07	0.357348	0.13908	2.56937	0.0101883	0.217723	0.348273	0.13791	2.52536	0.011558	0.41001
LotjaGi1g1v0245400	1494.95	0.929352	0.158096	5.8784	4.14239e-09	3.79009e-07	0.15504	0.157066	0.987101	0.323593	0.801503	-0.035831	0.156643	-0.228743	0.819069	0.998962
LotjaGi4g1v0096100	335.319	0.914007	0.155804	5.86638	4.45421e-09	4.05626e-07	0.169642	0.151064	1.12299	0.261444	0.763285	0.187047	0.148441	1.26008	0.207642	0.932181
LotjaGi1g1v0591100	1521.78	0.792023	0.135049	5.86471	4.49931e-09	4.07818e-07	-0.261063	0.134642	-1.93894	0.0525087	0.450606	-0.0663095	0.133741	-0.495804	0.620033	0.998962
LotjaGi4g1v0419200	2578.78	-0.592479	0.101273	-5.85033	4.90604e-09	4.42616e-07	-0.205092	0.102211	-2.00655	0.0447977	0.418652	0.0274427	0.101309	0.27088	0.786483	0.998962
LotjaGi1g1v0689700	210.05	0.806264	0.138131	5.83695	5.31645e-09	4.73357e-07	0.0430969	0.132467	0.32534	0.744924	0.953456	-0.0691188	0.128168	-0.539284	0.589691	0.996529
LotjaGi4g1v0144600	401.961	-0.549873	0.0942183	-5.83616	5.34168e-09	4.73357e-07	-0.291656	0.100356	-2.90621	0.0036584	0.128442	-0.0693361	0.0944044	-0.734458	0.46267	0.988991
LotjaGi6g1v0039600	142.91	-2.72298	0.466415	-5.83812	5.27945e-09	4.73357e-07	0.227871	0.476097	0.478623	0.632207	0.926902	-0.414664	0.475159	-0.872684	0.382835	0.986633
LotjaGi6g1v0354900	438.563	-0.779971	0.133646	-5.83608	5.3444e-09	4.73357e-07	0.404397	0.135853	2.97672	0.00291348	0.112975	0.450416	0.133086	3.3844	0.000713348	0.0705586
LotjaGi4g1v0190900	536.611	0.772736	0.132467	5.83344	5.42968e-09	4.78725e-07	0.176375	0.129755	1.3593	0.174053	0.681166	-0.0167805	0.128301	-0.130791	0.895941	0.998962
LotjaGi6g1v0100900	1032.36	-1.57538	0.270379	-5.82657	5.65797e-09	4.96596e-07	0.294127	0.271568	1.08307	0.278778	0.779662	0.41591	0.270746	1.53616	0.124499	0.882098
LotjaGi5g1v0348300	433.24	0.799417	0.137494	5.81419	6.09282e-09	5.32353e-07	0.188872	0.133974	1.40976	0.158609	0.663718	0.136926	0.13186	1.03842	0.299076	0.973789
LotjaGi6g1v0003300	954.991	-0.517334	0.0890774	-5.8077	6.33387e-09	5.50933e-07	-0.194315	0.0916154	-2.12099	0.0339228	0.37319	0.0392578	0.088964	0.441277	0.659012	0.998962
LotjaGi4g1v0338800	94.8439	1.48119	0.255183	5.80443	6.4584e-09	5.59257e-07	-0.041976	0.237569	-0.176689	0.859752	0.975521	0.117813	0.230557	0.510992	0.609357	0.998119
LotjaGi4g1v0057900	1548.21	-0.396678	0.0683618	-5.80262	6.52876e-09	5.62837e-07	-0.109003	0.0699483	-1.55833	0.119155	0.612177	0.0359444	0.0680817	0.527959	0.597528	0.997003
LotjaGi4g1v0449200_LC	1669.89	-0.593533	0.102699	-5.77937	7.49819e-09	6.4355e-07	-0.182529	0.104078	-1.75378	0.0794682	0.531188	0.0385998	0.102738	0.375712	0.707131	0.998962
LotjaGi1g1v0256000	116.852	7.06059	1.22528	5.76241	8.29192e-09	7.08539e-07	-0.61329	1.2217	-0.501996	0.61567	0.923548	-0.323137	1.21563	-0.265819	0.790379	0.998962
LotjaGi6g1v0183300	324.538	1.02527	0.177965	5.7611	8.35656e-09	7.10931e-07	0.300958	0.172505	1.74463	0.0810486	0.53439	-0.0105435	0.171134	-0.06161	0.950873	0.998962
LotjaGi1g1v0576500	10557	0.539058	0.0937334	5.75097	8.87343e-09	7.51606e-07	0.0820855	0.0936314	0.876688	0.380656	0.83369	0.0255545	0.0935007	0.273308	0.784617	0.998962
LotjaGi2g1v0459000	106.898	1.28715	0.223898	5.74884	8.98605e-09	7.57836e-07	-0.154965	0.211384	-0.733096	0.4635	0.872001	0.104377	0.203341	0.513307	0.607736	0.998119
LotjaGi4g1v0229500	688.851	-0.739804	0.128842	-5.74197	9.35824e-09	7.85808e-07	-0.288079	0.13176	-2.18638	0.0287875	0.352896	-0.28586	0.129582	-2.20602	0.0273825	0.603356
LotjaGi1g1v0742600	1343.49	-0.500831	0.0873212	-5.73551	9.72206e-09	8.12839e-07	-0.322206	0.0894268	-3.60301	0.00031455	0.0288793	-0.0973455	0.0874189	-1.11355	0.265472	0.963257
LotjaGi3g1v0436000	270.462	-0.669623	0.116879	-5.72922	1.00895e-08	8.39938e-07	-0.0460487	0.123167	-0.373872	0.7085	0.944395	0.409302	0.115268	3.55087	0.000383967	0.0451254
LotjaGi2g1v0412000	301.473	0.960393	0.167733	5.72574	1.02983e-08	8.53661e-07	0.0790259	0.163119	0.484467	0.628054	0.925823	0.0616389	0.160481	0.384089	0.700912	0.998962
LotjaGi1g1v0769900	1400.71	0.503558	0.0881131	5.71491	1.09764e-08	9.05994e-07	0.038914	0.0874631	0.44492	0.656378	0.933105	0.155156	0.0861529	1.80094	0.0717117	0.801256
LotjaGi3g1v0174800	276.847	-0.657552	0.115239	-5.70598	1.15677e-08	9.50087e-07	-0.241777	0.122912	-1.96707	0.049175	0.438103	0.0466813	0.115388	0.404558	0.685802	0.998962
LotjaGi6g1v0230300	60.756	1.55545	0.272628	5.70538	1.16085e-08	9.50087e-07	-0.0505899	0.247088	-0.204745	0.837772	0.97195	-0.32271	0.240962	-1.33926	0.180487	0.925422
LotjaGi4g1v0111900	1875.4	0.725885	0.127307	5.70187	1.18503e-08	9.65798e-07	0.130968	0.126598	1.03452	0.300894	0.791479	2.16334e-05	0.126125	0.000171523	0.999863	1
LotjaGi5g1v0225500	2339.98	-0.584693	0.102798	-5.68781	1.28681e-08	1.04436e-06	-0.286718	0.103907	-2.75937	0.00579136	0.167155	0.0122594	0.102841	0.119207	0.905111	0.998962
LotjaGi1g1v0311800	426.091	0.654296	0.115083	5.68545	1.3047e-08	1.05447e-06	0.078885	0.112375	0.701979	0.482692	0.879369	0.106761	0.109408	0.975809	0.329159	0.980224
LotjaGi1g1v0620100	248.327	1.84914	0.32531	5.68422	1.31411e-08	1.05767e-06	0.127081	0.31654	0.401468	0.688076	0.938795	0.192995	0.314854	0.612967	0.539898	0.996301
LotjaGi3g1v0151300	147.751	0.912014	0.160471	5.68337	1.32067e-08	1.05855e-06	0.0407171	0.151867	0.268111	0.788614	0.96205	0.119306	0.145337	0.820896	0.411706	0.988664
LotjaGi3g1v0418000	112.151	1.02784	0.18097	5.67964	1.34978e-08	1.07302e-06	0.119351	0.16856	0.708063	0.478906	0.877395	-0.267269	0.164658	-1.62317	0.104552	0.855503
LotjaGi3g1v0549700	307.49	-0.893876	0.157378	-5.67979	1.34858e-08	1.07302e-06	-0.264502	0.162205	-1.63066	0.102962	0.579752	0.0282557	0.15779	0.179072	0.857881	0.998962
LotjaGi6g1v0176600	563.809	0.681759	0.120072	5.67791	1.36352e-08	1.07952e-06	-0.122614	0.118786	-1.03222	0.301969	0.792108	-0.0285261	0.116372	-0.245128	0.806357	0.998962
LotjaGi1g1v0385100	23.5136	-2.00813	0.354371	-5.66675	1.45532e-08	1.14287e-06	0.211022	0.403171	0.523407	0.600691	0.919223	0.598705	0.366919	1.63171	0.102741	0.853751
LotjaGi6g1v0347800	145.469	-0.755706	0.133345	-5.66729	1.45076e-08	1.14287e-06	-0.191137	0.145287	-1.31558	0.188315	0.696712	-0.34064	0.13719	-2.48297	0.0130291	0.438594
LotjaGi5g1v0358400	2626.55	-0.435523	0.0769916	-5.65676	1.54261e-08	1.20653e-06	-0.138987	0.0779329	-1.78342	0.0745175	0.520502	0.0550367	0.0768796	0.715882	0.474064	0.98984
LotjaGi2g1v0353400	259.126	0.770282	0.136247	5.65357	1.57149e-08	1.22419e-06	-0.050044	0.132508	-0.377667	0.705678	0.943326	-0.00434393	0.128175	-0.0338906	0.972964	0.99908
LotjaGi1g1v0520000	682.729	-0.761405	0.1347	-5.65258	1.58053e-08	1.2263e-06	-0.218449	0.137723	-1.58614	0.112707	0.600909	-0.00154957	0.135118	-0.0114683	0.99085	0.999795
LotjaGi3g1v0426800	185.405	-1.09774	0.194685	-5.63857	1.71467e-08	1.32508e-06	-0.149729	0.203545	-0.735604	0.461971	0.871444	0.017527	0.196948	0.0889932	0.929087	0.998962
LotjaGi1g1v0013000	136.794	1.43724	0.255145	5.63304	1.77065e-08	1.36291e-06	0.0947617	0.243476	0.389204	0.697126	0.940873	-0.355536	0.241766	-1.47058	0.141406	0.89942
LotjaGi4g1v0091000	94.0109	2.01206	0.357355	5.63043	1.79764e-08	1.37317e-06	0.24733	0.327836	0.754433	0.450589	0.866166	0.757294	0.321657	2.35435	0.0185549	0.515
LotjaGi4g1v0293600	37.7013	1.57777	0.280224	5.63038	1.79814e-08	1.37317e-06	-0.370665	0.248966	-1.48882	0.136535	0.63763	-0.381737	0.233321	-1.63611	0.101817	0.850492
LotjaGi1g1v0723600_LC	204.479	-0.973058	0.17314	-5.62007	1.90877e-08	1.45194e-06	0.00920171	0.180902	0.0508658	0.959432	0.993393	0.656632	0.172242	3.81227	0.000137697	0.021176
LotjaGi3g1v0411600	118.424	1.09953	0.195755	5.61686	1.94456e-08	1.47338e-06	-0.623216	0.192695	-3.2342	0.00121982	0.0689858	-0.425078	0.183947	-2.31088	0.0208396	0.543452
LotjaGi4g1v0033200	354.677	-1.23509	0.220217	-5.60848	2.04106e-08	1.54049e-06	0.114074	0.22396	0.50935	0.610507	0.922387	0.175937	0.221314	0.794963	0.426635	0.988664
LotjaGi4g1v0399400	140.247	0.886889	0.158569	5.59308	2.23074e-08	1.67712e-06	-0.344339	0.15464	-2.22671	0.0259666	0.337393	-0.121409	0.145803	-0.832691	0.405019	0.987684
LotjaGi1g1v0082400	727.894	-0.713752	0.12784	-5.58318	2.36157e-08	1.76862e-06	-0.304718	0.130993	-2.32622	0.0200067	0.30069	0.00487104	0.128156	0.0380088	0.969681	0.99908
LotjaGi4g1v0249700	1157.49	0.677861	0.121438	5.58197	2.37809e-08	1.77414e-06	0.149651	0.120317	1.24381	0.21357	0.719504	-0.00396016	0.119536	-0.0331293	0.973571	0.99908
LotjaGi1g1v0480900	29.522	-2.19478	0.393433	-5.57854	2.42544e-08	1.80254e-06	1.29657	0.410864	3.15572	0.00160102	0.0803917	1.14089	0.399279	2.85737	0.00427161	0.230218
LotjaGi4g1v0069900	184.548	0.896414	0.16081	5.57436	2.48436e-08	1.83928e-06	0.0956932	0.153724	0.622498	0.533614	0.896626	0.254583	0.148019	1.71993	0.0854443	0.831591
LotjaGi5g1v0291200	111.584	1.44103	0.258865	5.56674	2.59549e-08	1.91425e-06	0.707546	0.236026	2.99775	0.00271984	0.108593	0.227502	0.234332	0.970854	0.331621	0.980224
LotjaGi4g1v0214100	1637.32	-0.539985	0.0970277	-5.56527	2.61747e-08	1.92315e-06	-0.393567	0.0988108	-3.98304	6.80401e-05	0.00950958	-0.0393567	0.0970891	-0.405367	0.685208	0.998962
LotjaGi2g1v0266700	61.1612	-1.4178	0.255013	-5.55971	2.7023e-08	1.97798e-06	-0.0497116	0.27678	-0.179607	0.857461	0.975521	0.0832291	0.262265	0.317348	0.75098	0.998962
LotjaGi1g1v0335600	17.9012	-3.93177	0.71083	-5.53124	3.17972e-08	2.31868e-06	0.229894	0.8075	0.284699	0.775875	0.960672	0.113282	0.769063	0.147299	0.882896	0.998962
LotjaGi1g1v0614000	34.816	-1.77454	0.321074	-5.52689	3.25966e-08	2.36807e-06	-0.351637	0.368338	-0.954657	0.339751	0.812573	0.402652	0.329968	1.22028	0.222359	0.939784
LotjaGi5g1v0167000	330.608	1.14552	0.207307	5.52572	3.28129e-08	2.3749e-06	0.0548625	0.202939	0.270339	0.786899	0.961831	0.0426378	0.20101	0.212118	0.832015	0.998962
LotjaGi5g1v0226200	265.688	2.03723	0.369068	5.51993	3.39126e-08	2.44536e-06	-0.128977	0.36368	-0.354645	0.722856	0.948155	-0.586508	0.363066	-1.61543	0.106218	0.85776
LotjaGi4g1v0417900	117.463	1.56087	0.283097	5.51356	3.51648e-08	2.52626e-06	-0.499979	0.273954	-1.82504	0.0679945	0.499993	-0.0125898	0.266675	-0.0472103	0.962346	0.998962
LotjaGi4g1v0283200	348.687	-0.827104	0.150117	-5.50973	3.59394e-08	2.57239e-06	-0.113951	0.154948	-0.735416	0.462086	0.871444	-0.088322	0.151268	-0.583876	0.559304	0.996301
LotjaGi4g1v0324600	1679.86	0.680938	0.123694	5.505	3.69165e-08	2.62721e-06	0.542485	0.122423	4.43123	9.36979e-06	0.00195811	0.141824	0.122136	1.1612	0.245561	0.950973
LotjaGi6g1v0210800	394.407	1.1885	0.215906	5.50472	3.69763e-08	2.62721e-06	0.885759	0.20893	4.23951	2.24009e-05	0.00398548	0.31504	0.208578	1.51042	0.130937	0.885418
LotjaGi1g1v0658800	1188.1	0.629971	0.114495	5.50216	3.7516e-08	2.64807e-06	0.0308662	0.113668	0.271547	0.785971	0.961831	-0.0081482	0.112684	-0.0723099	0.942355	0.998962
LotjaGi2g1v0404000	772.902	-0.701506	0.127499	-5.50204	3.75429e-08	2.64807e-06	-0.0189185	0.129464	-0.146129	0.88382	0.980117	0.172343	0.12733	1.35351	0.175892	0.922666
LotjaGi1g1v0577400	144.996	1.54465	0.280935	5.49823	3.83616e-08	2.68628e-06	0.127568	0.270345	0.471873	0.637018	0.928389	-0.706642	0.269229	-2.62469	0.00867289	0.348358
LotjaGi2g1v0011400	544.343	-1.25798	0.228789	-5.49845	3.83145e-08	2.68628e-06	0.0498791	0.231396	0.215557	0.829333	0.970171	0.272091	0.229384	1.18618	0.23555	0.943087
LotjaGi2g1v0125200	81.7264	1.23107	0.224107	5.49323	3.94658e-08	2.75366e-06	0.36188	0.204403	1.77043	0.0766562	0.524987	-0.14726	0.200844	-0.733204	0.463434	0.988991
LotjaGi4g1v0408400	107.52	1.33601	0.243292	5.49139	3.98788e-08	2.7725e-06	-0.670134	0.23841	-2.81085	0.00494111	0.154669	-0.906303	0.233735	-3.87748	0.000105543	0.0176848
LotjaGi1g1v0005300	766.055	-0.629992	0.11477	-5.48919	4.03789e-08	2.79725e-06	-0.0447368	0.117117	-0.381985	0.702473	0.94293	0.201645	0.114592	1.75968	0.0784621	0.82022
LotjaGi6g1v0174600	149.84	-0.844882	0.153973	-5.4872	4.08365e-08	2.81888e-06	-0.0841865	0.164369	-0.512181	0.608524	0.922203	0.0586678	0.15528	0.377818	0.705566	0.998962
LotjaGi4g1v0189900_LC	212.827	-1.07338	0.19585	-5.48061	4.23863e-08	2.91549e-06	0.278357	0.200791	1.38631	0.165654	0.673636	0.0555898	0.197712	0.281165	0.778584	0.998962
LotjaGi2g1v0263100	237.883	1.02134	0.186454	5.47773	4.30811e-08	2.9528e-06	-0.857879	0.186976	-4.58818	4.47118e-06	0.00109356	-0.339022	0.180636	-1.87682	0.0605421	0.76879
LotjaGi1g1v0296300	104.969	1.14714	0.209765	5.46868	4.53407e-08	3.09674e-06	0.00539033	0.197455	0.0272991	0.978221	0.996908	-0.162103	0.192199	-0.843409	0.399	0.986633
LotjaGi3g1v0023200	1853.51	-0.427972	0.0783259	-5.464	4.65535e-08	3.16841e-06	-0.157259	0.0796367	-1.9747	0.0483022	0.435454	0.0126745	0.078201	0.162076	0.871246	0.998962
LotjaGi1g1v0178100	1009.04	0.584075	0.10702	5.45762	4.82568e-08	3.27286e-06	-0.272894	0.106849	-2.55402	0.0106488	0.222581	-0.167944	0.105239	-1.59583	0.110526	0.865596
LotjaGi4g1v0051100	41.7955	2.64752	0.485439	5.45387	4.9284e-08	3.33088e-06	-0.055501	0.429189	-0.129316	0.897108	0.982432	-0.567481	0.426631	-1.33015	0.18347	0.925422
LotjaGi2g1v0359700	761.885	0.985471	0.180751	5.45209	4.97826e-08	3.3529e-06	-0.0669118	0.179285	-0.373214	0.708989	0.944395	-0.0541168	0.178258	-0.303586	0.761443	0.998962
LotjaGi5g1v0289400	2566.13	-0.494666	0.0907638	-5.45004	5.03584e-08	3.37994e-06	-0.312089	0.0918379	-3.39826	0.000678148	0.0482629	-0.0785644	0.0908103	-0.865149	0.386957	0.986633
LotjaGi4g1v0437900	2296.01	-0.782921	0.143676	-5.44922	5.0591e-08	3.38384e-06	-0.332098	0.144662	-2.29568	0.0216941	0.313181	-0.0722257	0.143851	-0.502086	0.615607	0.998962
LotjaGi5g1v0120700	1262.36	0.751792	0.13811	5.44343	5.22638e-08	3.48371e-06	-0.449987	0.138014	-3.26043	0.00111242	0.0645761	-0.194963	0.136818	-1.42499	0.154161	0.909135
LotjaGi5g1v0189400	1978.92	-0.48447	0.0890451	-5.44073	5.30623e-08	3.52482e-06	-0.276544	0.0903951	-3.05928	0.00221868	0.0967717	0.000364328	0.0890153	0.00409287	0.996734	0.999795
LotjaGi1g1v0709300	236.362	1.6723	0.307506	5.43827	5.38015e-08	3.56173e-06	0.458772	0.298362	1.53764	0.124137	0.618375	-0.190886	0.298115	-0.64031	0.521971	0.996301
LotjaGi2g1v0391500	538.548	0.790599	0.145427	5.43639	5.43694e-08	3.58709e-06	0.307164	0.142544	2.15487	0.0311722	0.364195	-0.206047	0.141952	-1.45152	0.146635	0.903225
LotjaGi4g1v0127600	29.0312	-2.29726	0.423	-5.43086	5.60823e-08	3.68011e-06	0.576362	0.454123	1.26918	0.204379	0.713965	0.554062	0.436875	1.26824	0.204712	0.932181
LotjaGi6g1v0300700	3487.53	0.595092	0.109581	5.43062	5.61588e-08	3.68011e-06	0.0705803	0.109275	0.645893	0.518348	0.890342	0.140141	0.108882	1.28709	0.198062	0.929863
LotjaGi3g1v0438600	1031.56	0.61443	0.113332	5.42153	5.90911e-08	3.85923e-06	0.0375449	0.112383	0.33408	0.738319	0.952044	0.0684128	0.111137	0.61557	0.538178	0.996301
LotjaGi6g1v0281600	216.325	-0.635268	0.117441	-5.40925	6.32887e-08	4.1195e-06	-0.00135242	0.124647	-0.01085	0.991343	0.998414	0.279161	0.116052	2.40548	0.0161514	0.486121
LotjaGi3g1v0434000	365.4	-0.635631	0.117528	-5.40832	6.36185e-08	4.12712e-06	-0.234204	0.123191	-1.90116	0.0572816	0.466393	0.000939769	0.117801	0.00797762	0.993635	0.999795
LotjaGi5g1v0254100	368.289	0.725322	0.134317	5.40008	6.66116e-08	4.30688e-06	-0.0554459	0.131901	-0.420361	0.674222	0.936476	0.080931	0.12852	0.629713	0.528882	0.996301
LotjaGi5g1v0076900	192.019	-0.766078	0.141898	-5.39878	6.70938e-08	4.32365e-06	0.103801	0.147865	0.701996	0.482682	0.879369	0.101402	0.141932	0.714441	0.474954	0.98984
LotjaGi3g1v0392000	211.44	1.20541	0.223321	5.39767	6.751e-08	4.33607e-06	-0.041421	0.217288	-0.190627	0.848818	0.974201	-0.141478	0.214703	-0.658945	0.509931	0.996283
LotjaGi6g1v0264300	365.492	-0.585102	0.108463	-5.39449	6.8717e-08	4.39902e-06	0.194861	0.111923	1.74103	0.081679	0.536772	0.174263	0.107852	1.61577	0.106144	0.85776
LotjaGi3g1v0217800	701.413	-0.683436	0.126915	-5.38498	7.24541e-08	4.623e-06	-0.27598	0.130101	-2.12127	0.0338995	0.37319	0.1537	0.126926	1.21094	0.225919	0.940408
LotjaGi1g1v0465900	186.995	0.769399	0.143018	5.37974	7.45941e-08	4.74394e-06	0.104102	0.135571	0.767877	0.44256	0.863163	-0.159978	0.131544	-1.21616	0.223924	0.939805
LotjaGi3g1v0480900	437.472	-0.538574	0.100279	-5.37076	7.84067e-08	4.95632e-06	-0.28956	0.105675	-2.74009	0.00614217	0.172096	0.0211591	0.100108	0.211362	0.832605	0.998962
LotjaGi4g1v0259200	296.685	-0.834274	0.155339	-5.37067	7.84446e-08	4.95632e-06	-0.0761323	0.161099	-0.472582	0.636511	0.928107	-0.275439	0.156375	-1.7614	0.0781713	0.820164
LotjaGi1g1v0127300	957.994	-0.427771	0.0797034	-5.36704	8.00402e-08	5.04072e-06	-0.117063	0.0819533	-1.42841	0.153173	0.657229	-0.0524783	0.0795534	-0.659661	0.509471	0.996283
LotjaGi4g1v0436900	144.808	1.43895	0.268298	5.36325	8.1739e-08	5.11449e-06	0.117343	0.257376	0.45592	0.648448	0.931652	-0.268646	0.255582	-1.05111	0.293207	0.973058
LotjaGi6g1v0325200	235.209	0.681128	0.126988	5.36372	8.15264e-08	5.11449e-06	-0.158059	0.124498	-1.26957	0.204239	0.713965	-0.218615	0.119756	-1.8255	0.0679258	0.793423
LotjaGi6g1v0211200	3490.82	-0.425284	0.0794747	-5.35119	8.73788e-08	5.4498e-06	-0.250759	0.0802637	-3.12419	0.00178298	0.0871357	-0.0344492	0.0794442	-0.433627	0.664559	0.998962
LotjaGi1g1v0304700	630.925	-0.706527	0.132049	-5.35049	8.77167e-08	5.45333e-06	-0.33699	0.135639	-2.48446	0.0129748	0.24333	-0.023745	0.132437	-0.179293	0.857708	0.998962
LotjaGi1g1v0149800	35.1337	-1.74703	0.326748	-5.34672	8.95642e-08	5.55041e-06	0.503421	0.349696	1.4396	0.149981	0.654118	0.10071	0.340692	0.295604	0.767532	0.998962
LotjaGi1g1v0018400	986.73	-0.715776	0.133911	-5.34516	9.03374e-08	5.58049e-06	-0.0675818	0.13569	-0.498062	0.618441	0.923548	0.176541	0.133942	1.31804	0.187491	0.925422
LotjaGi2g1v0176500_LC	425.67	-0.901467	0.16872	-5.34299	9.14282e-08	5.61213e-06	0.205049	0.171643	1.19462	0.232235	0.737345	0.536295	0.1684	3.18465	0.0014493	0.116909
LotjaGi6g1v0224100	151.045	1.35727	0.254014	5.34328	9.12801e-08	5.61213e-06	-0.0900736	0.24534	-0.367138	0.713516	0.945209	-0.113883	0.241818	-0.470945	0.63768	0.998962
LotjaGi2g1v0244300	4368.54	0.336984	0.0630919	5.34116	9.23528e-08	5.651e-06	-0.0674374	0.0630689	-1.06926	0.28495	0.781388	0.025494	0.062466	0.408126	0.683181	0.998962
LotjaGi1g1v0088000	1055.46	0.696345	0.130419	5.33931	9.33031e-08	5.6912e-06	0.0490199	0.129425	0.378751	0.704873	0.943285	0.00225982	0.128468	0.0175906	0.985965	0.999795
LotjaGi5g1v0258100	230.662	-0.884362	0.165677	-5.33787	9.40458e-08	5.71851e-06	-0.105117	0.17266	-0.608809	0.542651	0.900568	0.158715	0.166384	0.953906	0.340131	0.980224
LotjaGi4g1v0369800	371.074	0.873342	0.163772	5.33266	9.67847e-08	5.86667e-06	0.21319	0.160024	1.33223	0.182783	0.689616	-0.21581	0.159	-1.35729	0.174689	0.922202
LotjaGi3g1v0076400	774.627	0.763145	0.143684	5.31128	1.08858e-07	6.57794e-06	0.0359903	0.142358	0.252816	0.800411	0.964811	0.0424062	0.141091	0.300559	0.763751	0.998962
LotjaGi1g1v0765600	1366.08	0.692081	0.130568	5.30053	1.15464e-07	6.93978e-06	-0.323138	0.130372	-2.47859	0.0131903	0.245701	-0.168094	0.129343	-1.29959	0.193741	0.927519
LotjaGi5g1v0255800	121.4	0.819124	0.154541	5.30038	1.15562e-07	6.93978e-06	0.0495847	0.14529	0.341281	0.732892	0.951242	0.0169071	0.137715	0.122769	0.90229	0.998962
LotjaGi1g1v0714600	81.3162	1.0001	0.188751	5.29852	1.16746e-07	6.97208e-06	-0.226346	0.178734	-1.26639	0.205374	0.714008	-0.146518	0.167761	-0.873372	0.38246	0.986633
LotjaGi3g1v0177000	683.832	-0.485092	0.0915543	-5.29841	1.16818e-07	6.97208e-06	-0.22809	0.0949323	-2.40266	0.0162761	0.270157	-0.149627	0.0917817	-1.63025	0.103049	0.855163
LotjaGi1g1v0150600	160.133	0.88729	0.167645	5.29268	1.20535e-07	7.17186e-06	0.109211	0.159579	0.684371	0.493741	0.882481	0.0758744	0.154633	0.490676	0.623656	0.998962
LotjaGi5g1v0354300_LC	281.419	0.810722	0.153387	5.28546	1.25391e-07	7.43795e-06	-0.185679	0.150768	-1.23155	0.218116	0.724239	-0.0901178	0.146962	-0.613204	0.539741	0.996301
LotjaGi1g1v0220700	1127.8	0.615463	0.116578	5.27941	1.29599e-07	7.66414e-06	0.238494	0.115342	2.06772	0.0386663	0.394469	0.073118	0.114536	0.638384	0.523224	0.996301
LotjaGi2g1v0376900	51.7609	2.10274	0.39839	5.27808	1.30542e-07	7.69234e-06	-0.041227	0.362879	-0.113611	0.909546	0.985125	-0.457058	0.359472	-1.27147	0.203561	0.932105
LotjaGi6g1v0277600	140.161	1.16438	0.220625	5.27762	1.30869e-07	7.69234e-06	0.253138	0.209355	1.20913	0.226612	0.730663	-0.0787193	0.206826	-0.380606	0.703496	0.998962
LotjaGi1g1v0417300	47.4028	-2.52048	0.478435	-5.26818	1.3778e-07	8.07409e-06	0.265934	0.501721	0.530043	0.596082	0.917808	-0.58348	0.50248	-1.1612	0.24556	0.950973
LotjaGi1g1v0128100	719.873	-0.578493	0.109914	-5.26314	1.41613e-07	8.2737e-06	0.34454	0.111152	3.09972	0.00193704	0.0906186	0.101196	0.109788	0.921736	0.356666	0.980224
LotjaGi4g1v0092900	138.268	1.0704	0.203512	5.25964	1.4434e-07	8.40772e-06	0.256445	0.192221	1.33412	0.182166	0.688864	-0.0506312	0.189195	-0.267614	0.788997	0.998962
LotjaGi6g1v0343900	126.042	0.859469	0.163658	5.25161	1.50779e-07	8.75646e-06	-0.106739	0.157047	-0.679658	0.496721	0.883093	-0.3613	0.151818	-2.37983	0.0173208	0.501819
LotjaGi2g1v0333500	608.581	0.735663	0.140174	5.2482	1.5359e-07	8.89311e-06	-0.0708257	0.138875	-0.509995	0.610055	0.922312	-0.359679	0.13778	-2.61054	0.00904002	0.357351
LotjaGi1g1v0331500	1062.19	-0.699856	0.133369	-5.24753	1.54151e-07	8.89899e-06	-0.205075	0.135187	-1.51697	0.129274	0.626839	-0.192222	0.133819	-1.43643	0.15088	0.906881
LotjaGi3g1v0404500	459.574	0.763192	0.145512	5.24489	1.5638e-07	9.00087e-06	0.206997	0.142418	1.45345	0.146099	0.649616	0.246282	0.140337	1.75494	0.0792703	0.820598
LotjaGi5g1v0030300	5171.66	0.492062	0.0939716	5.23629	1.6384e-07	9.40236e-06	0.0551778	0.0938049	0.588219	0.556386	0.905478	0.0733989	0.0935082	0.784946	0.432485	0.988664
LotjaGi3g1v0525800	1344.37	-0.63079	0.120551	-5.23255	1.67191e-07	9.56637e-06	-0.311211	0.12227	-2.54528	0.0109191	0.224885	-0.0955643	0.120769	-0.7913	0.428769	0.988664
LotjaGi4g1v0192900	472.303	0.839817	0.160549	5.23089	1.68693e-07	9.62394e-06	0.141487	0.157812	0.896555	0.369957	0.828786	0.013585	0.156317	0.0869065	0.930746	0.998962
LotjaGi2g1v0377700	663.13	0.528452	0.101159	5.22396	1.75138e-07	9.93318e-06	0.124041	0.0995949	1.24545	0.212965	0.719504	-0.0007532	0.0978188	-0.00769995	0.993856	0.999795
LotjaGi3g1v0285200	41.9683	2.13232	0.408159	5.22424	1.74871e-07	9.93318e-06	-0.545696	0.375007	-1.45516	0.145624	0.648554	-0.239987	0.362651	-0.661757	0.508127	0.996028
LotjaGi1g1v0678000	466.292	-0.712531	0.136418	-5.22314	1.75917e-07	9.94829e-06	-0.358394	0.141162	-2.53889	0.0111205	0.226781	-0.0658657	0.137023	-0.480691	0.630736	0.998962
LotjaGi5g1v0201500	293.577	0.780775	0.149549	5.22088	1.78078e-07	1.00412e-05	0.00764504	0.14612	0.0523202	0.958274	0.993381	-0.015945	0.142984	-0.111516	0.911207	0.998962
LotjaGi3g1v0164200	142.723	0.936699	0.179633	5.21451	1.84306e-07	1.03623e-05	-0.342129	0.174869	-1.95649	0.050408	0.443057	-0.158155	0.167916	-0.941865	0.346262	0.980224
LotjaGi1g1v0109100	136.887	-1.12701	0.216961	-5.19455	2.05212e-07	1.15043e-05	-0.444827	0.230431	-1.93041	0.0535558	0.453233	-0.383614	0.222134	-1.72695	0.0841768	0.826666
LotjaGi1g1v0294000	151.205	1.16353	0.224332	5.18664	2.14118e-07	1.1969e-05	0.178578	0.21532	0.829363	0.406899	0.846574	-0.632191	0.21544	-2.93442	0.00334176	0.200741
LotjaGi5g1v0319800	654.863	-0.616984	0.118999	-5.18478	2.16274e-07	1.20548e-05	-0.212174	0.122153	-1.73696	0.0823947	0.538252	0.0908369	0.118991	0.763392	0.44523	0.988664
LotjaGi3g1v0367000	243.586	0.869686	0.167899	5.17981	2.2211e-07	1.23446e-05	-0.157467	0.164551	-0.95695	0.338593	0.812253	0.0615347	0.160081	0.384398	0.700683	0.998962
LotjaGi1g1v0770000	1141.36	-0.599828	0.115945	-5.17337	2.29906e-07	1.27414e-05	-0.237158	0.117833	-2.01265	0.0441513	0.416437	-0.0332396	0.116089	-0.286329	0.774626	0.998962
LotjaGi6g1v0355800	5044.64	0.569286	0.110139	5.16878	2.35628e-07	1.30213e-05	0.188583	0.109889	1.71612	0.0861395	0.548096	0.106747	0.109672	0.973329	0.33039	0.980224
LotjaGi6g1v0347600	469.715	-0.582179	0.112678	-5.16673	2.38221e-07	1.31272e-05	-0.125962	0.116577	-1.08051	0.279917	0.780455	0.0169945	0.112723	0.150763	0.880163	0.998962
LotjaGi3g1v0554500	98.6607	0.885743	0.171503	5.16458	2.40975e-07	1.32413e-05	-0.222089	0.164417	-1.35077	0.17677	0.684723	-0.132256	0.154281	-0.857238	0.391313	0.986633
LotjaGi5g1v0225200	1074.25	-0.550492	0.106618	-5.1632	2.42761e-07	1.33018e-05	-0.047894	0.108288	-0.442284	0.658284	0.933105	0.14923	0.106447	1.40192	0.160941	0.915103
LotjaGi4g1v0041900	276.048	-0.778366	0.15091	-5.15783	2.49827e-07	1.36504e-05	-0.0130028	0.156164	-0.0832638	0.933642	0.989172	0.103095	0.151424	0.680836	0.495975	0.993516
LotjaGi1g1v0565400	1718.35	-0.439531	0.0852418	-5.15629	2.51891e-07	1.37245e-05	-0.202782	0.0866585	-2.34001	0.019283	0.294452	-0.062316	0.0851932	-0.731466	0.464495	0.988991
LotjaGi5g1v0047400	244.45	2.07325	0.402295	5.15357	2.55568e-07	1.38859e-05	-0.786831	0.399312	-1.97047	0.0487851	0.436935	-0.774625	0.396825	-1.95206	0.0509312	0.735881
LotjaGi5g1v0033200	73.1144	1.3148	0.255487	5.14626	2.65735e-07	1.4398e-05	-0.293239	0.242191	-1.21077	0.225982	0.730082	-0.072635	0.232461	-0.312461	0.754691	0.998962
LotjaGi4g1v0324800	169.983	1.01541	0.197774	5.13418	2.83374e-07	1.53109e-05	0.0908281	0.190324	0.477228	0.6332	0.927026	-0.0883934	0.187089	-0.472467	0.636593	0.998962
LotjaGi5g1v0031100	328.573	-2.74321	0.534471	-5.13258	2.85804e-07	1.53993e-05	-0.455926	0.540404	-0.843676	0.39885	0.843587	-1.31522	0.540874	-2.43165	0.0150301	0.471376
LotjaGi6g1v0226500	317.998	0.756611	0.147458	5.13104	2.8814e-07	1.54821e-05	0.122039	0.143622	0.849726	0.395478	0.842473	0.212008	0.140386	1.51018	0.130998	0.885418
LotjaGi3g1v0028100	292.414	-0.705648	0.137541	-5.13044	2.89062e-07	1.54888e-05	-0.457099	0.145453	-3.14259	0.0016746	0.0835128	-0.148103	0.138688	-1.06788	0.285573	0.970606
LotjaGi4g1v0442600	41.3722	1.58827	0.309701	5.12838	2.92249e-07	1.55735e-05	-0.201868	0.279682	-0.721778	0.470431	0.873853	-0.355507	0.269799	-1.31767	0.187614	0.925422
LotjaGi5g1v0085100	260.035	-0.919506	0.179296	-5.12843	2.92171e-07	1.55735e-05	0.185088	0.183325	1.00962	0.312679	0.798942	0.0195492	0.180358	0.108391	0.913686	0.998962
LotjaGi1g1v0221900	49.0002	1.65279	0.322549	5.12414	2.98898e-07	1.58842e-05	-0.0449421	0.292473	-0.153662	0.877876	0.978356	-0.177803	0.284834	-0.624232	0.532475	0.996301
LotjaGi1g1v0270500	174.006	0.857882	0.167525	5.12092	3.04044e-07	1.61135e-05	0.385389	0.157652	2.44456	0.0145029	0.255613	0.293699	0.153629	1.91174	0.0559092	0.753668
LotjaGi1g1v0172100	1513.16	0.720784	0.140886	5.11608	3.11943e-07	1.64871e-05	0.271167	0.139909	1.93816	0.0526032	0.450888	0.12978	0.139408	0.930937	0.351886	0.980224
LotjaGi1g1v0385900	23.7852	-2.05411	0.401752	-5.11287	3.17299e-07	1.67246e-05	-1.31347	0.524	-2.50662	0.0121893	0.237013	0.287798	0.418024	0.688473	0.491155	0.992358
LotjaGi4g1v0429900	323.44	0.625904	0.122637	5.1037	3.33073e-07	1.7487e-05	-0.206511	0.121444	-1.70046	0.0890435	0.555712	-0.196565	0.117542	-1.6723	0.0944654	0.847007
LotjaGi6g1v0263200	266.21	-1.21465	0.238007	-5.10342	3.33566e-07	1.7487e-05	0.268663	0.241923	1.11053	0.26677	0.767474	0.269838	0.239068	1.12871	0.259021	0.960654
LotjaGi4g1v0350200	688.897	-0.496221	0.0972638	-5.10181	3.36429e-07	1.75895e-05	-0.375295	0.100954	-3.71748	0.000201217	0.0213299	-0.126311	0.0974465	-1.29621	0.194904	0.927584
LotjaGi5g1v0141600	165.101	0.803143	0.157502	5.09927	3.40967e-07	1.77788e-05	-0.134698	0.152964	-0.880582	0.378544	0.832059	-0.113743	0.147051	-0.773497	0.439228	0.988664
LotjaGi4g1v0070000	165.376	0.993666	0.195007	5.09553	3.4777e-07	1.8085e-05	0.262833	0.185194	1.41923	0.155831	0.660436	0.365345	0.18054	2.02362	0.0430089	0.697467
LotjaGi1g1v0292400	171.081	0.66335	0.130225	5.09386	3.50837e-07	1.81957e-05	0.166731	0.123414	1.351	0.176697	0.684723	-0.112074	0.118924	-0.942403	0.345987	0.980224
LotjaGi4g1v0272900	10.4671	21.3987	4.20863	5.08447	3.68645e-07	1.90683e-05	-2.67206	4.10875	-0.650333	0.515477	0.890008	-0.62998	4.08678	-0.154151	0.877491	0.998962
LotjaGi2g1v0418000	102.523	1.1381	0.223976	5.08136	3.74747e-07	1.93323e-05	-0.12775	0.214197	-0.596414	0.550899	0.90307	-0.331067	0.209299	-1.58178	0.113699	0.868596
LotjaGi2g1v0374800_LC	18.1327	2.79901	0.551479	5.07546	3.86569e-07	1.98894e-05	-0.397434	0.43078	-0.922591	0.356221	0.821583	-0.448995	0.41384	-1.08495	0.277945	0.965503
LotjaGi3g1v0123300	1508.98	-0.429418	0.0846398	-5.07348	3.90604e-07	2.00438e-05	-0.221471	0.0862398	-2.56809	0.0102262	0.218281	-0.093405	0.0846348	-1.10362	0.269756	0.965503
LotjaGi2g1v0406200	320.57	-0.607538	0.120006	-5.06256	4.13662e-07	2.1171e-05	-0.545529	0.128168	-4.25638	2.07768e-05	0.0037678	-0.251925	0.121185	-2.07884	0.037632	0.671917
LotjaGi1g1v0258700	52.9055	-1.37199	0.271471	-5.05391	4.32855e-07	2.2095e-05	0.920998	0.279447	3.29578	0.000981486	0.059816	-0.00460431	0.280742	-0.0164005	0.986915	0.999795
LotjaGi1g1v0704000	493.079	-0.479737	0.0949489	-5.05258	4.35873e-07	2.21411e-05	-0.0432233	0.0984265	-0.439143	0.660558	0.933105	0.0667917	0.0944269	0.707338	0.479356	0.989898
LotjaGi4g1v0110000	2385.55	0.471484	0.0933167	5.05251	4.36042e-07	2.21411e-05	0.207276	0.0927851	2.23394	0.0254872	0.33509	0.327939	0.0920886	3.56112	0.000369271	0.0443382
LotjaGi1g1v0013800	6054.56	-0.557542	0.110378	-5.05121	4.39012e-07	2.22337e-05	-0.137938	0.110708	-1.24596	0.212778	0.719504	0.00708988	0.110391	0.0642253	0.948791	0.998962
LotjaGi4g1v0021600	566.008	0.466416	0.0924758	5.04365	4.56725e-07	2.30597e-05	-0.0341012	0.0915495	-0.37249	0.709528	0.944395	-0.105309	0.0889528	-1.18387	0.236464	0.943184
LotjaGi4g1v0341700_LC	272.636	-0.778665	0.154397	-5.04325	4.57699e-07	2.30597e-05	0.0644178	0.159064	0.40498	0.685492	0.938423	-0.0116473	0.155321	-0.0749887	0.940224	0.998962
LotjaGi5g1v0046400	69.7606	1.54649	0.306894	5.03917	4.67548e-07	2.34949e-05	-0.335168	0.291996	-1.14785	0.251031	0.75568	-0.487485	0.286184	-1.7034	0.0884932	0.84229
LotjaGi1g1v0382500	653.695	0.654054	0.129826	5.03794	4.70557e-07	2.3564e-05	0.0981489	0.128231	0.76541	0.444027	0.864109	-0.0443073	0.126881	-0.349203	0.726937	0.998962
LotjaGi3g1v0449300_LC	85.6441	0.997443	0.197999	5.03762	4.71352e-07	2.3564e-05	0.0961288	0.182857	0.525705	0.599093	0.91902	0.242806	0.173041	1.40317	0.160567	0.91461
LotjaGi1g1v0405200	83.6581	1.19411	0.23751	5.02761	4.96623e-07	2.47e-05	0.0870515	0.221967	0.392181	0.694924	0.940506	-0.233574	0.217529	-1.07376	0.282932	0.968412
LotjaGi6g1v0063500	1207.33	0.898486	0.178709	5.02764	4.9655e-07	2.47e-05	0.316763	0.177391	1.78568	0.0741516	0.519345	0.141783	0.176935	0.801329	0.422941	0.988664
LotjaGi4g1v0456200	1906.11	-0.338516	0.0673632	-5.02524	5.02816e-07	2.49441e-05	-0.226551	0.0688048	-3.29265	0.000992464	0.0598287	-0.0723527	0.0672028	-1.07663	0.281644	0.968111
LotjaGi1g1v0376900	119.324	1.47443	0.293548	5.02279	5.09275e-07	2.52e-05	-0.501775	0.286813	-1.74949	0.0802071	0.532679	-0.630942	0.28303	-2.22924	0.0257978	0.591417
LotjaGi6g1v0355300	1642.02	-0.453284	0.0903069	-5.01937	5.18402e-07	2.55864e-05	-0.306561	0.0918912	-3.33613	0.000849541	0.0550819	-0.096496	0.0903399	-1.06814	0.285456	0.970606
LotjaGi2g1v0052900	7395.48	0.673679	0.134343	5.01461	5.31412e-07	2.61619e-05	0.30329	0.134138	2.26103	0.0237574	0.324881	0.163759	0.134031	1.22179	0.221786	0.939185
LotjaGi1g1v0564600_LC	206.328	0.734862	0.14674	5.0079	5.50262e-07	2.70214e-05	0.107066	0.141458	0.756878	0.449123	0.864938	-0.0789427	0.137767	-0.573016	0.566634	0.996529
LotjaGi4g1v0073400	96.5031	1.18181	0.236293	5.00146	5.68973e-07	2.78696e-05	0.0269775	0.2242	0.120328	0.904223	0.983815	-0.384437	0.221085	-1.73887	0.0820579	0.822154
LotjaGi3g1v0149500	7954.68	1.18306	0.236787	4.99628	5.84483e-07	2.85572e-05	0.26694	0.236578	1.12834	0.259177	0.761917	0.199168	0.236518	0.842084	0.399741	0.986633
LotjaGi1g1v0651600	286.748	0.663997	0.132931	4.99506	5.88167e-07	2.8665e-05	0.0169336	0.129937	0.130321	0.896312	0.982432	-0.138771	0.126849	-1.09399	0.273961	0.965503
LotjaGi4g1v0154900	2490.55	1.02915	0.206089	4.99371	5.92299e-07	2.87941e-05	0.284738	0.205488	1.38567	0.165849	0.673742	-0.20007	0.205397	-0.974063	0.330025	0.980224
LotjaGi1g1v0582800_LC	26.5037	3.1253	0.626648	4.98734	6.12179e-07	2.9612e-05	0.875568	0.483391	1.8113	0.0700937	0.505146	-0.226576	0.487285	-0.464977	0.641948	0.998962
LotjaGi1g1v0594900	632.787	-0.778815	0.156158	-4.98734	6.12152e-07	2.9612e-05	-0.427064	0.159735	-2.67357	0.00750477	0.189067	0.0619651	0.156473	0.396013	0.692096	0.998962
LotjaGi1g1v0566100	591.388	-0.835063	0.167459	-4.98667	6.14278e-07	2.96397e-05	0.348234	0.169038	2.0601	0.0393889	0.397478	0.377526	0.167365	2.2557	0.0240894	0.576016
LotjaGi1g1v0126800	6514.88	-0.603947	0.12127	-4.98019	6.35216e-07	3.05739e-05	-0.145209	0.121568	-1.19447	0.232296	0.737345	0.0735394	0.121277	0.606377	0.544264	0.996301
LotjaGi1g1v0260800	1750.77	0.639379	0.128426	4.97856	6.40596e-07	3.07565e-05	0.162885	0.12776	1.27493	0.202334	0.712307	-0.00483909	0.127286	-0.0380176	0.969674	0.99908
LotjaGi4g1v0190300	407.021	0.553853	0.111311	4.97571	6.50103e-07	3.11359e-05	0.0164618	0.109392	0.150485	0.880382	0.979068	0.0994516	0.105906	0.939053	0.347704	0.980224
LotjaGi3g1v0336500	501.31	-0.935922	0.188172	-4.97375	6.56697e-07	3.13742e-05	0.216868	0.190339	1.13938	0.254546	0.758911	0.17406	0.188602	0.922896	0.356062	0.980224
LotjaGi4g1v0021200	1728.79	-0.55832	0.112271	-4.97297	6.5936e-07	3.14241e-05	-0.252637	0.113554	-2.22483	0.0260929	0.337393	-0.00868796	0.112319	-0.0773506	0.938345	0.998962
LotjaGi2g1v0330200	1051.52	0.847367	0.17065	4.96552	6.85179e-07	3.25745e-05	0.342711	0.169154	2.02603	0.0427621	0.411368	0.0757243	0.168688	0.4489	0.653504	0.998962
LotjaGi6g1v0184900	1457.91	0.588968	0.118624	4.96498	6.87085e-07	3.25853e-05	0.085195	0.11795	0.7223	0.47011	0.873853	0.0926195	0.117142	0.790659	0.429143	0.988664
LotjaGi5g1v0017600	46.3341	-1.24361	0.250561	-4.96331	6.93006e-07	3.27859e-05	0.2529	0.270676	0.93433	0.350134	0.819211	0.300459	0.254724	1.17955	0.23818	0.945018
LotjaGi2g1v0446000	994.054	-0.638431	0.128714	-4.96008	7.04651e-07	3.31862e-05	-0.3176	0.130942	-2.4255	0.0152874	0.264116	0.0134315	0.128852	0.10424	0.916979	0.998962
LotjaGi3g1v0282100	1682.08	0.38903	0.0784427	4.95942	7.07056e-07	3.31862e-05	0.0636503	0.0780335	0.81568	0.414683	0.85155	0.108535	0.0768928	1.41152	0.158093	0.91238
LotjaGi4g1v0257000	160.063	-0.81799	0.164918	-4.95999	7.04966e-07	3.31862e-05	0.579326	0.168376	3.44067	0.000580268	0.0442112	0.29132	0.164638	1.76945	0.076818	0.815684
LotjaGi5g1v0332900	289.86	-0.914719	0.184454	-4.95907	7.0831e-07	3.31862e-05	-0.0973517	0.189442	-0.513888	0.607331	0.921927	-0.175229	0.186171	-0.941225	0.34659	0.980224
LotjaGi6g1v0097400	691.847	0.702299	0.141634	4.95855	7.10227e-07	3.31958e-05	0.385572	0.139272	2.76848	0.00563183	0.164334	0.167113	0.138321	1.20816	0.226987	0.941582
LotjaGi1g1v0044100	179.619	1.24455	0.251188	4.95466	7.24565e-07	3.37846e-05	-0.0943979	0.244983	-0.385325	0.699997	0.941882	-0.272033	0.242533	-1.12163	0.262019	0.962652
LotjaGi3g1v0493300	991.193	-2.02088	0.407918	-4.95414	7.26517e-07	3.37944e-05	-0.0969902	0.409397	-0.23691	0.812727	0.967807	0.259393	0.408419	0.635115	0.525353	0.996301
LotjaGi6g1v0024200	82.8562	-2.16465	0.437146	-4.95179	7.35352e-07	3.41235e-05	-0.199128	0.454376	-0.438246	0.661208	0.933168	-0.353555	0.447294	-0.79043	0.429277	0.988664
LotjaGi3g1v0315200	539.452	-0.687853	0.138973	-4.94956	7.43826e-07	3.44344e-05	-0.289848	0.142721	-2.03087	0.0422681	0.408882	-0.0103545	0.139334	-0.074314	0.940761	0.998962
LotjaGi3g1v0222400	1106.75	-0.363526	0.0735371	-4.94343	7.67583e-07	3.53653e-05	-0.225022	0.0758012	-2.96858	0.00299177	0.11437	-0.136822	0.0734337	-1.86321	0.062433	0.776685
LotjaGi4g1v0222200	255.072	1.58244	0.320089	4.94374	7.66387e-07	3.53653e-05	-0.0775283	0.314982	-0.246136	0.805577	0.965575	-0.502255	0.314222	-1.59841	0.109952	0.863562
LotjaGi1g1v0509800	578.227	-0.760089	0.153855	-4.94028	7.8009e-07	3.58564e-05	-0.214151	0.156959	-1.36437	0.17245	0.679731	-0.0472325	0.154378	-0.305954	0.759639	0.998962
LotjaGi3g1v0501400	105.69	0.936864	0.189823	4.93545	7.99667e-07	3.66694e-05	0.119564	0.177991	0.671738	0.501751	0.885468	0.12015	0.17095	0.702839	0.482156	0.990439
LotjaGi2g1v0454400	1287.86	-0.623508	0.126535	-4.92755	8.32686e-07	3.80934e-05	-0.376184	0.12833	-2.93139	0.00337452	0.123002	-0.1972	0.126862	-1.55445	0.120076	0.87492
LotjaGi1g1v0733200	174.73	1.39873	0.284215	4.92138	8.59378e-07	3.9222e-05	-0.0954583	0.277474	-0.344026	0.730827	0.950852	-0.409567	0.275766	-1.4852	0.137491	0.895368
LotjaGi6g1v0344900	204.323	0.89853	0.182629	4.91996	8.6562e-07	3.94141e-05	-0.322839	0.180038	-1.79318	0.0729448	0.515168	-0.116197	0.174947	-0.664184	0.506573	0.996028
LotjaGi1g1v0668400	244.975	-0.999666	0.20348	-4.91284	8.97668e-07	4.07777e-05	0.978038	0.204527	4.78194	1.73613e-06	0.000482225	0.720555	0.20265	3.55566	0.000377038	0.0450299
LotjaGi5g1v0189000	384.607	0.615216	0.125249	4.91194	9.01798e-07	4.08696e-05	0.19634	0.122205	1.60664	0.108134	0.591115	-0.0395422	0.120151	-0.329104	0.742077	0.998962
LotjaGi4g1v0458900	1384.93	-0.399095	0.081281	-4.91007	9.10458e-07	4.11659e-05	-0.288413	0.0831802	-3.46733	0.000525654	0.0409022	-0.128974	0.0812748	-1.58689	0.112538	0.868596
LotjaGi1g1v0502200	980.355	-0.591078	0.120422	-4.90839	9.18248e-07	4.12298e-05	-0.309306	0.122689	-2.52105	0.0117005	0.232137	-0.0622252	0.120608	-0.515932	0.605902	0.997823
LotjaGi1g1v0785800	167.039	-0.941731	0.191842	-4.90888	9.15996e-07	4.12298e-05	-0.136727	0.200728	-0.681153	0.495775	0.882661	0.0312743	0.193611	0.161532	0.871674	0.998962
LotjaGi2g1v0228400	497.212	0.798181	0.162608	4.90864	9.17123e-07	4.12298e-05	-0.0526186	0.160862	-0.327104	0.74359	0.952998	-0.0562325	0.159116	-0.353406	0.723784	0.998962
LotjaGi6g1v0363100	1281.37	-0.520299	0.106171	-4.90059	9.55504e-07	4.28035e-05	-0.199354	0.107816	-1.84901	0.0644559	0.488768	0.0254241	0.106143	0.239528	0.810696	0.998962
LotjaGi1g1v0748300	265.631	0.775749	0.158346	4.89908	9.62863e-07	4.30338e-05	-0.277057	0.156637	-1.76879	0.0769295	0.525373	-0.182894	0.152576	-1.19871	0.230642	0.942264
LotjaGi1g1v0655400	63.0147	1.18854	0.242687	4.89744	9.70934e-07	4.32947e-05	0.0408724	0.223703	0.182708	0.855027	0.975521	-0.261109	0.217503	-1.20049	0.22995	0.941935
LotjaGi3g1v0040000	135.555	0.800494	0.163561	4.89417	9.87239e-07	4.39208e-05	-0.194219	0.158947	-1.22191	0.221741	0.727637	-0.105609	0.151312	-0.697955	0.485206	0.99085
LotjaGi1g1v0735900_LC	385.711	-1.65037	0.33738	-4.89173	9.9955e-07	4.43668e-05	-0.337099	0.341509	-0.987088	0.323599	0.801503	-0.345084	0.339407	-1.01673	0.309284	0.973789
LotjaGi6g1v0084300	352.908	0.639745	0.130822	4.8902	1.00733e-06	4.46101e-05	-0.221663	0.129809	-1.70762	0.0877075	0.551489	-0.240482	0.126569	-1.90001	0.0574319	0.758095
LotjaGi1g1v0377600	1111.98	-0.8408	0.172003	-4.88828	1.01722e-06	4.4843e-05	0.154579	0.173248	0.892243	0.372263	0.830527	0.994662	0.171499	5.79983	6.63841e-09	4.02844e-06
LotjaGi2g1v0409300	1778.06	-0.495945	0.101453	-4.88843	1.01645e-06	4.4843e-05	-0.346722	0.102879	-3.3702	0.000751147	0.0515075	-0.134772	0.101561	-1.327	0.184509	0.925422
LotjaGi5g1v0225700	200.168	1.24289	0.254294	4.8876	1.02075e-06	4.48967e-05	0.92292	0.241371	3.82366	0.000131485	0.0155955	0.484303	0.240395	2.01461	0.0439452	0.699964
LotjaGi1g1v0220500	134.482	-1.96626	0.402542	-4.8846	1.0364e-06	4.53792e-05	-0.333118	0.415201	-0.802305	0.422377	0.855436	0.533023	0.404946	1.31628	0.188079	0.925422
LotjaGi4g1v0225600	357.552	-0.871452	0.178393	-4.88501	1.03423e-06	4.53792e-05	0.270232	0.181048	1.4926	0.135542	0.637374	-0.0512584	0.179448	-0.285644	0.775151	0.998962
LotjaGi3g1v0107200	1847.33	-0.348153	0.0713521	-4.87936	1.06431e-06	4.64963e-05	-0.264763	0.0728601	-3.63386	0.000279214	0.0265229	-0.0582188	0.0711956	-0.81773	0.413511	0.988664
LotjaGi2g1v0405200	1651.49	0.618038	0.126777	4.875	1.08806e-06	4.74271e-05	-0.147137	0.126481	-1.16331	0.244702	0.749008	-0.0936433	0.125728	-0.74481	0.456386	0.988664
LotjaGi5g1v0317600	551.767	1.40555	0.288747	4.86776	1.12868e-06	4.90875e-05	0.869836	0.284386	3.05865	0.00222336	0.0967717	0.134665	0.284373	0.473551	0.63582	0.998962
LotjaGi6g1v0209000	415.752	-0.533962	0.109745	-4.86548	1.14181e-06	4.95476e-05	-0.202975	0.114485	-1.77294	0.0762389	0.524259	0.0652289	0.10944	0.596026	0.551158	0.996301
LotjaGi1g1v0765400	123.288	-0.705865	0.145109	-4.86437	1.14824e-06	4.97153e-05	-0.138812	0.157369	-0.882081	0.377733	0.83171	0.0217817	0.145723	0.149473	0.88118	0.998962
LotjaGi2g1v0422000	151.454	-1.04792	0.215606	-4.86035	1.17177e-06	5.06211e-05	-0.268925	0.226046	-1.18969	0.234168	0.739003	-0.144852	0.218717	-0.662279	0.507792	0.996028
LotjaGi4g1v0034900	138.888	0.825097	0.169815	4.8588	1.18102e-06	5.09072e-05	-0.237671	0.165619	-1.43504	0.151275	0.655364	-0.0382002	0.157659	-0.242297	0.80855	0.998962
LotjaGi5g1v0302700	75.4556	1.04626	0.215366	4.85805	1.18546e-06	5.09854e-05	0.00179381	0.200454	0.00894874	0.99286	0.998496	0.0653071	0.190783	0.34231	0.732117	0.998962
LotjaGi2g1v0324700	2192.85	-0.446145	0.0919021	-4.85457	1.20648e-06	5.17746e-05	-0.293978	0.0930634	-3.15891	0.00158362	0.0802525	-0.0531891	0.0918908	-0.57883	0.562704	0.996529
LotjaGi1g1v0794100	90.8119	0.914224	0.188461	4.85101	1.22837e-06	5.25976e-05	0.0603	0.176725	0.341207	0.732948	0.951242	-0.149969	0.170253	-0.880857	0.378395	0.984779
LotjaGi4g1v0088600_LC	1459.5	0.626258	0.12915	4.84908	1.24037e-06	5.29946e-05	0.0743265	0.128501	0.57841	0.562987	0.908088	-0.0485643	0.127878	-0.379771	0.704116	0.998962
LotjaGi3g1v0184100	1269.05	-0.51611	0.106549	-4.84389	1.27319e-06	5.42771e-05	-0.210966	0.108173	-1.95026	0.0511456	0.445529	-0.168942	0.106756	-1.5825	0.113536	0.868596
LotjaGi2g1v0008900	251.483	0.754037	0.155927	4.83585	1.32579e-06	5.63955e-05	-0.4829	0.155689	-3.10169	0.0019242	0.0906186	-0.228419	0.150318	-1.51957	0.128619	0.883805
LotjaGi3g1v0507900	93.3748	1.34969	0.27943	4.83013	1.36441e-06	5.79113e-05	-0.144643	0.267952	-0.53981	0.589328	0.915567	-0.36753	0.263898	-1.3927	0.163711	0.917425
LotjaGi3g1v0146700	578.57	0.653149	0.135328	4.8264	1.39026e-06	5.88795e-05	0.112422	0.133489	0.842187	0.399683	0.843699	0.169452	0.131615	1.28748	0.197927	0.92972
LotjaGi1g1v0129500	3153.21	-0.524284	0.108675	-4.82432	1.40483e-06	5.9367e-05	-0.262099	0.109316	-2.39762	0.0165021	0.27216	-0.022672	0.108639	-0.20869	0.83469	0.998962
LotjaGi1g1v0295700	1676.13	-0.508735	0.105571	-4.81889	1.44362e-06	6.08735e-05	-0.285608	0.106957	-2.67031	0.00757816	0.189804	-0.0528543	0.105617	-0.500435	0.616769	0.998962
LotjaGi3g1v0505300	51.6048	1.5837	0.329091	4.81234	1.4917e-06	6.27646e-05	0.298971	0.294581	1.0149	0.310152	0.796981	0.0652632	0.288845	0.225945	0.821244	0.998962
LotjaGi4g1v0342500	390.654	0.888722	0.184696	4.81181	1.49571e-06	6.2797e-05	0.300793	0.180952	1.66228	0.0964573	0.568357	0.0779964	0.17966	0.434132	0.664192	0.998962
LotjaGi3g1v0172900	188.855	1.3603	0.283061	4.80568	1.54226e-06	6.46118e-05	0.0810985	0.276121	0.293706	0.768982	0.958658	-0.39997	0.275145	-1.45367	0.146038	0.902784
LotjaGi2g1v0231600	2169.08	0.52599	0.109523	4.80253	1.5667e-06	6.54943e-05	-0.306665	0.109552	-2.79925	0.00512212	0.157858	-0.207696	0.108811	-1.90878	0.0562902	0.753668
LotjaGi4g1v0077900	621.53	-0.640907	0.13353	-4.79972	1.58886e-06	6.62776e-05	0.237877	0.135196	1.7595	0.0784933	0.529021	0.219315	0.133324	1.64498	0.099973	0.849811
LotjaGi3g1v0027200	152.652	1.00574	0.20962	4.79793	1.60312e-06	6.6729e-05	0.0475837	0.202487	0.234997	0.814211	0.967807	-0.205283	0.199467	-1.02916	0.303406	0.973789
LotjaGi1g1v0301500	1548.93	-0.58507	0.121983	-4.79631	1.61618e-06	6.6985e-05	-0.29958	0.123407	-2.42756	0.0152006	0.263465	-0.0168943	0.122064	-0.138406	0.88992	0.998962
LotjaGi1g1v0591900_LC	400.667	-0.849764	0.177156	-4.7967	1.61302e-06	6.6985e-05	-0.187362	0.181208	-1.03396	0.301155	0.791551	-0.0119339	0.177919	-0.0670752	0.946522	0.998962
LotjaGi4g1v0207500	2375.97	-0.844138	0.176026	-4.79553	1.62245e-06	6.71018e-05	-0.580455	0.177097	-3.27761	0.0010469	0.0618426	0.171964	0.176089	0.976577	0.328779	0.980224
LotjaGi3g1v0210100	820.9	0.679056	0.141677	4.79299	1.64317e-06	6.7814e-05	0.0870526	0.140379	0.620125	0.535176	0.89739	-0.0136011	0.139363	-0.0975944	0.922254	0.998962
LotjaGi1g1v0453400	12.0139	3.41832	0.713669	4.78978	1.66962e-06	6.87592e-05	-1.5181	0.568313	-2.67123	0.00755731	0.18952	-0.749665	0.515246	-1.45497	0.145679	0.902784
LotjaGi6g1v0350000	1596.31	0.427469	0.0892795	4.78799	1.68464e-06	6.92308e-05	-0.267436	0.0894314	-2.9904	0.00278609	0.109955	-0.146552	0.0881691	-1.66217	0.0964791	0.847007
LotjaGi2g1v0183900	167.881	0.703842	0.147089	4.78514	1.70866e-06	7.00693e-05	-0.0310578	0.14254	-0.217888	0.827516	0.970005	0.126683	0.135479	0.93507	0.349752	0.980224
LotjaGi1g1v0484800	1472.74	0.628068	0.131306	4.78325	1.72485e-06	7.05844e-05	0.187915	0.130509	1.43986	0.149907	0.654118	0.0647872	0.129923	0.498661	0.618019	0.998962
LotjaGi6g1v0295000	110.947	0.880303	0.184422	4.7733	1.81234e-06	7.40082e-05	-0.0403608	0.176226	-0.229028	0.818847	0.96882	-0.0691607	0.169267	-0.40859	0.68284	0.998962
LotjaGi4g1v0171900	188.896	0.82195	0.172231	4.77236	1.82075e-06	7.41957e-05	-0.723753	0.173397	-4.17398	2.99328e-05	0.00501385	-0.662972	0.167606	-3.95553	7.63661e-05	0.0135012
LotjaGi3g1v0454700	170.273	1.07728	0.225811	4.7707	1.83591e-06	7.46564e-05	-0.0740519	0.2198	-0.336906	0.736188	0.951583	-0.00538578	0.215843	-0.0249523	0.980093	0.999562
LotjaGi3g1v0215200	93.2145	1.09456	0.229666	4.76589	1.88024e-06	7.62993e-05	-0.206342	0.220558	-0.935546	0.349507	0.819067	-0.0825333	0.212631	-0.388153	0.697903	0.998962
LotjaGi5g1v0233800	1329.78	0.577048	0.121147	4.76319	1.90555e-06	7.71649e-05	-0.0313732	0.12065	-0.260036	0.794836	0.963481	-0.0581251	0.119784	-0.485251	0.627498	0.998962
LotjaGi1g1v0631000	361.896	-1.20582	0.253372	-4.75907	1.94489e-06	7.8594e-05	-0.182822	0.257347	-0.710413	0.477448	0.876603	-0.216914	0.255047	-0.850488	0.395054	0.986633
LotjaGi1g1v0394300	142.825	-1.70673	0.358736	-4.75762	1.95892e-06	7.89962e-05	-0.383209	0.369371	-1.03746	0.299519	0.791278	-0.679563	0.365704	-1.85823	0.0631359	0.778896
LotjaGi6g1v0302900	132.157	0.885992	0.186286	4.75608	1.97384e-06	7.94327e-05	0.425173	0.174381	2.43818	0.0147615	0.259049	-0.0742698	0.173001	-0.429301	0.667704	0.998962
LotjaGi5g1v0302800_LC	75.6713	1.10665	0.232824	4.75317	2.00257e-06	8.04219e-05	0.86295	0.206246	4.18408	2.86322e-05	0.0048329	0.184726	0.203854	0.906171	0.364846	0.982327
LotjaGi1g1v0785900	390.369	0.654082	0.137973	4.74065	2.13031e-06	8.53755e-05	0.0100347	0.135928	0.0738232	0.941151	0.990681	-0.144134	0.133768	-1.07749	0.28126	0.968111
LotjaGi1g1v0562700	294.717	-1.4851	0.313388	-4.73886	2.14923e-06	8.59559e-05	-0.360657	0.318778	-1.13138	0.257897	0.761446	-0.260917	0.315648	-0.826607	0.40846	0.988261
LotjaGi6g1v0162200	717.852	-0.465882	0.0983849	-4.7353	2.18734e-06	8.73002e-05	-0.310317	0.101694	-3.05147	0.00227727	0.0979805	0.0431167	0.0981142	0.439454	0.660333	0.998962
LotjaGi5g1v0072400	122.075	0.840107	0.177595	4.73047	2.23999e-06	8.92178e-05	-0.233258	0.172699	-1.35066	0.176805	0.684723	0.00242733	0.163714	0.0148267	0.98817	0.999795
LotjaGi1g1v0078700	145.34	-0.850532	0.179829	-4.72967	2.24886e-06	8.93876e-05	0.35918	0.185082	1.94066	0.0522999	0.450066	-0.133889	0.182476	-0.733732	0.463112	0.988991
LotjaGi1g1v0334500	190.956	0.839044	0.177453	4.72825	2.26459e-06	8.98288e-05	0.143464	0.17149	0.836578	0.40283	0.844948	-0.082629	0.168517	-0.490329	0.623901	0.998962
LotjaGi6g1v0234000	618.278	-0.578296	0.122399	-4.72469	2.30468e-06	9.12322e-05	-0.1347	0.125143	-1.07637	0.281762	0.780572	0.0324131	0.122366	0.264887	0.791097	0.998962
LotjaGi6g1v0023100	55.4309	-1.30592	0.276734	-4.71907	2.36929e-06	9.3599e-05	0.108714	0.296872	0.366197	0.714218	0.945209	0.666005	0.27739	2.40097	0.0163516	0.488222
LotjaGi1g1v0177400	85.6913	0.981766	0.208082	4.71817	2.37977e-06	9.3822e-05	0.00383936	0.196618	0.019527	0.984421	0.99743	-0.343464	0.191655	-1.7921	0.0731176	0.803875
LotjaGi5g1v0229000	8810.83	0.378748	0.0802932	4.71706	2.39281e-06	9.41447e-05	-0.126605	0.0802909	-1.57683	0.114834	0.604648	-0.0963007	0.0800686	-1.20273	0.229082	0.941582
LotjaGi1g1v0171200_LC	32.3856	-1.56773	0.332505	-4.71492	2.41807e-06	9.48969e-05	0.711923	0.351282	2.02664	0.0426991	0.411248	0.777677	0.335137	2.32048	0.0203152	0.538251
LotjaGi3g1v0314100	681.018	-0.415741	0.0881815	-4.71461	2.42171e-06	9.48969e-05	-0.339715	0.0919305	-3.69534	0.00021959	0.0226219	-0.0832336	0.0880299	-0.945514	0.344397	0.980224
LotjaGi3g1v0122700	61.7402	1.70694	0.362306	4.71131	2.46135e-06	9.61037e-05	0.149262	0.33484	0.445772	0.655762	0.933105	0.165864	0.328783	0.504478	0.613926	0.998962
LotjaGi3g1v0332200	415.003	-0.690415	0.146547	-4.71122	2.46242e-06	9.61037e-05	-0.263674	0.151066	-1.74543	0.0809109	0.534195	0.05954	0.146802	0.405581	0.68505	0.998962
LotjaGi2g1v0421500	240.297	-0.616341	0.131054	-4.70296	2.5642e-06	9.9875e-05	-0.48284	0.140602	-3.4341	0.000594525	0.0448305	-0.140904	0.131949	-1.06787	0.285578	0.970606
LotjaGi1g1v0341300	28.2057	-2.86739	0.609839	-4.70189	2.5777e-06	0.000100029	0.0438442	0.652927	0.0671503	0.946462	0.991491	-1.12834	0.66481	-1.69723	0.0896528	0.842438
LotjaGi5g1v0355000	357.648	0.63583	0.135231	4.70182	2.57847e-06	0.000100029	-0.0110804	0.133128	-0.0832315	0.933667	0.989172	-0.033159	0.13023	-0.254619	0.799017	0.998962
LotjaGi4g1v0201500	2788.22	-0.352012	0.0749276	-4.69802	2.6269e-06	0.000101705	-0.221254	0.0758489	-2.91704	0.00353369	0.126286	-0.0322425	0.0748206	-0.430931	0.666519	0.998962
LotjaGi3g1v0063600	2024.01	0.541889	0.115367	4.69708	2.6391e-06	0.000101974	0.146883	0.114866	1.27873	0.200992	0.71085	0.00995635	0.114379	0.0870466	0.930634	0.998962
LotjaGi4g1v0459400	2107.77	-0.469604	0.100031	-4.69457	2.67174e-06	0.000103029	-0.106845	0.100941	-1.05849	0.289831	0.78481	0.081086	0.0999344	0.811392	0.417141	0.988664
LotjaGi1g1v0444900	148.64	0.937863	0.199825	4.69342	2.68673e-06	0.000103402	-0.00982501	0.193189	-0.0508569	0.95944	0.993393	-0.00410303	0.188407	-0.0217775	0.982625	0.999723
LotjaGi3g1v0098400	181.389	-1.39609	0.297494	-4.69283	2.69445e-06	0.000103494	-0.0824951	0.304105	-0.271271	0.786182	0.961831	-0.660116	0.302912	-2.17924	0.0293141	0.612965
LotjaGi1g1v0484900	106.068	-1.18698	0.253233	-4.68732	2.76809e-06	0.000105903	-0.203179	0.266354	-0.762813	0.445575	0.864398	-0.0909482	0.257454	-0.35326	0.723894	0.998962
LotjaGi2g1v0140900	1503	-0.490848	0.104717	-4.68736	2.76752e-06	0.000105903	-0.127492	0.105888	-1.20403	0.228579	0.733183	0.0595365	0.10455	0.569453	0.569049	0.996529
LotjaGi3g1v0082100	395.685	-0.455085	0.0971001	-4.68676	2.77564e-06	0.000105983	-0.206863	0.10206	-2.02687	0.0426755	0.411248	-0.162318	0.0972483	-1.66911	0.0950954	0.847007
LotjaGi5g1v0088700	58.6739	1.46665	0.313278	4.68163	2.84598e-06	0.000108455	0.542333	0.279937	1.93734	0.0527041	0.451159	0.158872	0.276181	0.575247	0.565124	0.996529
LotjaGi3g1v0222100	5324.64	0.605932	0.129624	4.67453	2.94631e-06	0.000112058	-0.529512	0.129693	-4.08281	4.44939e-05	0.0067333	-0.414091	0.129414	-3.19974	0.00137554	0.113967
LotjaGi3g1v0498200	227.192	0.684518	0.146714	4.66566	3.07635e-06	0.000116775	0.203382	0.141583	1.43648	0.150864	0.654749	0.022376	0.138312	0.161779	0.87148	0.998962
LotjaGi4g1v0357600	213.497	-0.5959	0.127858	-4.66065	3.15205e-06	0.000119415	-0.0916279	0.134603	-0.680727	0.496044	0.882853	-0.0554929	0.128013	-0.433493	0.664656	0.998962
LotjaGi1g1v0778800	247.542	0.625106	0.134146	4.65988	3.16401e-06	0.000119634	0.242664	0.12923	1.87777	0.0604131	0.476988	0.0113788	0.126197	0.0901668	0.928155	0.998962
LotjaGi6g1v0337500	1820.83	-0.433339	0.0930166	-4.65873	3.18163e-06	0.000120066	-0.295359	0.0943727	-3.12971	0.0017498	0.0860894	-0.0827469	0.0930162	-0.889596	0.373683	0.982327
LotjaGi5g1v0215400	45.7175	-1.35139	0.290201	-4.65672	3.21281e-06	0.000121007	0.80249	0.301691	2.65997	0.00781466	0.192455	1.0223	0.287635	3.55415	0.000379202	0.0450488
LotjaGi3g1v0350000	484.724	0.625902	0.134455	4.65509	3.23843e-06	0.000121736	-0.0407052	0.133047	-0.305946	0.759646	0.956644	-0.0429642	0.130834	-0.328388	0.742618	0.998962
LotjaGi4g1v0383400	1929.89	-0.41561	0.0893173	-4.65319	3.2684e-06	0.000122625	-0.185193	0.0904678	-2.04706	0.0406524	0.401608	0.0301031	0.0891903	0.337515	0.735729	0.998962
LotjaGi1g1v0098600_LC	156.6	0.811071	0.174364	4.6516	3.29364e-06	0.000123333	-0.0169963	0.168545	-0.100842	0.919676	0.987124	0.151464	0.162229	0.933643	0.350488	0.980224
LotjaGi3g1v0121900	902.653	0.565695	0.121653	4.65008	3.31809e-06	0.000124009	0.133234	0.120529	1.10541	0.26898	0.768994	0.180708	0.119207	1.51591	0.129541	0.883805
LotjaGi3g1v0118200	94.8005	-0.817963	0.175969	-4.64834	3.3461e-06	0.000124816	-0.0149833	0.18978	-0.0789509	0.937072	0.989803	0.541803	0.173332	3.1258	0.0017732	0.132927
LotjaGi3g1v0366100	580.685	-0.754438	0.162567	-4.64079	3.47087e-06	0.000129222	-0.474729	0.166268	-2.8552	0.00430093	0.142709	-0.253777	0.163421	-1.5529	0.120447	0.875209
LotjaGi1g1v0370800	111.51	0.951662	0.205208	4.63754	3.52584e-06	0.000131017	0.0266928	0.195544	0.136505	0.891422	0.981557	0.234045	0.1879	1.24558	0.212919	0.9335
LotjaGi6g1v0256700	408.112	-0.442048	0.0953285	-4.63711	3.53321e-06	0.000131039	-0.120125	0.0998137	-1.20349	0.228786	0.73332	0.147165	0.0942045	1.56219	0.118244	0.870252
LotjaGi1g1v0579600	271.545	0.587291	0.126741	4.63378	3.5904e-06	0.000132653	0.0193743	0.123891	0.156382	0.875732	0.977888	0.144507	0.119092	1.21341	0.224974	0.939805
LotjaGi2g1v0206800	2248.33	0.623867	0.134633	4.63383	3.58964e-06	0.000132653	0.0460316	0.13426	0.342854	0.731708	0.951178	-0.143292	0.133908	-1.07008	0.284583	0.970053
LotjaGi1g1v0045900	45.0913	1.77355	0.382905	4.63182	3.62465e-06	0.000133664	-0.0540763	0.351968	-0.15364	0.877894	0.978356	-0.240863	0.345624	-0.696892	0.485871	0.991085
LotjaGi1g1v0673100	957.424	0.597328	0.129113	4.6264	3.72076e-06	0.000136948	0.279054	0.127755	2.18429	0.0289408	0.35405	0.10007	0.126925	0.788418	0.430452	0.988664
LotjaGi1g1v0745900	320.17	0.703566	0.152111	4.62534	3.73987e-06	0.000137312	-0.152655	0.150395	-1.01503	0.310093	0.796981	-0.287131	0.147833	-1.94227	0.052105	0.740004
LotjaGi5g1v0132100	202.195	-0.907512	0.196216	-4.62507	3.74481e-06	0.000137312	-0.119942	0.203069	-0.590647	0.554757	0.905113	-0.0293379	0.197788	-0.14833	0.882082	0.998962
LotjaGi4g1v0377300	589.604	-0.442959	0.0958957	-4.61917	3.85273e-06	0.000141003	-0.0544468	0.0987552	-0.551331	0.581407	0.914055	0.10469	0.0952832	1.09873	0.271888	0.965503
LotjaGi1g1v0457500	33.4276	1.9908	0.431132	4.61761	3.88188e-06	0.000141802	-0.353011	0.397585	-0.887887	0.374601	0.830962	-1.12504	0.397081	-2.83329	0.00460716	0.238352
LotjaGi3g1v0500800	873.01	-0.386857	0.0838116	-4.6158	3.91592e-06	0.000142777	-0.309543	0.0867343	-3.56886	0.000358533	0.0322231	-0.0783709	0.083627	-0.937148	0.348682	0.980224
LotjaGi5g1v0310600	321.333	0.617373	0.133813	4.6137	3.95561e-06	0.000143953	0.279689	0.129805	2.15469	0.0311864	0.364195	0.13976	0.127196	1.09878	0.271864	0.965503
LotjaGi6g1v0260900	134.733	-1.63604	0.354658	-4.61299	3.96917e-06	0.000144176	-0.379087	0.366358	-1.03475	0.300788	0.791479	0.0773428	0.357995	0.216044	0.828953	0.998962
LotjaGi4g1v0149400	75.1694	0.954109	0.207024	4.60868	4.05236e-06	0.000146923	0.011794	0.19388	0.0608314	0.951493	0.992343	-0.0790027	0.185454	-0.425996	0.670111	0.998962
LotjaGi1g1v0403800	254.28	-2.41305	0.523946	-4.60554	4.11401e-06	0.00014888	1.95339	0.522697	3.73713	0.000186133	0.019986	1.10095	0.522321	2.1078	0.0350482	0.65469
LotjaGi4g1v0222800	27.0605	-3.2652	0.709438	-4.60252	4.17409e-06	0.000150772	0.502442	0.745964	0.673547	0.500599	0.884261	-0.750801	0.759578	-0.988444	0.322935	0.980224
LotjaGi6g1v0051200	151.804	-1.05961	0.230447	-4.59807	4.26426e-06	0.000153743	0.372399	0.235609	1.58058	0.113974	0.603216	0.0581419	0.23261	0.249954	0.802623	0.998962
LotjaGi2g1v0205700	1271.9	-0.526501	0.114663	-4.59173	4.39585e-06	0.000158193	-0.3047	0.11639	-2.61792	0.00884668	0.205119	-0.100392	0.114789	-0.874576	0.381805	0.986633
LotjaGi1g1v0445300	168.983	-0.943041	0.205677	-4.58505	4.53878e-06	0.000163035	-0.365066	0.215507	-1.69398	0.0902682	0.557607	-0.201923	0.208377	-0.969025	0.332533	0.980224
LotjaGi1g1v0778900	158.339	1.08392	0.236608	4.58107	4.62608e-06	0.000165863	0.0278434	0.229684	0.121225	0.903513	0.983815	-0.128429	0.226668	-0.566592	0.570991	0.996529
LotjaGi4g1v0052500	505.57	-0.630696	0.137971	-4.57122	4.84904e-06	0.000173537	-0.392257	0.142148	-2.7595	0.00578902	0.167155	-0.183264	0.138628	-1.32198	0.186174	0.925422
LotjaGi6g1v0258800	841.719	-0.552675	0.120932	-4.57011	4.87457e-06	0.000174129	-0.159136	0.123073	-1.29301	0.196006	0.704484	-0.0105882	0.121003	-0.0875036	0.930271	0.998962
LotjaGi3g1v0065100_LC	1489.13	0.586393	0.12859	4.56019	5.11085e-06	0.000182234	0.0322754	0.128055	0.252043	0.801008	0.965002	0.0809621	0.127277	0.636108	0.524706	0.996301
LotjaGi5g1v0315600	279.481	-0.727789	0.159628	-4.55928	5.13289e-06	0.000182684	0.0927028	0.163886	0.565654	0.571629	0.910147	0.290685	0.15927	1.82511	0.0679841	0.793423
LotjaGi1g1v0215000	117.049	0.901284	0.19788	4.5547	5.24601e-06	0.000186368	-0.107235	0.191167	-0.560947	0.574833	0.911197	-0.116221	0.184874	-0.628646	0.529581	0.996301
LotjaGi1g1v0395200	128.538	-0.755713	0.166276	-4.54494	5.49519e-06	0.000194863	0.507736	0.170478	2.97831	0.00289843	0.112866	-0.0210395	0.167716	-0.125447	0.90017	0.998962
LotjaGi4g1v0464200	197.135	-0.617648	0.136145	-4.53669	5.71439e-06	0.000202266	0.167441	0.140612	1.1908	0.233733	0.738799	0.316848	0.134561	2.35468	0.0185388	0.515
LotjaGi1g1v0148400	77.8599	-0.913008	0.201338	-4.5347	5.76862e-06	0.000203264	0.277255	0.211485	1.31099	0.189861	0.698049	-0.194526	0.206517	-0.941936	0.346225	0.980224
LotjaGi1g1v0627500	38.5071	1.24763	0.275142	4.5345	5.77402e-06	0.000203264	0.0480474	0.246101	0.195235	0.845209	0.973047	-0.432046	0.239605	-1.80316	0.0713636	0.801256
LotjaGi5g1v0070300	36.8327	-2.95136	0.650784	-4.53508	5.75816e-06	0.000203264	-0.319206	0.694237	-0.459795	0.645664	0.930413	-0.499217	0.678264	-0.736022	0.461717	0.988991
LotjaGi1g1v0443800	1714.52	-0.776348	0.17135	-4.53078	5.87658e-06	0.00020619	0.272399	0.171915	1.5845	0.113081	0.601343	0.348612	0.171309	2.035	0.0418513	0.690438
LotjaGi4g1v0453500	174.969	-0.742012	0.163774	-4.53072	5.87839e-06	0.00020619	-0.696037	0.177594	-3.91925	8.88243e-05	0.0118846	-0.144806	0.165466	-0.875138	0.381499	0.986633
LotjaGi1g1v0549500	687.586	-0.424273	0.0936665	-4.52961	5.90926e-06	0.000206899	-0.162671	0.0965277	-1.68522	0.0919453	0.560394	0.0196634	0.0933056	0.210742	0.833089	0.998962
LotjaGi5g1v0218300	75.27	-1.16201	0.256616	-4.52818	5.94925e-06	0.000207924	0.610032	0.264145	2.30946	0.020918	0.306002	0.212563	0.259858	0.817995	0.41336	0.988664
LotjaGi3g1v0162900	3214.36	0.492106	0.108753	4.525	6.03964e-06	0.000210703	-0.0351738	0.10859	-0.323914	0.746004	0.953456	0.0215588	0.108147	0.199347	0.841991	0.998962
LotjaGi3g1v0187600	68.1111	-1.14272	0.252673	-4.52253	6.1105e-06	0.000212793	-0.213981	0.27191	-0.786957	0.431307	0.859803	-0.0954607	0.258444	-0.369367	0.711854	0.998962
LotjaGi1g1v0045800	44.6128	1.46653	0.324439	4.5202	6.17805e-06	0.000214375	0.0582487	0.292428	0.19919	0.842114	0.97295	0.249322	0.280306	0.889463	0.373754	0.982327
LotjaGi3g1v0196800	1246.17	0.778534	0.172231	4.52029	6.17564e-06	0.000214375	0.142163	0.171376	0.829539	0.4068	0.846574	-0.189248	0.171013	-1.10663	0.268454	0.965503
LotjaGi2g1v0424000	73.6019	1.84525	0.408795	4.51387	6.36565e-06	0.00022049	0.171091	0.38516	0.444209	0.656892	0.933105	0.10187	0.381199	0.267237	0.789287	0.998962
LotjaGi1g1v0631700	826.001	-0.565945	0.125412	-4.51269	6.4011e-06	0.000221323	-0.254217	0.127767	-1.98969	0.046625	0.427178	-0.0789579	0.125608	-0.628606	0.529607	0.996301
LotjaGi6g1v0305200	1161.33	-0.440228	0.0975761	-4.51163	6.43305e-06	0.000222032	-0.0765787	0.0990906	-0.772816	0.439632	0.861618	0.0256805	0.0974123	0.263627	0.792067	0.998962
LotjaGi4g1v0144000	617.068	-0.510816	0.113447	-4.5027	6.70944e-06	0.00023116	-0.119339	0.116171	-1.02727	0.304293	0.794058	-0.0414972	0.113472	-0.365704	0.714586	0.998962
LotjaGi1g1v0158600	92.8676	0.927274	0.20617	4.49761	6.87226e-06	0.000235931	-0.161599	0.197954	-0.816348	0.414301	0.851458	-0.158174	0.189767	-0.833518	0.404552	0.987684
LotjaGi1g1v0754600	640.348	-0.303575	0.0674949	-4.49775	6.86752e-06	0.000235931	-0.114269	0.0706845	-1.6166	0.105964	0.586572	0.0769551	0.0661282	1.16373	0.244535	0.949819
LotjaGi6g1v0359000	255.233	0.500308	0.111328	4.49401	6.9893e-06	0.000239526	-0.107185	0.109949	-0.974859	0.32963	0.807037	-0.245503	0.105368	-2.32995	0.0198087	0.532629
LotjaGi3g1v0504300	66.3061	-1.52903	0.340512	-4.49037	7.10992e-06	0.000243229	-0.474961	0.362028	-1.31195	0.189539	0.697709	-1.29616	0.361978	-3.58077	0.000342586	0.0417698
LotjaGi4g1v0335300_LC	764.059	-0.703392	0.157023	-4.47954	7.4803e-06	0.00025545	-0.278476	0.159413	-1.74688	0.0806585	0.533421	-0.0533592	0.157355	-0.339101	0.734534	0.998962
LotjaGi3g1v0481700	360.943	-1.46988	0.328253	-4.4779	7.53821e-06	0.000256975	-0.386764	0.332496	-1.16321	0.244743	0.749008	-0.35183	0.330182	-1.06556	0.286621	0.970638
LotjaGi6g1v0051900	46.6552	1.21406	0.271307	4.47484	7.64668e-06	0.000260215	-0.593193	0.261947	-2.26456	0.0235399	0.323567	-0.366563	0.245417	-1.49363	0.135271	0.892827
LotjaGi3g1v0252000	277.616	0.535977	0.119848	4.47214	7.74401e-06	0.000263066	-0.0361475	0.117843	-0.306744	0.759038	0.956536	-0.0612424	0.113524	-0.539468	0.589564	0.996529
LotjaGi1g1v0132500	606.055	0.522398	0.116867	4.47001	7.82151e-06	0.000265234	0.249325	0.114973	2.16856	0.0301162	0.359739	0.0168357	0.113603	0.148198	0.882186	0.998962
LotjaGi3g1v0217700	857.223	0.626296	0.140147	4.46886	7.86382e-06	0.000266203	0.282251	0.138606	2.03635	0.0417153	0.406645	0.302649	0.137491	2.20123	0.0277195	0.604737
LotjaGi1g1v0122800	132.468	0.79928	0.178886	4.46809	7.89227e-06	0.000266701	-0.0349479	0.172773	-0.202277	0.8397	0.972165	-0.0244222	0.166521	-0.146662	0.883399	0.998962
LotjaGi4g1v0424000	108.017	0.749706	0.167875	4.46585	7.97507e-06	0.00026903	0.0267947	0.159609	0.167876	0.86668	0.9761	0.111266	0.15063	0.738672	0.460106	0.988991
LotjaGi1g1v0629200	97.1495	-0.769343	0.172388	-4.46286	8.08728e-06	0.000272342	-0.339424	0.18964	-1.78983	0.0734807	0.517288	0.0826574	0.173151	0.477371	0.633098	0.998962
LotjaGi1g1v0178400	59.8887	1.42638	0.319818	4.45996	8.19733e-06	0.00027557	0.226878	0.293368	0.773358	0.43931	0.861618	0.3631	0.285233	1.27299	0.20302	0.932105
LotjaGi1g1v0100800	12.6501	3.70479	0.831176	4.45728	8.30053e-06	0.000278556	-0.116044	0.55318	-0.209776	0.833843	0.970801	-0.448247	0.542064	-0.826927	0.408278	0.988261
LotjaGi3g1v0015100	660.172	0.475107	0.106695	4.45292	8.47086e-06	0.000283781	-0.328459	0.107036	-3.06869	0.00215001	0.0960851	-0.260522	0.104587	-2.49096	0.0127398	0.432749
LotjaGi5g1v0064700	156.123	0.771339	0.173465	4.44667	8.72134e-06	0.000291669	-0.0570627	0.168696	-0.338257	0.735169	0.951483	-0.0847747	0.163452	-0.518653	0.604003	0.997745
LotjaGi3g1v0378200	19.877	-3.30024	0.742269	-4.44615	8.74231e-06	0.000291867	0.719851	0.784905	0.917118	0.359081	0.822626	0.00357643	0.781807	0.00457457	0.99635	0.999795
LotjaGi1g1v0637100	1163.05	0.510139	0.114766	4.44504	8.78775e-06	0.00029288	0.168381	0.113904	1.47826	0.139337	0.640643	0.13613	0.11292	1.20554	0.227995	0.941582
LotjaGi5g1v0164000	152.386	-1.19025	0.267894	-4.44297	8.87259e-06	0.0002952	-0.132084	0.276156	-0.478296	0.63244	0.926902	-0.103571	0.270884	-0.382346	0.702205	0.998962
LotjaGi3g1v0053500	74.1717	1.68249	0.378852	4.44101	8.95382e-06	0.000297392	-0.374149	0.366387	-1.02118	0.307167	0.796081	-0.837085	0.364099	-2.29906	0.0215017	0.551747
LotjaGi4g1v0232400	65.2123	1.07217	0.241498	4.43965	9.01049e-06	0.000298763	0.364341	0.219603	1.65909	0.0970977	0.569062	-0.0347931	0.215003	-0.161826	0.871443	0.998962
LotjaGi1g1v0010900	663.916	-0.576424	0.129938	-4.43614	9.15853e-06	0.000303154	-0.110987	0.132078	-0.840311	0.400734	0.84418	-0.0360433	0.129915	-0.277438	0.781444	0.998962
LotjaGi4g1v0339500	49.2723	2.42773	0.547479	4.43437	9.23404e-06	0.000305132	-1.28484	0.532506	-2.41282	0.0158295	0.268015	-1.17774	0.524377	-2.24597	0.0247058	0.579112
LotjaGi2g1v0290100	344.226	0.500457	0.11292	4.43197	9.33773e-06	0.000307511	-0.213577	0.11258	-1.89711	0.0578129	0.468578	-0.234402	0.108673	-2.15694	0.0310101	0.62558
LotjaGi4g1v0077300	132.698	-0.858431	0.19368	-4.43222	9.32691e-06	0.000307511	0.423346	0.199059	2.12673	0.0334422	0.371064	0.550723	0.192205	2.86529	0.00416626	0.225954
LotjaGi2g1v0048400	23.2273	-8.1605	1.84152	-4.43139	9.36291e-06	0.000307818	6.9633	1.84843	3.76714	0.000165132	0.0182085	7.65433	1.84158	4.15639	3.23317e-05	0.00691376
LotjaGi6g1v0228800	86.3235	0.886966	0.200339	4.42732	9.54098e-06	0.000313141	0.137719	0.190036	0.724698	0.468637	0.873683	-0.0746733	0.18189	-0.41054	0.68141	0.998962
LotjaGi3g1v0533400	72.0279	-2.10465	0.475533	-4.42586	9.60567e-06	0.000314732	0.185684	0.489044	0.379688	0.704177	0.943139	0.696641	0.478908	1.45465	0.145767	0.902784
LotjaGi3g1v0263300	966.835	0.370033	0.083629	4.4247	9.6576e-06	0.000315899	-0.0124047	0.0832666	-0.148976	0.881573	0.979361	-0.0371276	0.0814936	-0.455589	0.648686	0.998962
LotjaGi1g1v0227100	1141.09	0.639407	0.144615	4.42144	9.8047e-06	0.000320171	0.192446	0.143642	1.33976	0.180324	0.687836	0.117032	0.142908	0.818937	0.412822	0.988664
LotjaGi3g1v0370300	141.805	-0.78154	0.1769	-4.41799	9.9623e-06	0.000324771	-0.191983	0.187172	-1.0257	0.305031	0.794631	0.0210003	0.178067	0.117935	0.906119	0.998962
LotjaGi2g1v0160200	63.2048	-1.68474	0.381865	-4.41187	1.02484e-05	0.000333536	-0.172531	0.401736	-0.429464	0.667586	0.934549	-1.05511	0.399057	-2.64401	0.00819308	0.340036
LotjaGi6g1v0093400	249.756	0.619441	0.140673	4.40341	1.06561e-05	0.000346226	0.0089498	0.13781	0.0649432	0.948219	0.99196	-0.0881429	0.134152	-0.657035	0.511158	0.996283
LotjaGi6g1v0211900	363.211	-0.647774	0.147238	-4.39951	1.08495e-05	0.00035192	-0.189692	0.151736	-1.25015	0.211246	0.718602	0.00602675	0.147549	0.0408457	0.967419	0.998962
LotjaGi3g1v0076300	790.439	0.867546	0.197301	4.39707	1.09721e-05	0.000355303	0.0261048	0.19608	0.133133	0.894088	0.982043	0.0526581	0.195175	0.2698	0.787314	0.998962
LotjaGi5g1v0338000	219.23	-0.615205	0.139975	-4.39512	1.10713e-05	0.000357916	-0.153733	0.146927	-1.04633	0.295411	0.787958	-0.048553	0.140449	-0.3457	0.729568	0.998962
LotjaGi4g1v0227200	65.9053	1.70144	0.38717	4.39454	1.11007e-05	0.00035827	0.757827	0.351421	2.15647	0.0310473	0.364195	0.521134	0.348125	1.49697	0.1344	0.891899
LotjaGi1g1v0791300	1054.48	0.369708	0.0842111	4.39025	1.13218e-05	0.000364799	0.256402	0.0831713	3.08281	0.00205053	0.0933501	-0.0781278	0.0822492	-0.949891	0.342167	0.980224
LotjaGi5g1v0304400	183.02	0.964887	0.219803	4.38977	1.1347e-05	0.000365003	-0.228239	0.216364	-1.05488	0.291478	0.785309	-0.430405	0.213543	-2.01554	0.0438476	0.699964
LotjaGi1g1v0761200	322.351	-0.753181	0.171725	-4.38596	1.15477e-05	0.000370844	-0.185933	0.176515	-1.05336	0.292178	0.785728	0.055692	0.1722	0.323415	0.746381	0.998962
LotjaGi4g1v0438500	267.696	-0.905776	0.206823	-4.37946	1.18971e-05	0.000381435	-0.0110403	0.211355	-0.0522357	0.958341	0.993381	0.0417671	0.207807	0.20099	0.840706	0.998962
LotjaGi1g1v0105500	54.1006	-1.17032	0.267289	-4.3785	1.19498e-05	0.000382493	0.335284	0.281516	1.19099	0.233656	0.738799	0.327408	0.269907	1.21304	0.225115	0.939805
LotjaGi1g1v0127400	88.4791	1.09326	0.24971	4.37812	1.19708e-05	0.000382533	-0.439814	0.244109	-1.80171	0.0715911	0.511035	-0.31505	0.235912	-1.33546	0.181727	0.925422
LotjaGi4g1v0422800	173.479	0.855741	0.195526	4.37661	1.2054e-05	0.000384559	0.184014	0.188641	0.975474	0.329325	0.807037	0.286536	0.184193	1.55563	0.119796	0.874155
LotjaGi5g1v0257700	193.841	0.825058	0.188532	4.37623	1.20748e-05	0.000384591	-0.528229	0.188106	-2.80815	0.00498269	0.155278	-0.606075	0.183973	-3.29437	0.000986408	0.0907029
LotjaGi1g1v0289300	69.2182	1.1436	0.261346	4.37582	1.20978e-05	0.00038469	-0.238912	0.25002	-0.955574	0.339287	0.812554	-0.131423	0.24054	-0.546363	0.584816	0.996529
LotjaGi1g1v0630900	807.29	-0.493244	0.112801	-4.3727	1.22722e-05	0.000389597	-0.356594	0.115616	-3.08429	0.00204039	0.093113	-0.0766845	0.112876	-0.679366	0.496906	0.993516
LotjaGi6g1v0134900	177.555	-0.781175	0.178684	-4.37183	1.23207e-05	0.000390498	-0.171905	0.187141	-0.918585	0.358313	0.822353	0.296222	0.178388	1.66055	0.0968035	0.84769
LotjaGi4g1v0433900	286.628	0.79899	0.182826	4.37021	1.24126e-05	0.000392128	-1.12265	0.185885	-6.03947	1.5462e-09	1.02813e-06	-1.12519	0.181938	-6.18446	6.23154e-10	4.3724e-07
LotjaGi5g1v0226900	583.071	0.68979	0.157832	4.37042	1.24008e-05	0.000392128	-0.133839	0.156932	-0.852847	0.393744	0.841705	-0.306549	0.15567	-1.96923	0.0489272	0.729941
LotjaGi2g1v0104700	85.861	0.929579	0.212855	4.36719	1.25856e-05	0.000396947	-0.339066	0.207401	-1.63483	0.102085	0.578059	-0.29776	0.198318	-1.50142	0.133246	0.891391
LotjaGi6g1v0216300	2993.91	-0.667011	0.152932	-4.36148	1.29183e-05	0.000406779	-0.174381	0.153482	-1.13616	0.255888	0.759732	-0.212008	0.153076	-1.38499	0.166057	0.918433
LotjaGi3g1v0076700	727.294	-0.433614	0.099444	-4.36038	1.29835e-05	0.000408169	-0.110778	0.101887	-1.08727	0.276918	0.77753	0.0729085	0.0990399	0.736152	0.461638	0.988991
LotjaGi5g1v0131400	247.704	-0.750913	0.17229	-4.35842	1.31002e-05	0.000410509	0.334188	0.175682	1.90223	0.0571414	0.465884	0.653084	0.170715	3.82558	0.000130466	0.020485
LotjaGi6g1v0358000	454.67	-0.673698	0.154571	-4.35851	1.30951e-05	0.000410509	-0.178404	0.158064	-1.12868	0.259032	0.761917	-0.0177334	0.15495	-0.114446	0.908884	0.998962
LotjaGi1g1v0538900	707.042	-0.560318	0.128616	-4.3565	1.32156e-05	0.000413457	-0.19002	0.131058	-1.44989	0.14709	0.650074	-0.163737	0.128986	-1.26942	0.20429	0.932181
LotjaGi5g1v0360800	741.392	0.741272	0.170267	4.35357	1.33935e-05	0.000418349	0.0810468	0.168984	0.479614	0.631502	0.926563	0.0511607	0.167942	0.304634	0.760645	0.998962
LotjaGi4g1v0352600	6530.95	0.550697	0.126677	4.34726	1.37849e-05	0.000429881	0.617303	0.126345	4.88584	1.02988e-06	0.00030957	0.765154	0.126174	6.0643	1.32529e-09	8.64964e-07
LotjaGi1g1v0783700_LC	37.3739	1.56924	0.361456	4.34145	1.41548e-05	0.000440002	-0.366126	0.337521	-1.08475	0.278033	0.77889	-0.382466	0.326249	-1.17231	0.241071	0.948145
LotjaGi5g1v0195300	252.168	0.579896	0.133568	4.34156	1.41472e-05	0.000440002	-0.0378379	0.131211	-0.288375	0.77306	0.960105	0.0293676	0.126535	0.232091	0.816467	0.998962
LotjaGi4g1v0223800	12323.2	-0.486944	0.112185	-4.34053	1.42137e-05	0.000441125	0.111782	0.112286	0.995508	0.319489	0.800481	0.0186017	0.112182	0.165818	0.868301	0.998962
LotjaGi3g1v0448500	622.002	-0.635058	0.146524	-4.33416	1.46316e-05	0.000453369	-0.102334	0.148933	-0.68711	0.492013	0.881544	0.0111694	0.14671	0.0761324	0.939314	0.998962
LotjaGi2g1v0168100_LC	73.8099	0.91917	0.212152	4.33261	1.47355e-05	0.00045586	-0.0107536	0.200804	-0.0535529	0.957291	0.992976	-0.361188	0.195144	-1.85088	0.0641868	0.783229
LotjaGi5g1v0101900	1770.07	-0.553093	0.127671	-4.33218	1.47643e-05	0.000456024	-0.128499	0.128516	-0.999869	0.317374	0.799863	-0.031703	0.12765	-0.248359	0.803856	0.998962
LotjaGi4g1v0297300	386.243	0.663168	0.153251	4.32735	1.50915e-05	0.000465389	0.409582	0.149653	2.73688	0.00620249	0.17246	-0.0880998	0.148823	-0.591976	0.553867	0.996301
LotjaGi5g1v0359800	124.155	0.699729	0.161748	4.32605	1.51804e-05	0.000467386	0.413817	0.15054	2.74888	0.00597986	0.169093	-0.0526521	0.147371	-0.357277	0.720884	0.998962
LotjaGi5g1v0192800_LC	949.077	0.506227	0.117151	4.32114	1.55222e-05	0.000477153	0.0899279	0.11631	0.773173	0.43942	0.861618	0.109123	0.115021	0.948724	0.342761	0.980224
LotjaGi4g1v0454800	934.728	-0.695742	0.161032	-4.32051	1.55671e-05	0.000477776	-0.246968	0.162933	-1.51576	0.129579	0.626839	0.17584	0.161045	1.09187	0.27489	0.965503
LotjaGi3g1v0525500	320.686	-0.634039	0.146828	-4.31823	1.57282e-05	0.00048196	-0.363324	0.152719	-2.37904	0.0173578	0.279068	-0.261828	0.148044	-1.76858	0.0769646	0.815684
LotjaGi6g1v0330800	299.536	-0.474259	0.109859	-4.31697	1.58183e-05	0.000483954	-0.133515	0.115332	-1.15766	0.247004	0.751822	-0.141334	0.109877	-1.2863	0.198339	0.929863
LotjaGi5g1v0126900	82.9152	1.20525	0.279219	4.31652	1.5851e-05	0.000484193	-0.472601	0.272808	-1.73236	0.0832096	0.540838	-0.531832	0.266358	-1.99668	0.0458599	0.711943
LotjaGi1g1v0424400	4969.35	0.48778	0.113035	4.3153	1.59386e-05	0.00048568	-0.0750071	0.112956	-0.66404	0.506665	0.887971	-0.0649735	0.112691	-0.576564	0.564234	0.996529
LotjaGi6g1v0330100	679.305	-0.573361	0.132872	-4.31515	1.59498e-05	0.00048568	-0.342964	0.135764	-2.52618	0.0115311	0.230235	-0.186804	0.133303	-1.40135	0.16111	0.915103
LotjaGi3g1v0010800	63.4718	1.7409	0.403983	4.30935	1.63736e-05	0.000497803	1.04084	0.360243	2.88926	0.00386151	0.133316	0.691946	0.35771	1.93438	0.0530666	0.742166
LotjaGi2g1v0292200	1335.05	-0.321329	0.0746167	-4.30639	1.65937e-05	0.000503707	-0.248302	0.0764952	-3.24599	0.00117044	0.0667089	-0.0300249	0.0743055	-0.404074	0.686159	0.998962
LotjaGi6g1v0102200	115.359	1.048	0.243508	4.30375	1.67928e-05	0.000508953	-0.437053	0.239481	-1.825	0.068001	0.499993	-0.163875	0.23213	-0.705964	0.480211	0.989914
LotjaGi3g1v0331900	1162.35	0.64954	0.150975	4.3023	1.69033e-05	0.000511504	0.376834	0.149803	2.51553	0.0118855	0.233904	-0.0319759	0.149454	-0.213951	0.830585	0.998962
LotjaGi2g1v0215600	28.2553	1.70423	0.396243	4.30097	1.70052e-05	0.000513784	-0.27957	0.358348	-0.780163	0.435295	0.861035	-0.358654	0.345496	-1.03809	0.29923	0.973789
LotjaGi2g1v0236300	281.822	0.512983	0.119302	4.29987	1.70899e-05	0.00051554	0.0206151	0.117099	0.176049	0.860256	0.975521	-0.0913523	0.113295	-0.806321	0.420058	0.988664
LotjaGi1g1v0399100	1444.95	0.588285	0.136842	4.29901	1.71559e-05	0.000516729	0.172183	0.136096	1.26515	0.205816	0.714233	0.378607	0.135245	2.79942	0.00511949	0.254301
LotjaGi2g1v0409600	87.4519	1.12381	0.26166	4.29493	1.74752e-05	0.000524827	0.206799	0.246943	0.837439	0.402346	0.844846	0.138484	0.241527	0.573366	0.566397	0.996529
LotjaGi5g1v0241500	447.158	-0.484996	0.112924	-4.29488	1.74789e-05	0.000524827	-0.144417	0.116719	-1.2373	0.215975	0.721229	0.0107981	0.112676	0.0958335	0.923653	0.998962
LotjaGi3g1v0081900	1313.46	-0.429472	0.100026	-4.2936	1.75797e-05	0.000527039	-0.00175936	0.101187	-0.0173873	0.986128	0.99775	0.0890957	0.0997951	0.892787	0.371971	0.982327
LotjaGi3g1v0494700	89.9075	-0.908374	0.21163	-4.29228	1.76846e-05	0.000529365	-0.030067	0.224278	-0.134061	0.893354	0.98189	0.0337867	0.214009	0.157875	0.874555	0.998962
LotjaGi6g1v0342200	15.4867	-2.66368	0.620794	-4.29076	1.7806e-05	0.000532176	0.0405577	0.685881	0.0591323	0.952847	0.992579	-1.05554	0.69807	-1.51208	0.130513	0.885046
LotjaGi1g1v0640000	259.341	0.865195	0.201666	4.29025	1.78475e-05	0.000532558	-0.199068	0.199373	-0.998471	0.318051	0.800413	-0.162544	0.196441	-0.827445	0.407985	0.988261
LotjaGi1g1v0677000	483.674	0.531785	0.123981	4.28925	1.79279e-05	0.000532558	-0.0997428	0.12315	-0.809928	0.417982	0.853717	-0.0549616	0.120555	-0.455906	0.648458	0.998962
LotjaGi3g1v0252100	210.798	0.616446	0.143705	4.28966	1.7895e-05	0.000532558	0.114981	0.13956	0.82388	0.410008	0.848283	-0.0419043	0.135752	-0.308683	0.757563	0.998962
LotjaGi3g1v0510800	1275.08	-0.357321	0.0833064	-4.28924	1.79286e-05	0.000532558	-0.247683	0.0851749	-2.90794	0.0036382	0.128102	-0.0279401	0.0831019	-0.336215	0.736709	0.998962
LotjaGi2g1v0244100	353.743	0.427543	0.0997023	4.2882	1.80126e-05	0.000534235	0.0816469	0.0977801	0.835006	0.403715	0.845084	0.0229483	0.0938952	0.244404	0.806918	0.998962
LotjaGi3g1v0319400	362.179	0.456237	0.106404	4.28778	1.80467e-05	0.000534429	-0.0253527	0.105153	-0.241103	0.809475	0.966628	-0.130187	0.101734	-1.27968	0.200656	0.932105
LotjaGi4g1v0167400	1192.14	-0.291343	0.067962	-4.28685	1.81226e-05	0.00053586	-0.0942611	0.0696833	-1.35271	0.176149	0.684446	0.0334532	0.0673578	0.49665	0.619436	0.998962
LotjaGi4g1v0064100	192.993	-0.765624	0.178664	-4.28527	1.82518e-05	0.000538859	-0.493149	0.189155	-2.60711	0.00913098	0.207879	0.192415	0.178981	1.07506	0.282349	0.968412
LotjaGi1g1v0578700	503.033	-0.786953	0.183706	-4.28377	1.83754e-05	0.000541682	0.0325392	0.185989	0.174952	0.861117	0.975521	-0.196666	0.184582	-1.06546	0.286666	0.970638
LotjaGi1g1v0647000	743.252	0.659368	0.153981	4.28213	1.85111e-05	0.000544856	-0.391385	0.153922	-2.54275	0.0109983	0.225422	-0.198603	0.152215	-1.30475	0.191978	0.925592
LotjaGi3g1v0194700	421.948	-0.426419	0.0996131	-4.28075	1.86262e-05	0.000547414	-0.336655	0.104788	-3.21273	0.0013148	0.0720438	-0.265081	0.100065	-2.6491	0.00807068	0.33745
LotjaGi4g1v0350800	323.116	0.577364	0.134969	4.27776	1.88781e-05	0.000553977	0.103362	0.132323	0.78113	0.434726	0.861035	0.0869736	0.129167	0.673343	0.500729	0.995036
LotjaGi3g1v0437800	76.7482	-2.07893	0.486261	-4.27533	1.90852e-05	0.000559208	-0.263485	0.503071	-0.523754	0.60045	0.919223	-0.369215	0.495739	-0.744777	0.456407	0.988664
LotjaGi2g1v0427900	611.2	0.495646	0.115974	4.27379	1.92182e-05	0.000562254	0.164841	0.114483	1.43988	0.149903	0.654118	-0.00453297	0.112933	-0.0401385	0.967983	0.998962
LotjaGi4g1v0327100	965.406	0.698762	0.163549	4.27249	1.93305e-05	0.00056449	0.451092	0.161966	2.78511	0.00535098	0.15914	0.20904	0.161418	1.29502	0.195315	0.927932
LotjaGi5g1v0314800	985.423	0.466617	0.109221	4.27223	1.93528e-05	0.00056449	0.0422311	0.108691	0.388542	0.697615	0.941007	-0.00503688	0.107426	-0.0468869	0.962603	0.998962
LotjaGi1g1v0339900	38.2286	-2.33919	0.547693	-4.27099	1.94604e-05	0.000566776	0.518964	0.566677	0.915802	0.359771	0.822938	-0.387177	0.568536	-0.681007	0.495867	0.993516
LotjaGi1g1v0581000	12.6871	-3.33325	0.780689	-4.26962	1.95802e-05	0.000569411	-1.07585	0.972162	-1.10666	0.268441	0.76851	-1.48534	0.922218	-1.61062	0.107263	0.858907
LotjaGi5g1v0049100	534.216	0.398949	0.0934774	4.26787	1.97347e-05	0.000573046	0.139527	0.0919855	1.51683	0.129309	0.626839	0.0852653	0.0893154	0.954655	0.339752	0.980224
LotjaGi5g1v0328600	28.5477	-1.74383	0.408721	-4.26655	1.9852e-05	0.00057559	-0.322208	0.452619	-0.711875	0.476542	0.876217	0.052641	0.422472	0.124602	0.900838	0.998962
LotjaGi1g1v0579500	639.238	0.500264	0.117328	4.2638	2.0098e-05	0.000581853	0.30603	0.11539	2.65215	0.00799808	0.194495	0.1579	0.113932	1.38591	0.165774	0.918377
LotjaGi1g1v0377000	78.6709	1.44174	0.3382	4.26299	2.01707e-05	0.000583086	-0.16431	0.32507	-0.505459	0.613237	0.923096	-0.0695214	0.319161	-0.217825	0.827565	0.998962
LotjaGi1g1v0052900	301.929	-0.506574	0.119011	-4.25655	2.0761e-05	0.000599258	-0.266606	0.125261	-2.12841	0.0333033	0.370719	0.0410978	0.118571	0.346609	0.728885	0.998962
LotjaGi1g1v0473400	45.5636	1.0832	0.254591	4.25466	2.09364e-05	0.000603423	0.294911	0.227212	1.29796	0.194303	0.704158	-0.324523	0.223626	-1.45118	0.146729	0.903345
LotjaGi2g1v0340500	314.978	0.891926	0.209834	4.25062	2.13181e-05	0.000613511	0.569114	0.204355	2.78493	0.00535394	0.15914	0.3794	0.202964	1.8693	0.0615807	0.772443
LotjaGi5g1v0288400	73.0275	1.13808	0.267844	4.24904	2.14685e-05	0.000616925	-0.405875	0.260954	-1.55535	0.119863	0.613089	-0.931321	0.257876	-3.61151	0.000304422	0.0388363
LotjaGi6g1v0354300	148.456	1.38198	0.325697	4.24313	2.20422e-05	0.000632475	0.111084	0.317363	0.350023	0.726321	0.949887	0.221918	0.314394	0.705859	0.480276	0.989914
LotjaGi4g1v0339300	58.5793	1.19187	0.281321	4.23671	2.26822e-05	0.000649877	0.258322	0.259716	0.994631	0.319916	0.800481	-0.204731	0.255988	-0.799766	0.423846	0.988664
LotjaGi4g1v0253100	142.08	-1.14555	0.270556	-4.23407	2.29504e-05	0.000656592	0.035643	0.277602	0.128396	0.897836	0.982455	-0.3997	0.275163	-1.45259	0.146337	0.902784
LotjaGi4g1v0359400	118.574	-0.825535	0.19503	-4.23287	2.30724e-05	0.000659111	-0.418295	0.210053	-1.99138	0.0464396	0.42637	0.260262	0.195054	1.33431	0.182103	0.925422
LotjaGi1g1v0608900	23.27	-1.27204	0.300571	-4.23209	2.31529e-05	0.000659713	-0.0201201	0.344065	-0.0584775	0.953368	0.992579	0.374774	0.30564	1.2262	0.220125	0.939185
LotjaGi5g1v0117500	13.8305	-2.80332	0.662409	-4.23201	2.31615e-05	0.000659713	0.974941	0.702672	1.38748	0.165297	0.673057	-0.00027072	0.707688	-0.000382541	0.999695	1
LotjaGi5g1v0339800	104.82	0.74311	0.175676	4.23001	2.33685e-05	0.00066463	-0.0806954	0.169473	-0.476155	0.633964	0.927475	-0.0972372	0.161422	-0.602379	0.546922	0.996301
LotjaGi3g1v0495500	198.65	-0.778714	0.184219	-4.22711	2.36715e-05	0.000672265	-0.474975	0.194293	-2.44463	0.0145	0.255613	0.0366644	0.184953	0.198237	0.84286	0.998962
LotjaGi3g1v0340000	258.099	-0.753501	0.178356	-4.22471	2.39252e-05	0.000678475	0.227137	0.181888	1.24878	0.211747	0.719321	0.294187	0.178096	1.65184	0.098567	0.848244
LotjaGi1g1v0671200	86.3848	1.08201	0.25624	4.22262	2.41474e-05	0.000683567	0.322663	0.240773	1.34011	0.180209	0.687836	-0.0844973	0.23767	-0.355523	0.722198	0.998962
LotjaGi2g1v0246400	798.867	0.530009	0.125524	4.22236	2.41752e-05	0.000683567	0.263566	0.124018	2.12522	0.033568	0.371674	0.369833	0.122521	3.01853	0.00254008	0.168121
LotjaGi4g1v0463800	106.826	-0.98885	0.234212	-4.22203	2.42108e-05	0.000683576	-0.0934385	0.245878	-0.380019	0.703931	0.943139	0.32775	0.234867	1.39547	0.162873	0.916281
LotjaGi1g1v0698600	617.636	0.443292	0.105065	4.2192	2.45167e-05	0.000690204	0.0602829	0.104046	0.579388	0.562328	0.907534	0.000189957	0.101998	0.00186235	0.998514	1
LotjaGi5g1v0277100	9562.47	-0.394954	0.093603	-4.21945	2.44894e-05	0.000690204	-0.282995	0.0938527	-3.01531	0.00256715	0.105291	-0.111214	0.0936045	-1.18813	0.234783	0.943087
LotjaGi3g1v0236000	29.1216	-2.03366	0.482277	-4.21679	2.4781e-05	0.000696632	0.412936	0.508177	0.812583	0.416457	0.852762	0.294141	0.495039	0.594178	0.552393	0.996301
LotjaGi4g1v0234700	348.567	0.495911	0.117617	4.21634	2.48302e-05	0.000697007	0.401865	0.113682	3.53499	0.000407793	0.0345491	0.00967207	0.111943	0.0864015	0.931147	0.998962
LotjaGi6g1v0110900_LC	661.746	0.503234	0.119467	4.21233	2.52749e-05	0.000708464	0.123255	0.118182	1.04292	0.296983	0.789072	0.176785	0.116314	1.51989	0.128537	0.883805
LotjaGi2g1v0138300	593.75	-0.842792	0.200214	-4.20945	2.55995e-05	0.000716526	0.287484	0.201182	1.42898	0.153011	0.656791	0.442217	0.199881	2.2124	0.0269389	0.602312
LotjaGi1g1v0419100	171.7	0.772211	0.18369	4.20388	2.62382e-05	0.00073229	0.0232634	0.179342	0.129715	0.896792	0.982432	0.039637	0.174511	0.227132	0.820321	0.998962
LotjaGi3g1v0043100	1811.74	-0.373655	0.0888774	-4.20415	2.6206e-05	0.00073229	-0.0930374	0.0899003	-1.0349	0.300718	0.791479	0.0691293	0.0886537	0.779768	0.435528	0.988664
LotjaGi1g1v0668500	188.926	-1.70427	0.40549	-4.20299	2.63416e-05	0.000733791	0.453559	0.409571	1.1074	0.268121	0.768166	0.47236	0.406963	1.1607	0.245765	0.95108
LotjaGi4g1v0389100	193.645	-0.529201	0.125923	-4.20258	2.63893e-05	0.000733791	-0.141434	0.13371	-1.05777	0.290162	0.78481	0.00127631	0.125501	0.0101697	0.991886	0.999795
LotjaGi5g1v0299100	2593.72	-0.463978	0.110407	-4.20244	2.64054e-05	0.000733791	-0.248858	0.111207	-2.23778	0.0252351	0.33438	-0.015536	0.110392	-0.140735	0.888079	0.998962
LotjaGi4g1v0377400	64.5768	-3.18289	0.757472	-4.20199	2.64578e-05	0.000734195	-0.230444	0.780711	-0.295171	0.767863	0.95816	-1.31709	0.786296	-1.67505	0.0939245	0.847007
LotjaGi5g1v0357700_LC	155.02	-0.736195	0.175245	-4.20096	2.65787e-05	0.000736496	0.201985	0.181166	1.11492	0.264885	0.766064	0.30319	0.17451	1.73737	0.0823216	0.823065
LotjaGi2g1v0364800	745.29	-0.823998	0.196241	-4.19891	2.682e-05	0.000742122	-0.330853	0.198468	-1.66704	0.0955068	0.566173	-0.200801	0.196831	-1.02017	0.307647	0.973789
LotjaGi3g1v0280000	540.439	-0.350407	0.0835664	-4.19315	2.75102e-05	0.000760136	-0.292224	0.0878786	-3.32532	0.000883182	0.0560228	-0.0548573	0.0829637	-0.661221	0.508471	0.996047
LotjaGi1g1v0600800	76.9774	0.89204	0.21295	4.18896	2.80235e-05	0.000773216	0.0848251	0.200159	0.423788	0.67172	0.935548	0.153243	0.190856	0.802925	0.422018	0.988664
LotjaGi5g1v0002700	223.954	0.891482	0.212887	4.18758	2.81949e-05	0.000776841	0.770248	0.204234	3.77141	0.00016233	0.0179899	0.296643	0.203235	1.4596	0.144399	0.90257
LotjaGi6g1v0086500	672.74	0.630307	0.150683	4.183	2.87689e-05	0.000791532	0.0144232	0.149594	0.0964155	0.923191	0.987636	0.0997626	0.148065	0.673775	0.500455	0.995036
LotjaGi1g1v0246000	2555.69	-0.378234	0.0904358	-4.18235	2.88509e-05	0.000792663	-0.355826	0.0914742	-3.88991	0.000100283	0.0130983	-0.00907707	0.0903473	-0.100469	0.919972	0.998962
LotjaGi1g1v0458700	3990.43	0.317286	0.0759079	4.17989	2.91651e-05	0.000800164	0.0186816	0.0758299	0.246362	0.805402	0.96554	0.0995045	0.0753019	1.32141	0.186366	0.925422
LotjaGi6g1v0070200	335.407	0.718893	0.172116	4.17679	2.95654e-05	0.000810001	0.367585	0.167984	2.18821	0.0286541	0.3519	0.345048	0.165822	2.08084	0.0374485	0.671917
LotjaGi1g1v0071900	26.3737	-1.83879	0.441278	-4.16697	3.08681e-05	0.000842121	0.202672	0.476079	0.425711	0.670318	0.935348	0.826106	0.446386	1.85065	0.0642197	0.783229
LotjaGi1g1v0420100	317.44	0.9438	0.22648	4.16726	3.08287e-05	0.000842121	-0.00372547	0.223672	-0.0166559	0.986711	0.997927	-0.112945	0.222001	-0.508758	0.610922	0.99888
LotjaGi1g1v0763800	344.363	-0.479028	0.114954	-4.16713	3.08456e-05	0.000842121	-0.150215	0.119751	-1.25439	0.2097	0.71752	0.0788802	0.114307	0.690072	0.490149	0.992358
LotjaGi3g1v0345100	2026.21	-0.47238	0.113383	-4.16622	3.09687e-05	0.000843545	-0.298274	0.114439	-2.6064	0.00915009	0.207879	-0.0681648	0.113407	-0.601063	0.547798	0.996301
LotjaGi5g1v0265400	465.503	-1.08829	0.261235	-4.16594	3.10073e-05	0.000843545	-0.152989	0.263812	-0.579917	0.561971	0.907534	-0.691793	0.263252	-2.62787	0.00859204	0.347169
LotjaGi5g1v0106700	382.352	-0.638079	0.153199	-4.16502	3.1132e-05	0.000845753	0.16721	0.15574	1.07364	0.282982	0.780572	0.0215231	0.153436	0.140275	0.888443	0.998962
LotjaGi6g1v0153900	493.038	-0.489765	0.117611	-4.16428	3.12337e-05	0.000847329	-0.147816	0.121081	-1.22081	0.222159	0.727741	0.196354	0.116937	1.67914	0.0931253	0.846728
LotjaGi1g1v0240700	401.859	0.761443	0.18298	4.16135	3.16378e-05	0.000857093	-0.102668	0.181504	-0.565652	0.57163	0.910147	-0.49781	0.18049	-2.7581	0.00581383	0.278332
LotjaGi3g1v0080500	205.848	-1.04738	0.25202	-4.15593	3.23965e-05	0.000876422	-0.746457	0.261512	-2.85439	0.00431191	0.142709	-0.729145	0.256285	-2.84505	0.00444041	0.234607
LotjaGi1g1v0517700	263.632	1.36817	0.32948	4.15252	3.28834e-05	0.000888355	1.08833	0.320603	3.39463	0.000687223	0.0483325	0.269639	0.320722	0.840725	0.400502	0.986633
LotjaGi2g1v0457500	1064.2	-0.522344	0.125814	-4.15171	3.3e-05	0.000890266	-0.16645	0.127427	-1.30624	0.191473	0.699664	0.0340964	0.125782	0.271076	0.786332	0.998962
LotjaGi2g1v0402300	8.22575	-4.37405	1.05427	-4.14888	3.34108e-05	0.000900096	3.34089	1.07739	3.10093	0.00192915	0.0906186	2.73054	1.07256	2.54582	0.010902	0.394363
LotjaGi1g1v0365200	1217.41	0.655474	0.158103	4.14588	3.38518e-05	0.000910712	-0.149791	0.157559	-0.950703	0.341755	0.813955	-0.160314	0.156859	-1.02202	0.30677	0.973789
LotjaGi3g1v0525700	241.596	0.522488	0.126071	4.1444	3.4071e-05	0.000915341	-0.188874	0.125246	-1.50802	0.131549	0.630532	-0.149482	0.11994	-1.2463	0.212653	0.933472
LotjaGi3g1v0523400_LC	18.282	2.84612	0.686965	4.14303	3.42745e-05	0.000919532	-0.814686	0.610378	-1.33472	0.181967	0.688788	-0.719833	0.594681	-1.21045	0.226105	0.940485
LotjaGi5g1v0270100	510.823	0.381184	0.0920467	4.1412	3.45491e-05	0.000925619	0.0492023	0.0910258	0.540531	0.588831	0.915307	0.059992	0.087882	0.682643	0.494832	0.993159
LotjaGi3g1v0389200	53.68	1.16373	0.281468	4.13452	3.55703e-05	0.000951665	0.325557	0.256495	1.26925	0.204352	0.713965	0.0405767	0.250542	0.161956	0.871341	0.998962
LotjaGi6g1v0035100	208.59	-0.742735	0.179702	-4.13314	3.57847e-05	0.000956081	0.0308485	0.185198	0.166571	0.867708	0.976349	-0.0106491	0.180608	-0.0589624	0.952982	0.998962
LotjaGi6g1v0170000	411.979	0.501011	0.121255	4.13189	3.59798e-05	0.000959972	-0.354062	0.121724	-2.90874	0.00362887	0.12802	-0.261037	0.118167	-2.20905	0.0271709	0.602679
LotjaGi3g1v0407700	798.281	-0.569669	0.137976	-4.12876	3.64727e-05	0.000971788	0.0217932	0.139577	0.156137	0.875925	0.977888	0.0807145	0.137933	0.585172	0.558432	0.996301
LotjaGi6g1v0077300_LC	449.581	-0.684203	0.165736	-4.12828	3.6549e-05	0.000972484	-0.317054	0.169565	-1.86981	0.0615106	0.480501	-0.164456	0.166453	-0.988004	0.323151	0.980224
LotjaGi1g1v0595200	104.003	0.770038	0.186559	4.12758	3.66601e-05	0.000974103	-0.0872376	0.180276	-0.48391	0.62845	0.925823	-0.0241954	0.172035	-0.140642	0.888153	0.998962
LotjaGi4g1v0103000	391.092	-1.19155	0.289156	-4.12076	3.77621e-05	0.00100201	-0.247892	0.292463	-0.847601	0.39666	0.843134	-0.463958	0.290975	-1.59449	0.110826	0.866728
LotjaGi2g1v0061800	60.5047	-1.35512	0.329175	-4.11671	3.84314e-05	0.00101699	0.143316	0.344246	0.41632	0.677176	0.937603	0.297375	0.332956	0.893136	0.371784	0.982327
LotjaGi6g1v0333500	139.74	1.43027	0.34741	4.11696	3.83903e-05	0.00101699	0.0191178	0.343721	0.0556201	0.955644	0.99284	0.14674	0.341844	0.429259	0.667735	0.998962
LotjaGi2g1v0329400	13.8686	2.34141	0.569239	4.11323	3.90156e-05	0.00103104	-0.844167	0.490095	-1.72246	0.0849867	0.545861	-0.100823	0.447349	-0.225379	0.821685	0.998962
LotjaGi1g1v0636600	51.2364	-1.80628	0.439315	-4.11158	3.92966e-05	0.00103706	-0.27114	0.462667	-0.586037	0.55785	0.905675	-0.431968	0.452582	-0.954452	0.339855	0.980224
LotjaGi1g1v0680200	5011.61	-0.42958	0.104531	-4.1096	3.96344e-05	0.00104455	0.0179246	0.104825	0.170995	0.864228	0.975602	0.166955	0.104453	1.59837	0.10996	0.863562
LotjaGi1g1v0087600	53.1207	1.41363	0.344383	4.1048	4.04662e-05	0.00106502	-0.720797	0.335998	-2.14524	0.0319335	0.367531	-0.377849	0.323167	-1.16921	0.242321	0.948768
LotjaGi3g1v0539600	229.375	0.612743	0.149349	4.10276	4.0825e-05	0.00107301	-0.154485	0.147664	-1.0462	0.295471	0.787958	-0.122457	0.143091	-0.855796	0.39211	0.986633
LotjaGi2g1v0445300	319.904	-0.667293	0.162692	-4.10156	4.10366e-05	0.00107711	-0.569837	0.169611	-3.35967	0.000780363	0.0528024	-0.143022	0.163649	-0.873953	0.382144	0.986633
LotjaGi1g1v0674100	482.281	-0.612727	0.149521	-4.09795	4.16833e-05	0.00109261	-0.318398	0.15332	-2.07669	0.0378301	0.391563	-0.00780606	0.14973	-0.0521342	0.958422	0.998962
LotjaGi1g1v0213000	107.619	0.710499	0.173538	4.09418	4.23656e-05	0.00110878	0.447045	0.160521	2.78495	0.00535355	0.15914	0.157283	0.15569	1.01023	0.312387	0.973789
LotjaGi5g1v0295400	230.724	-0.685289	0.167392	-4.09392	4.24144e-05	0.00110878	0.229551	0.171287	1.34015	0.180196	0.687836	0.460422	0.16612	2.77163	0.00557768	0.270488
LotjaGi4g1v0431600_LC	137.407	0.740748	0.181032	4.09181	4.28014e-05	0.00111739	-0.193135	0.177349	-1.08901	0.276149	0.77673	-0.0858732	0.171346	-0.501167	0.616253	0.998962
LotjaGi1g1v0656900	1793.47	-0.359368	0.0879406	-4.08649	4.37955e-05	0.00114027	-0.247156	0.0891811	-2.77139	0.00558173	0.163524	-0.0685746	0.0878277	-0.780786	0.434929	0.988664
LotjaGi5g1v0135400	370.691	-0.483929	0.118417	-4.08666	4.37627e-05	0.00114027	-0.167676	0.122836	-1.36504	0.172241	0.679731	-0.0648243	0.118381	-0.547591	0.583972	0.996529
LotjaGi1g1v0724100	1746.46	-0.877786	0.214826	-4.08603	4.38822e-05	0.001141	-0.343063	0.215462	-1.59222	0.111335	0.597045	-0.160964	0.214816	-0.749312	0.453669	0.988664
LotjaGi6g1v0356700	8.65849	-3.27816	0.802691	-4.08396	4.42749e-05	0.00114967	-0.0928417	0.936567	-0.0991298	0.921035	0.987124	-1.87471	1.03601	-1.80955	0.0703659	0.799963
LotjaGi1g1v0619300	291.76	-0.886615	0.217134	-4.08326	4.44088e-05	0.0011516	-0.248056	0.221888	-1.11793	0.263595	0.76529	-0.357122	0.219062	-1.63023	0.103052	0.855163
LotjaGi4g1v0335200	127.672	-0.629549	0.154211	-4.08238	4.45766e-05	0.00115441	-0.0758409	0.164214	-0.461842	0.644194	0.92986	0.132931	0.153461	0.866217	0.386371	0.986633
LotjaGi6g1v0289400	392.593	-0.474907	0.116485	-4.07698	4.56239e-05	0.00117995	-0.376897	0.122012	-3.08902	0.00200818	0.0927693	0.0504085	0.116051	0.434364	0.664024	0.998962
LotjaGi5g1v0067000	551.81	-0.473515	0.116177	-4.0758	4.58563e-05	0.00118439	-0.0466921	0.118802	-0.393025	0.694301	0.940335	0.0769298	0.115815	0.664248	0.506531	0.996028
LotjaGi3g1v0544700	396.51	-0.791908	0.19449	-4.07172	4.66672e-05	0.00120373	-0.460333	0.198026	-2.32461	0.0200929	0.301214	0.129244	0.194159	0.665658	0.50563	0.995956
LotjaGi3g1v0422300	232.174	-0.427625	0.105055	-4.07048	4.69159e-05	0.00120854	-0.345793	0.114294	-3.02547	0.00248251	0.103293	0.19513	0.102822	1.89774	0.0577299	0.759795
LotjaGi4g1v0089700_LC	149.88	-0.679806	0.167066	-4.06908	4.71992e-05	0.00121422	-0.244068	0.177026	-1.37871	0.167983	0.675355	-0.0463286	0.168009	-0.27575	0.78274	0.998962
LotjaGi3g1v0532200	49.6916	1.01953	0.25064	4.06769	4.7481e-05	0.00121985	-0.231886	0.238261	-0.973245	0.330432	0.807037	-0.377104	0.227707	-1.6561	0.0977021	0.84769
LotjaGi1g1v0796600	1749	-0.520853	0.128063	-4.06716	4.75886e-05	0.001221	-0.401272	0.129338	-3.1025	0.00191894	0.0906186	-0.0622017	0.128119	-0.485498	0.627323	0.998962
LotjaGi4g1v0269200	27.7941	-1.45946	0.359298	-4.06199	4.86567e-05	0.00124675	0.278726	0.386128	0.721849	0.470387	0.873853	0.185653	0.369317	0.502694	0.61518	0.998962
LotjaGi4g1v0375900	247.571	0.629643	0.155083	4.06005	4.90624e-05	0.00125549	0.0183122	0.152201	0.120316	0.904233	0.983815	0.153781	0.147911	1.03969	0.298486	0.973789
LotjaGi1g1v0769700	414.942	-0.779932	0.192271	-4.05642	4.98311e-05	0.00127348	-0.434131	0.196289	-2.2117	0.0269874	0.341711	-0.127644	0.19295	-0.661542	0.508265	0.996028
LotjaGi3g1v0485600	191.12	-0.880185	0.217033	-4.05553	5.00208e-05	0.00127665	0.210932	0.221576	0.951962	0.341116	0.813368	0.156781	0.217769	0.71994	0.471562	0.98984
LotjaGi6g1v0009100	210.395	0.654497	0.161521	4.05208	5.07637e-05	0.00129391	0.129264	0.157306	0.821738	0.411226	0.849092	0.00461609	0.153824	0.030009	0.97606	0.999249
LotjaGi4g1v0098400	581.213	-0.630148	0.155541	-4.05133	5.09275e-05	0.00129638	0.0761289	0.157505	0.483344	0.628852	0.925823	0.200446	0.155381	1.29003	0.19704	0.929156
LotjaGi5g1v0145200_LC	290.247	0.55004	0.135792	4.05059	5.10882e-05	0.00129877	-0.133019	0.134604	-0.988227	0.323042	0.801142	-0.00313566	0.130244	-0.0240753	0.980793	0.999706
LotjaGi1g1v0307700	55.1308	-1.12693	0.278472	-4.04682	5.19174e-05	0.00131468	0.0802968	0.295998	0.271275	0.78618	0.961831	0.403575	0.279916	1.44177	0.149368	0.905441
LotjaGi1g1v0512200	310.457	-0.629845	0.155635	-4.04695	5.18898e-05	0.00131468	-0.402628	0.161809	-2.48829	0.0128361	0.242394	0.113773	0.155607	0.731158	0.464683	0.988991
LotjaGi3g1v0125100	361.699	0.469051	0.1159	4.04704	5.18702e-05	0.00131468	-0.261037	0.116075	-2.24887	0.0245207	0.329226	-0.0117308	0.111268	-0.105429	0.916036	0.998962
LotjaGi3g1v0021100	397.736	-0.459151	0.113549	-4.04364	5.26276e-05	0.00133092	-0.23352	0.11807	-1.9778	0.0479507	0.433354	-0.158046	0.113754	-1.38937	0.164719	0.918377
LotjaGi5g1v0236100	244.07	-0.584248	0.144557	-4.04166	5.30746e-05	0.00134048	0.0510772	0.149872	0.340807	0.733249	0.951242	0.138584	0.144399	0.959731	0.337191	0.980224
LotjaGi1g1v0246200	129.755	-0.708275	0.175401	-4.03804	5.39006e-05	0.00135957	0.204917	0.181702	1.12777	0.259418	0.761935	-0.0808819	0.176887	-0.457251	0.647491	0.998962
LotjaGi1g1v0370700	1242.52	0.491703	0.12192	4.03298	5.50731e-05	0.00138554	0.134355	0.121276	1.10784	0.267929	0.768142	-0.071148	0.120594	-0.58998	0.555204	0.996301
LotjaGi2g1v0311500	180.063	0.803745	0.199278	4.03329	5.5002e-05	0.00138554	0.420418	0.191438	2.19611	0.0280839	0.347852	0.297648	0.188373	1.5801	0.114085	0.868596
LotjaGi2g1v0021600	154.647	0.915517	0.227219	4.02922	5.59617e-05	0.00140426	-0.101526	0.222644	-0.455999	0.648391	0.931652	-0.224407	0.219122	-1.02412	0.305781	0.973789
LotjaGi2g1v0241600	357.177	0.960281	0.238315	4.02946	5.59047e-05	0.00140426	0.290861	0.235127	1.23703	0.216074	0.721229	-0.457604	0.235105	-1.94639	0.0516083	0.738074
LotjaGi3g1v0377300	67.6605	-1.68696	0.418865	-4.02745	5.63842e-05	0.00141303	0.165443	0.43153	0.383387	0.701433	0.942301	-0.159808	0.426763	-0.374466	0.708058	0.998962
LotjaGi3g1v0192200	613.292	-0.359169	0.0892509	-4.02426	5.71548e-05	0.00143049	-0.0369054	0.091807	-0.401989	0.687692	0.938795	0.126637	0.0882839	1.43443	0.151449	0.906881
LotjaGi1g1v0043800	153.758	-1.03828	0.258038	-4.02373	5.72829e-05	0.00143185	-0.275842	0.266543	-1.03489	0.300721	0.791479	0.0191631	0.260217	0.073643	0.941294	0.998962
LotjaGi2g1v0228800	38.9242	-1.14223	0.284022	-4.02162	5.77998e-05	0.00144106	0.397333	0.30163	1.31728	0.187744	0.696149	0.620617	0.283121	2.19205	0.0283756	0.608449
LotjaGi2g1v0417000	278.023	0.517058	0.128568	4.02166	5.77893e-05	0.00144106	-0.274256	0.128519	-2.13398	0.0328445	0.370163	-0.179946	0.123662	-1.45514	0.14563	0.902784
LotjaGi1g1v0009000	544.762	-0.501321	0.124718	-4.01965	5.82858e-05	0.00145131	-0.248995	0.12815	-1.94299	0.0520176	0.448941	0.0723134	0.124465	0.580995	0.561244	0.996301
LotjaGi1g1v0292700	1579.67	-0.518549	0.129025	-4.01898	5.84502e-05	0.00145354	-0.0161117	0.129918	-0.124015	0.901304	0.983173	0.211328	0.128863	1.63995	0.101016	0.849811
LotjaGi1g1v0140300	183.523	-0.779454	0.19401	-4.0176	5.8793e-05	0.00146019	-0.300938	0.202377	-1.48702	0.137011	0.637826	0.015873	0.194961	0.0814166	0.935111	0.998962
LotjaGi2g1v0009000	219.791	1.10526	0.275457	4.01247	6.00856e-05	0.00149039	0.00396909	0.270461	0.0146753	0.988291	0.998194	0.330784	0.267558	1.23631	0.216344	0.935827
LotjaGi1g1v0794200	1090.42	-0.631517	0.157428	-4.01148	6.03399e-05	0.00149478	-0.130256	0.159164	-0.818374	0.413144	0.850296	-0.0627998	0.157732	-0.398142	0.690525	0.998962
LotjaGi1g1v0157200	55.6625	1.12585	0.280934	4.00752	6.13596e-05	0.0015181	0.409596	0.254752	1.60783	0.107873	0.590689	0.34081	0.246955	1.38005	0.167572	0.918923
LotjaGi4g1v0455200	209.236	-1.42132	0.354781	-4.0062	6.17037e-05	0.00152467	-0.396723	0.361113	-1.09861	0.271938	0.77221	-0.784938	0.35923	-2.18506	0.0288846	0.612414
LotjaGi5g1v0325800	44.3553	1.07477	0.268363	4.00491	6.20423e-05	0.00153109	-0.202145	0.251864	-0.802599	0.422207	0.855436	0.0477329	0.235176	0.202966	0.839161	0.998962
LotjaGi4g1v0457300	577.455	-0.727209	0.181641	-4.00355	6.23981e-05	0.00153791	-0.53329	0.184961	-2.88326	0.00393586	0.134734	-0.259486	0.182385	-1.42274	0.154811	0.909461
LotjaGi1g1v0413800	162.48	0.551406	0.137801	4.00146	6.29522e-05	0.0015496	0.0722282	0.133281	0.541924	0.587871	0.915307	0.178418	0.126034	1.41564	0.156881	0.912242
LotjaGi3g1v0490500	779.937	0.494753	0.123694	3.99981	6.33945e-05	0.00155846	0.208462	0.122458	1.70232	0.0886959	0.554647	0.0882638	0.121251	0.727942	0.466649	0.988991
LotjaGi3g1v0557700	134.065	-0.870207	0.217578	-3.99951	6.34729e-05	0.00155846	0.550306	0.221525	2.48417	0.0129854	0.24333	0.599643	0.21611	2.77471	0.00552506	0.269683
LotjaGi3g1v0180300	164.007	1.05725	0.264407	3.99858	6.3724e-05	0.00156265	-0.243053	0.260632	-0.932551	0.351052	0.81978	-0.495318	0.258248	-1.91799	0.0551117	0.750288
LotjaGi3g1v0337800	150.331	0.605956	0.151586	3.99744	6.40312e-05	0.0015682	0.0147242	0.147329	0.0999412	0.920391	0.987124	-0.108555	0.141806	-0.765516	0.443964	0.988664
LotjaGi3g1v0377900	291.63	-0.676201	0.169189	-3.99673	6.42236e-05	0.00157093	-0.222499	0.174384	-1.27592	0.201985	0.711992	0.0204546	0.169575	0.120623	0.90399	0.998962
LotjaGi1g1v0567800	784.41	0.416808	0.104325	3.99529	6.46165e-05	0.00157855	0.144126	0.103323	1.39491	0.163042	0.669843	0.159794	0.101584	1.57302	0.115715	0.868596
LotjaGi3g1v0359600	63.997	-1.20748	0.302292	-3.99441	6.48557e-05	0.0015824	0.338745	0.314582	1.07681	0.281566	0.780572	0.816487	0.301173	2.71102	0.00670757	0.30242
LotjaGi2g1v0198100	203.275	0.646429	0.161876	3.99337	6.514e-05	0.00158734	-0.0831606	0.159342	-0.521902	0.601739	0.919752	-0.19466	0.155453	-1.25221	0.210493	0.932181
LotjaGi4g1v0278700	647.695	0.461466	0.115603	3.99181	6.55715e-05	0.00159585	0.214969	0.114145	1.8833	0.0596601	0.475286	0.0123326	0.112761	0.109369	0.91291	0.998962
LotjaGi6g1v0217100	92.5277	0.782674	0.196308	3.98696	6.69259e-05	0.00162677	-0.114516	0.189889	-0.603069	0.546463	0.901965	-0.145167	0.181841	-0.798319	0.424686	0.988664
LotjaGi2g1v0213200	302.744	0.73932	0.185697	3.98132	6.85322e-05	0.00166373	-0.00240254	0.183343	-0.0131041	0.989545	0.998194	-0.0648887	0.180983	-0.358535	0.719943	0.998962
LotjaGi5g1v0047200	13.7902	-3.11614	0.782972	-3.97989	6.89474e-05	0.00166963	0.506333	0.838681	0.603726	0.546026	0.901945	-1.43792	0.902702	-1.59291	0.11118	0.867262
LotjaGi5g1v0091500	191.857	-0.72175	0.181347	-3.97995	6.89309e-05	0.00166963	-0.365748	0.19011	-1.92388	0.0543702	0.456057	0.0440006	0.181921	0.241866	0.808884	0.998962
LotjaGi4g1v0274200	15.9208	2.07696	0.521922	3.97944	6.90774e-05	0.00167069	-0.438808	0.456717	-0.960789	0.336658	0.810299	-0.739389	0.4434	-1.66754	0.0954067	0.847007
LotjaGi5g1v0321400	227.113	0.68688	0.172656	3.97831	6.94072e-05	0.00167658	0.198547	0.16821	1.18035	0.237861	0.742128	0.14082	0.164992	0.853495	0.393385	0.986633
LotjaGi5g1v0277500	93.2529	0.82463	0.207367	3.97666	6.98891e-05	0.00168612	-0.0146663	0.199288	-0.0735938	0.941334	0.990681	-0.0672701	0.192209	-0.349984	0.726351	0.998962
LotjaGi1g1v0372500	385.005	-0.442819	0.111372	-3.97604	7.00719e-05	0.00168843	-0.126864	0.115423	-1.09912	0.271715	0.771881	-0.0723977	0.111188	-0.651129	0.514963	0.996301
LotjaGi2g1v0375500	256.2	0.480376	0.120937	3.97213	7.12327e-05	0.00171426	-0.203042	0.120583	-1.68384	0.0922127	0.560752	-0.10095	0.115016	-0.877705	0.380104	0.986623
LotjaGi3g1v0545100	79.7071	-1.1062	0.278511	-3.97184	7.13208e-05	0.00171426	-0.044643	0.292018	-0.152877	0.878495	0.978742	0.235925	0.280658	0.840615	0.400564	0.986633
LotjaGi1g1v0054400	45.8539	1.33419	0.336195	3.96849	7.23293e-05	0.00173635	0.841728	0.292843	2.87433	0.00404884	0.137742	0.421727	0.288893	1.45981	0.144343	0.90257
LotjaGi2g1v0315800	17.9081	-1.69428	0.427148	-3.96648	7.2941e-05	0.00174887	0.462527	0.46627	0.991972	0.321211	0.800481	1.10515	0.427217	2.58685	0.00968566	0.370372
LotjaGi1g1v0412500	1906.19	-0.657294	0.165798	-3.96443	7.35707e-05	0.00176179	-0.324588	0.166758	-1.94646	0.051599	0.447146	0.111669	0.16582	0.673432	0.500673	0.995036
LotjaGi2g1v0069400_LC	39.6921	1.59743	0.40328	3.9611	7.46058e-05	0.00178265	0.728846	0.354716	2.05473	0.0399048	0.399284	0.471883	0.348392	1.35446	0.175591	0.922471
LotjaGi6g1v0282800_LC	1068.67	0.515812	0.130222	3.96104	7.46255e-05	0.00178265	0.0413332	0.129631	0.318852	0.749838	0.95421	-0.0120969	0.12868	-0.0940073	0.925103	0.998962
LotjaGi3g1v0462100	110.971	-1.72476	0.435712	-3.9585	7.54234e-05	0.00179949	-0.302314	0.446698	-0.676775	0.498549	0.883655	-0.395941	0.441606	-0.896593	0.369936	0.982327
LotjaGi1g1v0691200	46.4047	1.26691	0.320152	3.95722	7.58261e-05	0.00180688	-0.121427	0.301379	-0.402906	0.687017	0.938782	-0.184428	0.292266	-0.631028	0.528022	0.996301
LotjaGi1g1v0305600	288.088	-2.18582	0.552511	-3.95617	7.61616e-05	0.00181265	-0.200903	0.556606	-0.360942	0.718142	0.946763	-0.535798	0.555393	-0.964718	0.334686	0.980224
LotjaGi2g1v0250300_LC	503.754	-0.437218	0.110563	-3.95448	7.67023e-05	0.00182328	-0.136547	0.113822	-1.19965	0.230275	0.735231	0.0461607	0.110109	0.419228	0.67505	0.998962
LotjaGi3g1v0390500_LC	1073.93	0.489892	0.123936	3.95278	7.72498e-05	0.00183404	0.507357	0.122465	4.14288	3.42964e-05	0.00563553	0.231919	0.121844	1.9034	0.0569883	0.756468
LotjaGi5g1v0321500	144.604	0.654635	0.165655	3.9518	7.7566e-05	0.0018393	-0.053468	0.161245	-0.331596	0.740195	0.952634	0.387041	0.152039	2.54566	0.0109072	0.394363
LotjaGi2g1v0167800_LC	61.0783	0.935053	0.236636	3.95143	7.76853e-05	0.00183988	0.242648	0.217033	1.11802	0.263557	0.76529	0.339815	0.206202	1.64797	0.0993578	0.848244
LotjaGi6g1v0300100	1297.2	-0.301715	0.076406	-3.94883	7.85334e-05	0.0018577	-0.0964269	0.0778737	-1.23825	0.215624	0.720915	0.0598591	0.0759074	0.78858	0.430357	0.988664
LotjaGi1g1v0067300	565.726	-0.587114	0.148941	-3.94193	8.08295e-05	0.00190652	-0.0144265	0.151125	-0.0954614	0.923948	0.987914	-0.0923577	0.149257	-0.618784	0.536059	0.996301
LotjaGi2g1v0356200	1409.75	-0.903969	0.229333	-3.94174	8.08923e-05	0.00190652	-0.0506738	0.230153	-0.220174	0.825735	0.970005	-0.128869	0.229616	-0.56124	0.574634	0.996529
LotjaGi3g1v0531800	621.281	-0.395677	0.100369	-3.94222	8.07324e-05	0.00190652	-0.284209	0.103689	-2.74097	0.00612582	0.171891	-0.130281	0.10031	-1.29878	0.194019	0.927519
LotjaGi3g1v0281100	298.988	-0.54721	0.138955	-3.93802	8.21554e-05	0.00193394	-0.336469	0.145211	-2.3171	0.0204985	0.304219	0.115373	0.138527	0.832859	0.404924	0.987684
LotjaGi3g1v0550800	455.482	0.86477	0.219616	3.93764	8.22853e-05	0.00193465	0.230245	0.217146	1.06032	0.288997	0.78435	0.139394	0.215995	0.64536	0.518694	0.996301
LotjaGi5g1v0154600	832.78	-0.292213	0.074264	-3.93478	8.32721e-05	0.00195548	0.0433786	0.0759717	0.570983	0.568011	0.909428	0.0676253	0.0733451	0.922015	0.356521	0.980224
LotjaGi4g1v0056200	1112.92	-0.551999	0.140399	-3.93165	8.43659e-05	0.00197877	0.371651	0.141017	2.63551	0.00840109	0.198648	0.526623	0.139882	3.76476	0.000166706	0.0250663
LotjaGi6g1v0154200	157.905	-0.720063	0.183163	-3.93126	8.45005e-05	0.00197954	-0.105876	0.191181	-0.5538	0.579715	0.913331	0.173866	0.183119	0.949468	0.342383	0.980224
LotjaGi4g1v0128300	61.6217	1.13207	0.288004	3.93076	8.46772e-05	0.00198128	0.158836	0.269022	0.590419	0.55491	0.905113	0.324781	0.259828	1.24998	0.211305	0.932372
LotjaGi1g1v0412400	96.1419	0.760741	0.193628	3.92888	8.53438e-05	0.00199447	0.16825	0.183939	0.914706	0.360346	0.823061	-0.09721	0.178675	-0.54406	0.5864	0.996529
LotjaGi3g1v0073500	761.089	0.418439	0.106522	3.92819	8.55872e-05	0.00199776	0.226111	0.105253	2.14827	0.0316921	0.366916	0.177575	0.103664	1.71299	0.0867143	0.835263
LotjaGi1g1v0340900	207.276	-0.922847	0.235013	-3.92678	8.60895e-05	0.00200578	0.305456	0.238691	1.27971	0.200645	0.71085	0.251372	0.2355	1.06739	0.285794	0.970638
LotjaGi4g1v0284200	22.0538	-1.41228	0.359666	-3.92665	8.61379e-05	0.00200578	0.598001	0.381783	1.56634	0.11727	0.608263	-0.0622311	0.376522	-0.165279	0.868725	0.998962
LotjaGi1g1v0761900	155.122	-1.13882	0.290147	-3.92496	8.67438e-05	0.00201747	-0.410495	0.298309	-1.37607	0.168799	0.675835	-0.423647	0.294102	-1.44048	0.149732	0.905543
LotjaGi3g1v0340400	299.08	-0.470225	0.119834	-3.92396	8.71051e-05	0.00202345	-0.228573	0.125538	-1.82074	0.0686459	0.500802	-0.0205522	0.119494	-0.171994	0.863443	0.998962
LotjaGi4g1v0037400	17.392	1.91428	0.487916	3.92338	8.73155e-05	0.00202591	0.277062	0.395549	0.700449	0.483647	0.879369	-0.0660506	0.384997	-0.171561	0.863782	0.998962
LotjaGi3g1v0199800_LC	547.944	-1.00071	0.25524	-3.92069	8.82969e-05	0.00204623	-0.218315	0.25757	-0.847596	0.396663	0.843134	-0.362135	0.256317	-1.41284	0.157703	0.91238
LotjaGi1g1v0498100	1194.83	-0.385629	0.0983727	-3.92008	8.85189e-05	0.00204893	-0.216817	0.100057	-2.16693	0.0302405	0.360243	0.0265809	0.0981413	0.270843	0.786512	0.998962
LotjaGi1g1v0659300	544.277	-0.659671	0.16832	-3.91914	8.88658e-05	0.0020545	-0.205067	0.171134	-1.19829	0.230805	0.736021	0.0801226	0.168431	0.4757	0.634288	0.998962
LotjaGi1g1v0551800	1513.53	-0.407898	0.104096	-3.91847	8.91145e-05	0.0020578	0.0656472	0.104922	0.625677	0.531527	0.895523	-0.00710534	0.103984	-0.0683309	0.945522	0.998962
LotjaGi6g1v0015500	1558.04	0.431184	0.110111	3.9159	9.00692e-05	0.00207738	0.321183	0.109332	2.93768	0.00330676	0.121745	0.265404	0.108614	2.44356	0.0145432	0.461881
LotjaGi3g1v0344800	525.723	-0.442394	0.112995	-3.91518	9.03378e-05	0.00207863	-0.0187134	0.115583	-0.161903	0.871382	0.976881	0.0791179	0.112498	0.70328	0.481881	0.990439
LotjaGi4g1v0428800	610.906	-0.512695	0.130941	-3.91545	9.02347e-05	0.00207863	-0.131315	0.133484	-0.98375	0.325238	0.802949	0.114176	0.130684	0.873685	0.38229	0.986633
LotjaGi1g1v0661900	48.276	-1.76896	0.451874	-3.91473	9.05067e-05	0.00208005	0.169635	0.469101	0.361617	0.717638	0.946678	-0.0134058	0.461106	-0.0290732	0.976806	0.999249
LotjaGi2g1v0325500_LC	4758.26	-0.375781	0.0960114	-3.91392	9.0811e-05	0.00208457	-0.133256	0.0964126	-1.38215	0.166927	0.674686	0.186391	0.0958953	1.94369	0.0519329	0.73941
LotjaGi6g1v0040400	1115.77	-0.595587	0.152278	-3.91118	9.18476e-05	0.00210587	-0.282113	0.153869	-1.83347	0.0667334	0.497161	0.0607199	0.152304	0.398675	0.690133	0.998962
LotjaGi1g1v0108800	1130.94	-0.894071	0.228697	-3.90942	9.25196e-05	0.00211688	-0.118874	0.22976	-0.517386	0.604887	0.920903	-0.341496	0.229204	-1.48992	0.136245	0.893779
LotjaGi5g1v0073200	1941.3	-0.660963	0.169077	-3.90924	9.25856e-05	0.00211688	0.0740803	0.169837	0.436184	0.662704	0.933814	-0.0268734	0.169174	-0.158851	0.873786	0.998962
LotjaGi6g1v0333000	1726.65	-0.727671	0.18615	-3.90906	9.26551e-05	0.00211688	-0.386071	0.187149	-2.06291	0.0391214	0.396386	-0.302723	0.186434	-1.62376	0.104427	0.855503
LotjaGi4g1v0427900	94.3087	-1.4193	0.363212	-3.90764	9.32012e-05	0.00212685	0.170192	0.371642	0.457945	0.646992	0.931314	-0.57803	0.371328	-1.55666	0.119552	0.873513
LotjaGi6g1v0184700	76.6553	0.837014	0.21422	3.90726	9.33479e-05	0.0021277	-0.0393887	0.204882	-0.192251	0.847546	0.973994	-0.0967719	0.196436	-0.492638	0.622269	0.998962
LotjaGi5g1v0139300	1058.71	-0.350122	0.0896368	-3.90601	9.38311e-05	0.0021312	-0.307746	0.0918374	-3.35099	0.000805234	0.0538704	-0.0933566	0.0894785	-1.04334	0.29679	0.973789
LotjaGi5g1v0274900_LC	185.375	0.773488	0.198019	3.90613	9.37865e-05	0.0021312	0.157813	0.192713	0.818902	0.412842	0.850296	0.206921	0.188804	1.09595	0.273099	0.965503
LotjaGi6g1v0301300	70.1439	1.15734	0.296292	3.90608	9.38055e-05	0.0021312	0.0665783	0.282811	0.235417	0.813885	0.967807	-0.458966	0.280365	-1.63703	0.101624	0.850492
LotjaGi1g1v0467500	182.758	-2.29606	0.588369	-3.90241	9.52402e-05	0.00216067	-0.181642	0.594582	-0.305496	0.759989	0.956644	-0.892683	0.594357	-1.50193	0.133115	0.891127
LotjaGi2g1v0289800	380.718	-0.56811	0.145619	-3.90134	9.56623e-05	0.00216771	-0.271547	0.150123	-1.80883	0.0704774	0.506049	0.0894574	0.145462	0.614989	0.538562	0.996301
LotjaGi3g1v0391300	53.2462	1.1453	0.293655	3.90014	9.61374e-05	0.00217594	0.194017	0.271972	0.713371	0.475616	0.876203	0.146895	0.263702	0.55705	0.577493	0.996529
LotjaGi3g1v0448200	31.1739	-1.29964	0.333606	-3.89575	9.78949e-05	0.00221313	-0.288701	0.371356	-0.777423	0.436909	0.861035	0.0706348	0.3413	0.206958	0.836043	0.998962
LotjaGi1g1v0181400	121.588	0.608912	0.156394	3.89345	9.88292e-05	0.00223165	-0.0814926	0.152392	-0.534758	0.592817	0.916443	-0.0849071	0.144379	-0.588084	0.556476	0.996301
LotjaGi5g1v0301400	629.719	0.425986	0.10966	3.88459	0.000102501	0.00231187	-0.0790232	0.109261	-0.723254	0.469524	0.873683	0.0650753	0.106754	0.609583	0.542138	0.996301
LotjaGi1g1v0745300	346.881	0.459699	0.118523	3.87858	0.00010507	0.00236624	-0.152853	0.118107	-1.2942	0.195598	0.704484	-0.282154	0.114921	-2.4552	0.0140808	0.453595
LotjaGi3g1v0526900	73.4722	0.86132	0.222082	3.87838	0.000105155	0.00236624	-0.0448547	0.212445	-0.211136	0.832781	0.97077	-0.20649	0.204984	-1.00734	0.31377	0.974789
LotjaGi1g1v0133700	283.611	0.586983	0.151378	3.87759	0.000105494	0.00237111	0.150309	0.148341	1.01326	0.310934	0.797405	0.114578	0.145267	0.788743	0.430262	0.988664
LotjaGi2g1v0362500	116.294	0.646928	0.166957	3.87482	0.000106703	0.00238721	0.104094	0.160269	0.649497	0.516017	0.890022	-0.101398	0.154594	-0.655896	0.511891	0.996301
LotjaGi4g1v0030000	126.514	-0.902764	0.232966	-3.87508	0.000106589	0.00238721	0.289552	0.238611	1.21349	0.224942	0.729257	-0.102043	0.235573	-0.433168	0.664893	0.998962
LotjaGi5g1v0157700	334.411	-0.425509	0.109791	-3.87563	0.00010635	0.00238721	-0.251348	0.115205	-2.18174	0.0291284	0.3545	-0.108766	0.109616	-0.992244	0.321079	0.979846
LotjaGi6g1v0294700	472.456	0.625005	0.16129	3.87504	0.000106607	0.00238721	0.128647	0.159505	0.806537	0.419933	0.854223	0.0151925	0.157951	0.0961852	0.923373	0.998962
LotjaGi1g1v0606700_LC	111.272	-0.71755	0.18526	-3.8732	0.000107417	0.00240043	-0.275627	0.198524	-1.38838	0.16502	0.672556	0.214898	0.184765	1.16309	0.244793	0.94982
LotjaGi2g1v0129100	138.444	0.65996	0.170477	3.87125	0.000108281	0.00241694	0.160633	0.163935	0.979857	0.327156	0.804475	0.101163	0.158378	0.638748	0.522987	0.996301
LotjaGi4g1v0158100	707.054	-0.602104	0.155677	-3.86765	0.000109888	0.00245	-0.380447	0.158332	-2.40285	0.016268	0.270157	-0.117285	0.155982	-0.751913	0.452103	0.988664
LotjaGi6g1v0128400_LC	7.43186	-3.45232	0.892827	-3.86673	0.000110305	0.00245647	3.27339	0.901921	3.62935	0.000284132	0.0268738	2.04823	0.912952	2.24352	0.024863	0.579798
LotjaGi1g1v0193000	8.71517	-2.78052	0.719325	-3.86547	0.000110877	0.00246639	-1.7335	1.03366	-1.67704	0.093534	0.561761	-0.453088	0.794604	-0.570206	0.568538	0.996529
LotjaGi5g1v0287800	2508.14	-0.319899	0.0828521	-3.86109	0.000112882	0.0025081	-0.130435	0.0836362	-1.55955	0.118866	0.611338	0.0209625	0.0826746	0.253554	0.79984	0.998962
LotjaGi3g1v0100100	75.7832	-0.766842	0.198633	-3.86059	0.000113111	0.00251032	-0.19523	0.214894	-0.908498	0.363615	0.824753	-0.108844	0.201397	-0.540444	0.588891	0.996529
LotjaGi2g1v0125900	686.466	-0.541246	0.140301	-3.85775	0.000114436	0.00253392	-0.034477	0.14112	-0.24431	0.806991	0.966132	0.0715352	0.139244	0.513741	0.607433	0.998119
LotjaGi6g1v0247200	39.6023	-1.14306	0.296296	-3.85783	0.000114398	0.00253392	0.234476	0.314239	0.74617	0.455565	0.868829	-0.0817665	0.304571	-0.268464	0.788342	0.998962
LotjaGi1g1v0307600	1772.03	-0.728325	0.188977	-3.85404	0.000116184	0.0025697	-0.201151	0.189759	-1.06003	0.289129	0.78435	-0.384137	0.189306	-2.02919	0.042439	0.693672
LotjaGi4g1v0334000	66.5831	1.03772	0.269277	3.85373	0.000116333	0.00257006	-0.232728	0.260362	-0.893863	0.371395	0.829807	-0.353452	0.253114	-1.39641	0.16259	0.916281
LotjaGi4g1v0303300	225.583	-0.821109	0.213202	-3.85132	0.000117481	0.00259247	-0.696565	0.221723	-3.1416	0.00168027	0.0835747	-0.742967	0.216966	-3.42434	0.000616289	0.0628979
LotjaGi3g1v0121500	29.9963	1.54179	0.400513	3.84953	0.000118344	0.00260841	-0.404837	0.374872	-1.07994	0.280171	0.780455	-0.253859	0.359552	-0.706043	0.480161	0.989914
LotjaGi4g1v0023500	48.7289	-0.988774	0.256873	-3.84927	0.000118472	0.00260841	0.251302	0.272451	0.922376	0.356333	0.821583	0.404761	0.256791	1.57622	0.114974	0.868596
LotjaGi4g1v0210400	1189.49	-1.04339	0.271529	-3.84267	0.000121705	0.0026735	-0.16484	0.272543	-0.604822	0.545297	0.901536	-0.209878	0.27193	-0.771808	0.440228	0.988664
LotjaGi4g1v0429700	925.045	-0.31587	0.0821964	-3.84287	0.000121604	0.0026735	-0.420101	0.0851626	-4.93293	8.10049e-07	0.000257607	-0.201974	0.0821302	-2.45919	0.013925	0.451672
LotjaGi1g1v0684200	477.455	0.361218	0.0940521	3.84061	0.000122727	0.00268937	0.0778396	0.0929478	0.837455	0.402337	0.844846	0.052644	0.089808	0.586184	0.557752	0.996301
LotjaGi3g1v0343800_LC	189.347	0.518353	0.134974	3.84038	0.000122843	0.00268937	-0.00458861	0.13218	-0.0347147	0.972307	0.995969	0.0646415	0.125956	0.513209	0.607805	0.998119
LotjaGi4g1v0376300	11.2046	-1.87877	0.489193	-3.84055	0.000122759	0.00268937	0.209898	0.555018	0.378182	0.705296	0.943285	0.139765	0.518443	0.269586	0.787479	0.998962
LotjaGi4g1v0364000	14.8034	-1.95923	0.510413	-3.83853	0.000123774	0.0027067	0.409022	0.555347	0.736515	0.461417	0.871444	0.454027	0.527324	0.861002	0.389237	0.986633
LotjaGi1g1v0732900	154.068	-0.888788	0.231844	-3.83357	0.000126299	0.00275882	-0.095064	0.239394	-0.397102	0.691292	0.939816	0.146018	0.232738	0.627392	0.530402	0.996301
LotjaGi1g1v0110400_LC	153.844	-0.569216	0.148592	-3.83073	0.000127765	0.00278769	-0.154294	0.157447	-0.979973	0.327099	0.804475	0.00724317	0.148427	0.0487994	0.961079	0.998962
LotjaGi3g1v0184000	1089.61	-0.328483	0.0857835	-3.82921	0.000128556	0.0028018	-0.132218	0.0874996	-1.51108	0.130769	0.630082	0.0367564	0.0853494	0.430658	0.666717	0.998962
LotjaGi5g1v0283500	162.36	0.963922	0.251749	3.82889	0.000128721	0.00280225	0.093473	0.246175	0.379701	0.704168	0.943139	-0.276249	0.244345	-1.13057	0.258237	0.96032
LotjaGi5g1v0340200	54.9419	0.958263	0.250326	3.82806	0.000129159	0.00280862	-0.112147	0.238088	-0.471032	0.637618	0.92861	-0.231522	0.22866	-1.01251	0.311292	0.973789
LotjaGi1g1v0451800	216.269	-1.24932	0.326453	-3.82696	0.000129738	0.00281806	-0.170638	0.331686	-0.514457	0.606932	0.921676	-0.226566	0.328758	-0.689158	0.490724	0.992358
LotjaGi1g1v0773400	59.5845	1.00881	0.263687	3.82578	0.000130357	0.00282833	0.388369	0.243075	1.59774	0.110102	0.59462	-0.167226	0.24012	-0.696425	0.486163	0.991085
LotjaGi1g1v0720600	336.287	-0.989331	0.258713	-3.82405	0.000131279	0.00284516	-0.292844	0.262588	-1.11522	0.264755	0.766064	-0.534544	0.26079	-2.04971	0.0403925	0.683265
LotjaGi2g1v0308900	315.7	0.474922	0.124227	3.82302	0.000131828	0.00285387	-0.165549	0.123767	-1.33758	0.181032	0.687836	-0.212656	0.120063	-1.7712	0.0765276	0.815246
LotjaGi1g1v0375900	1172.69	0.315896	0.0826495	3.82212	0.000132307	0.00286105	-0.0795795	0.0826607	-0.962724	0.335686	0.810299	-0.10153	0.0811393	-1.2513	0.210824	0.932181
LotjaGi1g1v0752900_LC	216.389	0.634781	0.16615	3.82054	0.000133162	0.00287385	0.292266	0.161302	1.81192	0.0699987	0.505003	-0.0972729	0.159308	-0.610594	0.541468	0.996301
LotjaGi3g1v0445300	56.4258	-1.11573	0.29204	-3.82047	0.000133195	0.00287385	0.364417	0.304504	1.19676	0.231401	0.736529	0.375391	0.294227	1.27586	0.202006	0.932105
LotjaGi1g1v0681600_LC	125.635	0.677444	0.177373	3.81932	0.000133819	0.00288409	0.0497798	0.171778	0.289791	0.771976	0.959961	-0.226779	0.167323	-1.35534	0.17531	0.922471
LotjaGi3g1v0356600	220.731	-0.817511	0.214086	-3.81861	0.000134206	0.00288922	-0.00941359	0.219211	-0.0429431	0.965747	0.994539	0.359199	0.213868	1.67954	0.0930477	0.846728
LotjaGi3g1v0448300	365.44	-0.532012	0.139341	-3.81807	0.000134502	0.00289238	0.190347	0.142035	1.34014	0.1802	0.687836	0.735298	0.137103	5.36311	8.18022e-08	3.76658e-05
LotjaGi5g1v0041400	119.879	0.564219	0.147828	3.81672	0.000135238	0.00290499	0.0798524	0.141849	0.56294	0.573476	0.910794	0.125605	0.133133	0.943456	0.345447	0.980224
LotjaGi1g1v0262100	1525.62	-0.377097	0.0988125	-3.81629	0.000135476	0.00290688	-0.269486	0.100209	-2.68923	0.00716177	0.183587	-0.045264	0.0987068	-0.45857	0.646543	0.998962
LotjaGi5g1v0352600_LC	121.988	0.715114	0.187417	3.81563	0.000135834	0.00291135	-0.163941	0.183758	-0.892161	0.372307	0.830527	-0.1227	0.176866	-0.693749	0.48784	0.991937
LotjaGi5g1v0186500	79.9717	0.866142	0.227074	3.81436	0.000136536	0.00292317	0.0818881	0.215801	0.379461	0.704346	0.943154	0.187509	0.207033	0.905693	0.365099	0.982327
LotjaGi3g1v0528100	1387.51	-0.405322	0.106284	-3.81356	0.000136979	0.00292942	-0.133015	0.107482	-1.23755	0.215883	0.721132	-0.150723	0.10633	-1.41751	0.156335	0.911502
LotjaGi2g1v0401400_LC	22.6339	1.37964	0.36195	3.81168	0.000138024	0.00294851	-0.210771	0.325263	-0.648002	0.516983	0.890046	-0.205291	0.305776	-0.671377	0.50198	0.995582
LotjaGi2g1v0152600	182.973	0.651856	0.171034	3.81127	0.000138256	0.00295023	0.104048	0.166566	0.624667	0.532189	0.896089	0.159998	0.161787	0.988942	0.322692	0.980224
LotjaGi1g1v0249500	138.552	-0.934557	0.24531	-3.8097	0.000139133	0.00296567	-0.0781342	0.253309	-0.308454	0.757737	0.956487	0.113129	0.246604	0.458748	0.646415	0.998962
LotjaGi3g1v0540900	62.4141	0.889122	0.233427	3.80899	0.000139534	0.00297096	0.142623	0.219986	0.648325	0.516774	0.890046	-0.40008	0.215884	-1.85322	0.0638509	0.782107
LotjaGi5g1v0228800	48.3531	1.17253	0.308002	3.8069	0.00014072	0.00299292	0.152659	0.284586	0.536424	0.591665	0.916275	0.309607	0.273703	1.13118	0.25798	0.96032
LotjaGi2g1v0298400	266.954	-0.761857	0.20023	-3.80491	0.000141853	0.00301371	-0.0949594	0.204906	-0.463429	0.643057	0.929572	0.231463	0.200246	1.15589	0.247725	0.953732
LotjaGi2g1v0163700	27.7481	1.65884	0.436161	3.80327	0.000142799	0.00302387	-0.822203	0.41926	-1.96108	0.0498694	0.441607	-0.834012	0.404744	-2.06059	0.0393424	0.677939
LotjaGi3g1v0109500	43.5997	-3.72128	0.978399	-3.80344	0.000142698	0.00302387	0.167445	1.00697	0.166285	0.867932	0.976349	-0.717988	1.0092	-0.711445	0.476809	0.989871
LotjaGi4g1v0406200	18.451	-2.61138	0.686577	-3.80348	0.00014268	0.00302387	0.476657	0.724304	0.658089	0.510481	0.888543	-0.474611	0.728457	-0.651528	0.514706	0.996301
LotjaGi5g1v0208600	158.027	-0.845968	0.222547	-3.8013	0.00014394	0.00304471	0.29327	0.227028	1.29178	0.196434	0.705113	-0.0226296	0.224111	-0.100975	0.91957	0.998962
LotjaGi5g1v0336400	117.101	0.590944	0.155504	3.80018	0.000144593	0.0030552	-0.16979	0.152813	-1.11109	0.266528	0.767474	-0.11568	0.143706	-0.804982	0.42083	0.988664
LotjaGi3g1v0490800	572.193	-1.81015	0.476487	-3.79895	0.000145312	0.00306704	0.200557	0.477912	0.419651	0.67474	0.936476	-0.329947	0.47764	-0.690785	0.4897	0.992358
LotjaGi1g1v0030300	85.8471	0.691395	0.182043	3.79798	0.000145878	0.00307565	-0.174367	0.17698	-0.985235	0.324508	0.802461	0.0657063	0.16426	0.400014	0.689146	0.998962
LotjaGi1g1v0428000	162.748	-0.476885	0.125668	-3.7948	0.000147764	0.00311203	-0.0222748	0.132963	-0.167526	0.866956	0.976121	0.0430673	0.124335	0.34638	0.729057	0.998962
LotjaGi3g1v0124200	172.012	0.611965	0.16129	3.79419	0.000148124	0.00311622	-0.324326	0.160817	-2.01675	0.0437219	0.414602	-0.360226	0.155344	-2.31889	0.0204008	0.538984
LotjaGi5g1v0163600	70.3157	0.86139	0.22744	3.78732	0.000152278	0.00320016	-0.422633	0.223944	-1.88722	0.0591302	0.473365	-0.404088	0.21352	-1.89251	0.0584235	0.759956
LotjaGi2g1v0103000	722.527	0.633912	0.167461	3.78543	0.000153441	0.0032211	0.305167	0.165904	1.83942	0.0658539	0.494833	0.152333	0.165033	0.923043	0.355985	0.980224
LotjaGi1g1v0303600	8.50158	2.93934	0.776606	3.78485	0.000153799	0.00322513	-1.64044	0.681483	-2.40715	0.0160774	0.269275	-1.08507	0.620993	-1.74731	0.0805831	0.821132
LotjaGi4g1v0332400	69.8344	-0.670481	0.177206	-3.78362	0.000154563	0.00323765	-0.0642158	0.193599	-0.331695	0.740119	0.95263	0.341258	0.173816	1.96333	0.0496081	0.732133
LotjaGi2g1v0257300_LC	48.8702	1.18474	0.313361	3.78076	0.000156349	0.00326449	-0.40349	0.303126	-1.3311	0.183158	0.690179	-0.541909	0.294533	-1.83989	0.0657842	0.786881
LotjaGi6g1v0205800	82.0846	-0.661754	0.175026	-3.78088	0.000156273	0.00326449	-0.0245095	0.1877	-0.130578	0.896109	0.982432	0.0775107	0.175091	0.442689	0.657991	0.998962
LotjaGi6g1v0332100	21.3622	1.72472	0.456136	3.78115	0.000156108	0.00326449	-0.479034	0.422015	-1.13511	0.25633	0.759872	-0.587348	0.408097	-1.43923	0.150084	0.905543
LotjaGi3g1v0506700	103.076	-0.870272	0.230437	-3.77661	0.000158977	0.00331579	0.95748	0.231747	4.13158	3.60276e-05	0.00577047	0.976811	0.225983	4.3225	1.54269e-05	0.00379147
LotjaGi6g1v0071100	278.079	-0.478617	0.126784	-3.77506	0.000159968	0.00333287	-0.190466	0.132365	-1.43894	0.150167	0.654266	-0.00909889	0.126435	-0.0719648	0.94263	0.998962
LotjaGi3g1v0247900	1889.52	-0.308532	0.0817942	-3.77205	0.000161913	0.00336976	-0.0643619	0.0827285	-0.777989	0.436575	0.861035	0.140417	0.081409	1.72484	0.0845568	0.826666
LotjaGi1g1v0532300_LC	731.62	0.688483	0.182676	3.76888	0.000163983	0.0034092	-0.0745921	0.181948	-0.409964	0.681832	0.938271	-0.344623	0.18123	-1.90157	0.0572269	0.757725
LotjaGi2g1v0281500	61.4236	1.08831	0.288902	3.76705	0.000165188	0.00343057	0.335951	0.26848	1.25131	0.210822	0.718187	0.130208	0.262721	0.495612	0.620168	0.998962
LotjaGi3g1v0368200	238.075	0.734555	0.195115	3.76473	0.000166732	0.00345892	-0.717359	0.196459	-3.65145	0.000260769	0.0253761	-0.544809	0.191892	-2.83914	0.00452347	0.235939
LotjaGi4g1v0374000	32.7046	-1.75304	0.465715	-3.7642	0.000167086	0.00346258	0.243611	0.487091	0.500134	0.616981	0.923548	-0.646115	0.488591	-1.3224	0.186033	0.925422
LotjaGi3g1v0360200	21.7067	1.92378	0.511389	3.76188	0.000168644	0.00349112	0.202525	0.445172	0.454936	0.649156	0.931671	-0.204392	0.438659	-0.465948	0.641253	0.998962
LotjaGi1g1v0733400_LC	101.201	0.814282	0.216596	3.75945	0.000170291	0.00351771	0.236906	0.20674	1.14591	0.251832	0.756524	-0.161402	0.203417	-0.793453	0.427514	0.988664
LotjaGi3g1v0383300	17.9222	-1.45555	0.387157	-3.75959	0.000170191	0.00351771	0.21884	0.424912	0.515026	0.606535	0.921622	0.462988	0.395003	1.17211	0.241153	0.948149
LotjaGi1g1v0489900	678.419	-0.371906	0.0989591	-3.75817	0.000171159	0.00353187	-0.134537	0.101476	-1.32579	0.184908	0.692512	0.0674567	0.0983782	0.685687	0.49291	0.993119
LotjaGi0g1v0000300	372.357	0.682864	0.181778	3.75658	0.00017225	0.00354952	0.490174	0.178117	2.75197	0.00592371	0.168591	0.0797989	0.177215	0.450294	0.652499	0.998962
LotjaGi3g1v0503900	822.462	-0.338965	0.0902497	-3.75586	0.000172745	0.00354952	-0.0400568	0.0920165	-0.435322	0.663329	0.933852	0.116222	0.0894994	1.29858	0.194087	0.927519
LotjaGi4g1v0116900	157.994	-0.563657	0.150061	-3.75619	0.000172519	0.00354952	0.00796754	0.157054	0.0507313	0.95954	0.993393	0.0786749	0.149403	0.526593	0.598476	0.997003
LotjaGi6g1v0260100	66.2249	-1.53514	0.408704	-3.75612	0.000172569	0.00354952	0.202733	0.421533	0.480942	0.630558	0.926188	0.628538	0.410717	1.53035	0.125931	0.882777
LotjaGi4g1v0364300	95.7968	0.942649	0.251104	3.75402	0.000174022	0.00357196	-0.613406	0.249962	-2.45399	0.0141279	0.253771	-0.216302	0.23993	-0.901523	0.36731	0.982327
LotjaGi1g1v0472200	187.942	-0.704372	0.187742	-3.75181	0.000175562	0.00359976	-0.293211	0.195278	-1.50151	0.133224	0.633041	-0.194395	0.189227	-1.02731	0.304275	0.973789
LotjaGi1g1v0717500	24.316	-1.68087	0.448175	-3.75048	0.000176496	0.00361509	0.277152	0.47808	0.57972	0.562103	0.907534	0.304165	0.459062	0.66258	0.5076	0.996028
LotjaGi1g1v0490300	60.9579	1.01277	0.270073	3.74997	0.000176858	0.00361868	0.37357	0.249041	1.50003	0.133606	0.633472	0.191123	0.242533	0.788029	0.430679	0.988664
LotjaGi5g1v0251100	2748.8	0.686332	0.183104	3.74832	0.000178024	0.00363871	-0.40382	0.183084	-2.20566	0.0274079	0.343663	-0.326658	0.182737	-1.78759	0.0738418	0.805622
LotjaGi2g1v0278600	153.202	-1.5929	0.425886	-3.74021	0.000183864	0.0037523	-0.333298	0.43354	-0.768783	0.442022	0.863053	-0.678873	0.4311	-1.57474	0.115315	0.868596
LotjaGi6g1v0353900	1061.89	0.570438	0.152521	3.74007	0.000183969	0.0037523	0.171378	0.151687	1.12981	0.258556	0.761679	0.156516	0.150868	1.03744	0.299531	0.973789
LotjaGi3g1v0096900	371.402	-0.385585	0.103189	-3.7367	0.000186448	0.00378741	0.406202	0.104336	3.89321	9.89248e-05	0.0130765	0.170041	0.101577	1.674	0.0941298	0.847007
LotjaGi3g1v0188200	383.505	0.419086	0.11214	3.73716	0.000186113	0.00378741	-0.134693	0.111858	-1.20414	0.228534	0.733159	-0.00662011	0.107802	-0.0614101	0.951033	0.998962
LotjaGi3g1v0226700	110.424	0.622768	0.16663	3.73742	0.000185916	0.00378741	-0.0396833	0.161881	-0.245139	0.806348	0.96591	-0.243752	0.155547	-1.56706	0.1171	0.869869
LotjaGi5g1v0345200	192.761	-0.518196	0.138678	-3.73667	0.000186471	0.00378741	-0.448931	0.147946	-3.03442	0.00240998	0.102089	-0.187684	0.139377	-1.34659	0.178112	0.924574
LotjaGi4g1v0059700	93.8093	-1.03519	0.277114	-3.73559	0.000187272	0.00379573	-0.0039764	0.287389	-0.0138363	0.988961	0.998194	-0.0345066	0.280324	-0.123095	0.902032	0.998962
LotjaGi4g1v0317000	322.464	-1.0089	0.270061	-3.73582	0.000187106	0.00379573	0.108234	0.272788	0.39677	0.691537	0.939816	-0.176941	0.271405	-0.651946	0.514436	0.996301
LotjaGi1g1v0245600	101.225	-0.833503	0.223262	-3.7333	0.000188984	0.00382643	-0.0928279	0.234412	-0.396004	0.692102	0.939824	0.203925	0.223736	0.911452	0.362057	0.982327
LotjaGi6g1v0036000	1690.9	-0.370387	0.0992554	-3.73166	0.000190222	0.00384748	-0.341926	0.100627	-3.39797	0.000678878	0.0482629	-0.0863564	0.0991968	-0.870556	0.383997	0.986633
LotjaGi3g1v0145600	156.325	0.994164	0.266446	3.7312	0.000190567	0.00385045	0.145377	0.259944	0.559264	0.575982	0.911494	-0.37526	0.258752	-1.45027	0.146984	0.903837
LotjaGi6g1v0139700	3383.38	-0.531559	0.14251	-3.72999	0.000191489	0.00386505	-0.0909187	0.142962	-0.635966	0.524798	0.893587	0.0383565	0.142532	0.269109	0.787846	0.998962
LotjaGi5g1v0343900	363.162	-0.392535	0.105264	-3.72906	0.000192197	0.0038753	-0.168355	0.109768	-1.53373	0.125095	0.620332	-0.0527065	0.104725	-0.503287	0.614763	0.998962
LotjaGi6g1v0362200	2579.18	0.410166	0.110021	3.72808	0.000192941	0.00388626	0.106076	0.109771	0.966339	0.333874	0.808925	0.0867055	0.109288	0.793364	0.427566	0.988664
LotjaGi2g1v0087700	249.244	0.518816	0.13922	3.7266	0.000194078	0.00390512	0.128691	0.136103	0.945545	0.344381	0.815567	0.248955	0.131477	1.89353	0.0582874	0.759956
LotjaGi4g1v0415600	263.93	0.452363	0.121425	3.72546	0.00019496	0.0039188	0.00406083	0.119671	0.0339334	0.97293	0.996128	0.103157	0.114563	0.900437	0.367888	0.982327
LotjaGi2g1v0202700_LC	61.3565	-0.764231	0.205191	-3.72449	0.000195707	0.00392724	-0.55364	0.231576	-2.39074	0.0168143	0.27452	-0.279935	0.21026	-1.33138	0.183065	0.925422
LotjaGi5g1v0256200	2000.26	-0.406895	0.109251	-3.72439	0.000195785	0.00392724	0.227666	0.109699	2.07537	0.0379522	0.391899	0.359566	0.108891	3.30208	0.000959709	0.0892548
LotjaGi1g1v0641100	90.9096	1.00524	0.270077	3.72205	0.000197614	0.00395983	-0.191986	0.263027	-0.729908	0.465446	0.873154	-0.0765963	0.256132	-0.29905	0.764902	0.998962
LotjaGi4g1v0038200	426.096	-1.80981	0.486364	-3.72109	0.000198362	0.00397072	-0.731365	0.490058	-1.4924	0.135593	0.637374	-0.842026	0.488522	-1.72362	0.0847767	0.827245
LotjaGi1g1v0545400	16.6889	-2.08496	0.560479	-3.71996	0.000199257	0.00398451	0.247577	0.604441	0.409597	0.682102	0.938271	0.215554	0.580992	0.37101	0.71063	0.998962
LotjaGi1g1v0451500	103.273	-1.50421	0.404586	-3.7179	0.000200886	0.00401296	-0.556405	0.419523	-1.32628	0.184746	0.692389	-0.195946	0.408492	-0.479681	0.631454	0.998962
LotjaGi2g1v0230900	24.2718	-1.08016	0.290576	-3.71731	0.000201359	0.00401827	0.379018	0.316401	1.1979	0.230955	0.736088	0.795065	0.284082	2.79871	0.00513065	0.254301
LotjaGi5g1v0020700_LC	231.254	-0.426874	0.114862	-3.71641	0.000202073	0.00402424	-0.241118	0.122141	-1.9741	0.0483701	0.435708	-0.0402336	0.114121	-0.352553	0.724423	0.998962
LotjaGi5g1v0359230	10.274	3.16565	0.851793	3.71645	0.000202042	0.00402424	-0.959277	0.71898	-1.33422	0.182132	0.688864	-1.00513	0.697889	-1.44025	0.149798	0.905543
LotjaGi3g1v0338100	183.934	0.859327	0.231262	3.71582	0.000202545	0.00402951	0.164281	0.226237	0.726145	0.46775	0.873683	-0.168753	0.224356	-0.752165	0.451952	0.988664
LotjaGi3g1v0288200	157.236	-2.44308	0.657556	-3.71539	0.000202894	0.00403231	0.226626	0.662454	0.342101	0.732275	0.951242	-0.473175	0.662093	-0.714665	0.474816	0.98984
LotjaGi2g1v0231100	296.621	-0.51267	0.138021	-3.71442	0.00020367	0.00404358	-0.193934	0.143158	-1.35469	0.175518	0.683476	0.050732	0.137677	0.368485	0.712512	0.998962
LotjaGi6g1v0092000	69.0703	-1.87186	0.504013	-3.71392	0.000204072	0.00404743	-0.0688352	0.518179	-0.13284	0.89432	0.982185	-0.167665	0.511526	-0.327773	0.743083	0.998962
LotjaGi6g1v0152300_LC	212.855	-0.957859	0.257966	-3.71312	0.00020472	0.00405613	0.431031	0.260941	1.65183	0.0985688	0.572349	0.525043	0.257723	2.03724	0.0416264	0.689511
LotjaGi3g1v0232400	303.701	-0.535156	0.144219	-3.71071	0.000206679	0.00409077	0.0820518	0.147569	0.556023	0.578195	0.912929	0.0332208	0.144043	0.230631	0.817602	0.998962
LotjaGi3g1v0228300	108.068	0.782516	0.210938	3.7097	0.000207505	0.00410292	-0.221755	0.206989	-1.07133	0.284019	0.780688	-0.0509987	0.199035	-0.25623	0.797774	0.998962
LotjaGi3g1v0142900	235.006	0.500609	0.13496	3.70932	0.000207821	0.00410499	0.22115	0.131033	1.68774	0.091462	0.559287	0.181614	0.126842	1.43181	0.152199	0.906881
LotjaGi6g1v0221300	267.735	0.73023	0.196883	3.70895	0.000208116	0.00410665	-0.092708	0.194866	-0.475752	0.634251	0.927475	-0.202799	0.192475	-1.05364	0.292048	0.973038
LotjaGi4g1v0412400	170.686	-1.32319	0.356993	-3.70648	0.000210163	0.00414281	-0.0119215	0.362354	-0.0329001	0.973754	0.996214	-0.449963	0.360743	-1.24732	0.212279	0.933235
LotjaGi1g1v0039300_LC	63.1047	-0.724383	0.195457	-3.7061	0.000210476	0.00414477	0.0217375	0.210131	0.103448	0.917608	0.986703	0.0180978	0.196519	0.092092	0.926625	0.998962
LotjaGi1g1v0149600_LC	104.121	-2.58124	0.696777	-3.70454	0.000211774	0.00416611	0.228899	0.704809	0.324768	0.745357	0.953456	-0.946761	0.70793	-1.33736	0.181104	0.925422
LotjaGi1g1v0762600	901.835	-0.313562	0.0846937	-3.7023	0.000213651	0.00419613	-0.0920897	0.086558	-1.06391	0.287371	0.783229	-0.0944785	0.0843818	-1.11965	0.262861	0.962652
LotjaGi4g1v0020100	163.174	-0.949438	0.256452	-3.70221	0.000213733	0.00419613	0.193329	0.261507	0.73929	0.459731	0.87107	0.254943	0.257086	0.991666	0.32136	0.979846
LotjaGi4g1v0237100	595.078	0.504053	0.136225	3.70015	0.00021547	0.00422595	0.12584	0.135005	0.932112	0.351279	0.81978	-0.0342837	0.133622	-0.256573	0.797509	0.998962
LotjaGi5g1v0003700	69.0532	-1.71097	0.462563	-3.69889	0.000216548	0.0042428	-0.0928054	0.476684	-0.194689	0.845636	0.97324	-0.19966	0.469902	-0.424896	0.670912	0.998962
LotjaGi6g1v0333900	315.331	0.973815	0.263393	3.69719	0.000217997	0.00426688	-0.435407	0.262334	-1.65974	0.0969659	0.568676	-0.314281	0.260178	-1.20795	0.227068	0.941582
LotjaGi1g1v0166100	74.3611	0.991476	0.268228	3.69639	0.00021869	0.00426962	-0.300706	0.261928	-1.14805	0.250949	0.755671	-0.433214	0.255407	-1.69617	0.0898538	0.842438
LotjaGi1g1v0167600	645.957	0.514242	0.139117	3.69647	0.000218616	0.00426962	0.0743278	0.13807	0.538333	0.590347	0.916161	0.240017	0.136203	1.76219	0.0780366	0.820164
LotjaGi3g1v0519600	329.141	0.82853	0.224153	3.69626	0.000218797	0.00426962	-0.106039	0.222252	-0.477112	0.633282	0.927026	0.0357187	0.219973	0.162377	0.871009	0.998962
LotjaGi3g1v0070900	63.4105	-1.24149	0.336077	-3.69406	0.000220698	0.0043024	0.399812	0.345884	1.15591	0.247717	0.75262	0.0991363	0.340594	0.291069	0.770998	0.998962
LotjaGi3g1v0120300_LC	484.868	-0.542609	0.146913	-3.69342	0.00022126	0.00430903	-0.412526	0.150907	-2.73365	0.00626366	0.173036	-0.0599808	0.147083	-0.407802	0.683419	0.998962
LotjaGi4g1v0459300	341.572	-0.443072	0.119997	-3.69235	0.000222191	0.0043228	-0.146764	0.124504	-1.17878	0.238484	0.742699	0.113817	0.119113	0.955539	0.339305	0.980224
LotjaGi5g1v0341100	105.312	-2.958	0.801512	-3.69053	0.000223787	0.0043495	-0.129387	0.813062	-0.159136	0.873562	0.977689	-0.314051	0.808917	-0.388236	0.697841	0.998962
LotjaGi2g1v0230600	145.396	-1.0422	0.282472	-3.68956	0.000224643	0.0043574	-0.0425677	0.289221	-0.147181	0.882989	0.979982	-0.246842	0.285596	-0.864305	0.38742	0.986633
LotjaGi2g1v0373500	104.56	-0.67645	0.183338	-3.68963	0.000224585	0.0043574	-0.350825	0.197528	-1.77608	0.0757191	0.523347	-0.103375	0.184875	-0.559161	0.576052	0.996529
LotjaGi4g1v0114400	810.556	-0.587749	0.15933	-3.68888	0.000225246	0.00436473	0.0845575	0.160542	0.526699	0.598402	0.918619	-0.317497	0.159886	-1.98577	0.047059	0.720748
LotjaGi1g1v0489800	36.1402	-1.07282	0.290955	-3.68725	0.000226693	0.00438839	0.455726	0.307593	1.48159	0.13845	0.639612	0.711457	0.288393	2.46697	0.0136261	0.448318
LotjaGi1g1v0240400	500.517	0.313065	0.0849224	3.68649	0.00022737	0.0043971	-0.0160961	0.0845714	-0.190325	0.849054	0.974201	-0.0943335	0.0813465	-1.15965	0.246191	0.951583
LotjaGi3g1v0279000	192.523	-0.500323	0.135785	-3.68466	0.000229004	0.00442429	-0.166635	0.143119	-1.16431	0.2443	0.749008	-0.0180282	0.135401	-0.133146	0.894078	0.998962
LotjaGi5g1v0249300	123.434	-0.629381	0.170906	-3.68262	0.000230846	0.00445545	-0.410627	0.180334	-2.27704	0.0227841	0.319458	-0.140889	0.171818	-0.819992	0.412221	0.988664
LotjaGi1g1v0338200	90.1834	0.686635	0.186506	3.68157	0.000231802	0.00446945	0.210812	0.176061	1.19738	0.231158	0.736088	0.117018	0.168394	0.694907	0.487114	0.991683
LotjaGi5g1v0208200	23.3766	1.37488	0.373609	3.67999	0.000233239	0.00449269	-0.197076	0.339846	-0.5799	0.561982	0.907534	-0.336167	0.324747	-1.03517	0.300591	0.973789
LotjaGi1g1v0751400	835.173	0.440772	0.119894	3.67635	0.000236598	0.00455287	-0.106718	0.119654	-0.891884	0.372455	0.830527	0.0356514	0.117914	0.302351	0.762384	0.998962
LotjaGi5g1v0221000	376.073	0.522994	0.142378	3.67329	0.000239449	0.00460316	0.114033	0.140522	0.811494	0.417082	0.853416	-0.128838	0.138658	-0.929181	0.352795	0.980224
LotjaGi3g1v0192100	83.622	-1.30462	0.355252	-3.67238	0.000240305	0.00461504	-0.0351513	0.366682	-0.0958632	0.923629	0.987825	0.0231508	0.359229	0.0644459	0.948615	0.998962
LotjaGi1g1v0784100	193.759	0.58172	0.158479	3.67065	0.000241936	0.00464177	0.0577467	0.155184	0.372118	0.709805	0.944395	-0.107024	0.151418	-0.706809	0.479685	0.989898
LotjaGi2g1v0320600	105.556	-1.80004	0.490631	-3.66884	0.000243655	0.00467013	-0.240203	0.50066	-0.479772	0.631389	0.926563	-0.717472	0.498399	-1.43955	0.149994	0.905543
LotjaGi2g1v0256900	451.428	0.363954	0.0994073	3.66124	0.000250996	0.00480298	-0.168704	0.0996259	-1.69337	0.0903848	0.557737	-0.240062	0.0964266	-2.48959	0.0127892	0.433771
LotjaGi5g1v0003400	31.862	-1.37952	0.376799	-3.66115	0.000251081	0.00480298	-0.573779	0.416641	-1.37715	0.168465	0.67555	-0.65574	0.396763	-1.65273	0.0983866	0.848127
LotjaGi4g1v0388000	322.949	-0.355362	0.0970711	-3.66084	0.000251387	0.00480409	-0.10702	0.101775	-1.05154	0.293011	0.785728	-0.00141674	0.095868	-0.0147781	0.988209	0.999795
LotjaGi2g1v0423200	807.172	-0.346324	0.0947275	-3.656	0.000256183	0.00489064	-0.180704	0.0969971	-1.86298	0.0624651	0.481416	-0.0411321	0.094395	-0.435745	0.663022	0.998962
LotjaGi4g1v0426900	196.958	-0.934802	0.255707	-3.65576	0.00025642	0.00489064	0.364529	0.259012	1.40738	0.159314	0.664858	0.155745	0.256559	0.607052	0.543816	0.996301
LotjaGi1g1v0409800	312.06	-0.489875	0.134019	-3.65527	0.000256907	0.00489336	-0.0378077	0.138008	-0.273953	0.784121	0.961831	0.0761032	0.133482	0.570136	0.568585	0.996529
LotjaGi4g1v0318800	56.9246	0.961425	0.263036	3.65511	0.000257067	0.00489336	0.321545	0.24339	1.32111	0.186464	0.695354	-0.0154439	0.237829	-0.0649368	0.948224	0.998962
LotjaGi1g1v0016000	26.8807	1.41612	0.387669	3.65292	0.000259278	0.00493061	0.0278588	0.351937	0.0791586	0.936906	0.989803	-0.601195	0.348176	-1.7267	0.0842224	0.826666
LotjaGi6g1v0041600	672.371	0.544908	0.149295	3.64988	0.000262366	0.00498445	0.224447	0.147928	1.51727	0.129198	0.626839	0.0309434	0.146903	0.210638	0.83317	0.998962
LotjaGi1g1v0585900	170.752	-0.640303	0.175599	-3.64639	0.000265946	0.00504751	-0.18344	0.183249	-1.00105	0.316805	0.799863	-0.00409807	0.176072	-0.0232749	0.981431	0.999723
LotjaGi5g1v0235500	313.257	0.492048	0.134952	3.6461	0.000266248	0.00504831	0.00674709	0.133359	0.0505936	0.959649	0.993393	0.0808163	0.129629	0.623442	0.532994	0.996301
LotjaGi5g1v0052700	518.137	-0.538336	0.147691	-3.64502	0.000267376	0.00506474	-0.0393243	0.150108	-0.261973	0.793342	0.962986	0.135282	0.147434	0.917578	0.35884	0.981859
LotjaGi3g1v0026600	9.20091	-2.63782	0.723736	-3.64472	0.000267681	0.00506557	0.680562	0.789279	0.862258	0.388546	0.839485	0.779763	0.750822	1.03855	0.299016	0.973789
LotjaGi3g1v0556200	1951.41	0.360993	0.0990625	3.6441	0.000268334	0.00507298	-0.0208072	0.0989307	-0.210321	0.833417	0.97077	0.176266	0.0979957	1.79871	0.0720642	0.801256
LotjaGi1g1v0116600	22.3029	1.37619	0.378254	3.63827	0.00027448	0.00518413	-0.616316	0.361058	-1.70697	0.0878268	0.551572	-1.40131	0.35921	-3.90108	9.57645e-05	0.0162894
LotjaGi2g1v0368700	1254.72	-0.346229	0.0952684	-3.63425	0.000278793	0.00526045	-0.0982785	0.0965776	-1.01761	0.308862	0.796397	-0.0382663	0.0950669	-0.402519	0.687302	0.998962
LotjaGi5g1v0324700	107.151	-0.819585	0.225556	-3.63361	0.000279478	0.00526826	-0.0626747	0.234924	-0.266787	0.789633	0.96205	-0.33809	0.229669	-1.47208	0.141	0.89877
LotjaGi2g1v0151700	15.0317	1.5932	0.438552	3.63286	0.000280294	0.00527851	0.194544	0.355575	0.547127	0.584292	0.914351	-0.14161	0.340669	-0.415683	0.677642	0.998962
LotjaGi1g1v0279100	40.209	-1.17044	0.322254	-3.63203	0.000281201	0.00529045	0.238883	0.340463	0.701643	0.482902	0.879369	0.312544	0.325522	0.960134	0.336988	0.980224
LotjaGi3g1v0377200	56.2217	-1.88626	0.519815	-3.62871	0.000284837	0.00535366	-0.233342	0.537814	-0.433872	0.664382	0.934295	-1.03112	0.537909	-1.91691	0.0552491	0.751123
LotjaGi5g1v0200100	173.766	-0.511768	0.141059	-3.62805	0.000285569	0.00536222	0.166747	0.145958	1.14243	0.253274	0.757063	0.186897	0.13937	1.34102	0.179915	0.925147
LotjaGi1g1v0170600	27.7271	-1.43226	0.394964	-3.62631	0.000287498	0.00539322	0.280856	0.420395	0.668075	0.504085	0.886523	0.389107	0.401216	0.96982	0.332136	0.980224
LotjaGi1g1v0103800	69.8992	0.772205	0.212968	3.62593	0.000287928	0.00539607	-0.250317	0.207629	-1.20559	0.227974	0.732372	-0.0999355	0.195285	-0.511741	0.608833	0.998119
LotjaGi4g1v0202900_LC	3315.92	-0.302121	0.0834053	-3.62233	0.000291964	0.00546644	-0.178939	0.0840365	-2.12931	0.033229	0.370688	0.0533797	0.0832446	0.641239	0.521367	0.996301
LotjaGi2g1v0418300	151.693	-0.572718	0.158194	-3.62034	0.000294212	0.00549562	-0.425543	0.169634	-2.5086	0.012121	0.236758	-0.120985	0.15893	-0.761243	0.446512	0.988664
LotjaGi3g1v0353900	46.1796	0.997343	0.275465	3.62058	0.000293942	0.00549562	-0.889192	0.280449	-3.1706	0.00152125	0.0783584	-0.518884	0.260215	-1.99406	0.046146	0.713578
LotjaGi4g1v0399900	265.315	-0.699154	0.193126	-3.6202	0.000294373	0.00549562	-0.269705	0.19856	-1.3583	0.174368	0.681442	0.0465125	0.193506	0.240368	0.810045	0.998962
LotjaGi3g1v0061000	793.115	0.330559	0.0913296	3.61941	0.000295275	0.00550717	0.0302319	0.0909182	0.332518	0.739498	0.95257	0.000230657	0.0889704	0.00259251	0.997931	0.999876
LotjaGi6g1v0254900	515.319	0.7141	0.197322	3.61896	0.000295789	0.00551145	-0.214738	0.196652	-1.09197	0.274847	0.77499	-0.411881	0.195529	-2.1065	0.0351614	0.654787
LotjaGi5g1v0225100	103.431	-1.03883	0.287114	-3.61819	0.000296675	0.00552265	-0.282858	0.298694	-0.946981	0.343648	0.815158	-0.239108	0.291148	-0.82126	0.411498	0.988664
LotjaGi6g1v0143300	138.055	0.771865	0.21337	3.61749	0.000297471	0.00553217	-0.0841588	0.209174	-0.402338	0.687435	0.938795	-0.0218888	0.203893	-0.107354	0.914508	0.998962
LotjaGi3g1v0388400	234.734	-0.507591	0.140342	-3.6168	0.000298267	0.00554164	0.366918	0.142796	2.56952	0.0101839	0.217723	0.483704	0.137726	3.51208	0.000444609	0.049914
LotjaGi4g1v0081300_LC	276.543	-0.441603	0.122113	-3.61634	0.000298798	0.00554621	-0.589195	0.130936	-4.49987	6.79939e-06	0.00160429	-0.0675599	0.121844	-0.554479	0.579251	0.996529
LotjaGi2g1v0245900	74.7979	1.72166	0.476179	3.61557	0.000299686	0.00555207	1.21897	0.447928	2.72135	0.00650165	0.174864	-0.406645	0.452192	-0.899276	0.368506	0.982327
LotjaGi4g1v0250500	513.671	0.572854	0.158437	3.61565	0.000299592	0.00555207	0.442261	0.15603	2.83446	0.00459036	0.148127	-0.0273669	0.155389	-0.176119	0.860201	0.998962
LotjaGi2g1v0236800	230.689	-0.764367	0.211466	-3.61461	0.000300795	0.00556729	0.134311	0.215412	0.623509	0.53295	0.8964	0.39059	0.210984	1.85128	0.0641293	0.783229
LotjaGi4g1v0105000	162.249	0.652967	0.180679	3.61396	0.000301556	0.00557606	0.560531	0.17212	3.25662	0.00112747	0.0651052	0.0640079	0.170372	0.375696	0.707143	0.998962
LotjaGi3g1v0158500	72.9529	-1.8665	0.516622	-3.6129	0.000302797	0.00559366	0.428405	0.525222	0.815664	0.414692	0.85155	-0.341653	0.52521	-0.650507	0.515365	0.996301
LotjaGi3g1v0514600	801.992	0.537872	0.148954	3.61098	0.000305036	0.00562716	0.400889	0.147431	2.71917	0.00654462	0.175057	0.160049	0.146679	1.09115	0.275205	0.965503
LotjaGi4g1v0336800	158.878	-0.599278	0.165966	-3.61085	0.00030519	0.00562716	-0.0497196	0.173248	-0.286985	0.774124	0.960346	0.244061	0.164762	1.48129	0.138529	0.897111
LotjaGi1g1v0005900	194.091	-0.56419	0.156316	-3.6093	0.000307025	0.00565562	-0.39576	0.165241	-2.39505	0.0166183	0.27339	-0.0670707	0.156665	-0.428115	0.668567	0.998962
LotjaGi2g1v0077600	11.6373	-3.80682	1.05544	-3.60684	0.000309945	0.00570399	1.1874	1.10462	1.07494	0.282404	0.780572	-0.696421	1.15996	-0.600384	0.54825	0.996301
LotjaGi5g1v0184200	31.096	-1.16826	0.324202	-3.60348	0.000313979	0.00577275	-0.323259	0.361223	-0.894903	0.370839	0.829226	0.318797	0.327669	0.972923	0.330591	0.980224
LotjaGi6g1v0114900_LC	9.51579	2.9434	0.817111	3.60221	0.000315523	0.00579564	0.808478	0.525516	1.53845	0.12394	0.617671	-0.491871	0.538873	-0.912777	0.36136	0.982296
LotjaGi4g1v0259100	102.448	0.762018	0.21157	3.60173	0.000316108	0.00580089	0.199698	0.202777	0.98482	0.324713	0.802461	-0.127596	0.198805	-0.641818	0.520992	0.996301
LotjaGi6g1v0003600	166.899	0.699688	0.194301	3.60106	0.000316924	0.00581038	0.151921	0.189343	0.802359	0.422345	0.855436	-0.0247532	0.186001	-0.133081	0.894129	0.998962
LotjaGi1g1v0552400	50.4698	0.860308	0.238982	3.59989	0.000318352	0.00582005	-0.117519	0.227799	-0.515889	0.605932	0.921171	-0.354081	0.21835	-1.62162	0.104885	0.855503
LotjaGi3g1v0532500_LC	60.636	0.901874	0.250508	3.60019	0.000317989	0.00582005	0.122392	0.235628	0.519429	0.603462	0.92059	-0.139258	0.228754	-0.608768	0.542679	0.996301
LotjaGi5g1v0246900	682.629	-0.440136	0.122262	-3.59994	0.000318289	0.00582005	-0.307595	0.125039	-2.45998	0.0138943	0.251525	-0.0277178	0.122146	-0.226923	0.820484	0.998962
LotjaGi2g1v0360400_LC	140.721	-0.705769	0.196186	-3.59745	0.000321347	0.00586927	0.0804906	0.202701	0.39709	0.691301	0.939816	0.104127	0.196446	0.530054	0.596074	0.997003
LotjaGi3g1v0525200	150.883	-0.757277	0.210674	-3.59455	0.000324956	0.0059243	0.0206774	0.217522	0.0950591	0.924268	0.987914	0.400581	0.209802	1.90933	0.0562198	0.753668
LotjaGi6g1v0313400_LC	133.631	-0.649997	0.180829	-3.59454	0.000324971	0.0059243	-0.305261	0.191563	-1.59353	0.111042	0.596409	-0.178164	0.182508	-0.976199	0.328966	0.980224
LotjaGi4g1v0218100	445.636	-0.351406	0.0978396	-3.59165	0.000328588	0.00598462	0.238394	0.0995429	2.39489	0.0166255	0.27339	0.203909	0.0962253	2.11907	0.0340842	0.649638
LotjaGi3g1v0442300	170.629	0.671056	0.186931	3.58986	0.000330851	0.00602018	-0.0212812	0.183573	-0.115927	0.90771	0.98469	-0.134748	0.179651	-0.750053	0.453223	0.988664
LotjaGi1g1v0684000	74.5115	0.826424	0.230383	3.58718	0.000334272	0.00607673	-0.113056	0.222956	-0.507079	0.6121	0.922922	-0.323552	0.216219	-1.49641	0.134548	0.891899
LotjaGi6g1v0223900	236.806	0.659724	0.183957	3.5863	0.000335407	0.00609167	0.0679875	0.180847	0.375939	0.706962	0.943914	0.235294	0.177022	1.32918	0.183787	0.925422
LotjaGi4g1v0210000	60.3135	0.855004	0.238483	3.58518	0.000336851	0.00611215	-0.0732373	0.227674	-0.321675	0.747699	0.953822	0.0374021	0.215909	0.173231	0.86247	0.998962
LotjaGi5g1v0279000	192.826	-0.619251	0.172754	-3.58459	0.000337615	0.00612029	-0.0682631	0.178741	-0.381911	0.702527	0.94293	0.0211811	0.172971	0.122454	0.902539	0.998962
LotjaGi1g1v0044300_LC	492.747	-0.522985	0.145925	-3.58394	0.000338446	0.00612963	0.0870674	0.14798	0.588374	0.556282	0.905478	0.0759896	0.145737	0.521416	0.602077	0.997745
LotjaGi2g1v0095800	135.325	-0.660856	0.184462	-3.58262	0.000340165	0.00614928	-0.125785	0.192986	-0.651784	0.51454	0.889651	-0.182203	0.186225	-0.978404	0.327875	0.980224
LotjaGi5g1v0164300	23.2887	-1.22058	0.340685	-3.58272	0.000340033	0.00614928	-0.307373	0.385117	-0.798129	0.424795	0.856579	-0.22693	0.355967	-0.637502	0.523798	0.996301
LotjaGi1g1v0127800	153.857	-0.656565	0.183312	-3.58167	0.000341404	0.00616594	-0.192758	0.191111	-1.00861	0.313159	0.799309	-0.565289	0.187316	-3.01784	0.00254582	0.168121
LotjaGi2g1v0441700	897.874	-0.485774	0.135653	-3.58099	0.000342292	0.00617622	0.262858	0.13651	1.92556	0.0541591	0.455148	0.319132	0.13517	2.36097	0.018227	0.51349
LotjaGi4g1v0207600	115.133	-1.18529	0.331145	-3.57938	0.000344411	0.00620869	-0.425396	0.34253	-1.24192	0.214264	0.72037	-0.264008	0.335115	-0.787812	0.430807	0.988664
LotjaGi6g1v0334300	692.749	-0.320334	0.0895775	-3.57605	0.000348824	0.00628239	-0.113677	0.09199	-1.23575	0.216552	0.722024	0.0165746	0.0889164	0.186407	0.852126	0.998962
LotjaGi6g1v0258100	33.4745	1.4493	0.405315	3.57574	0.000349234	0.00628394	-0.488323	0.386981	-1.26188	0.206992	0.715106	-0.127197	0.370543	-0.343271	0.731395	0.998962
LotjaGi6g1v0249400_LC	772.383	-0.349338	0.0977465	-3.57392	0.000351678	0.00632206	-0.197185	0.100167	-1.96856	0.0490036	0.437449	0.0946237	0.0971368	0.974128	0.329993	0.980224
LotjaGi1g1v0630100	163.654	0.612524	0.171404	3.57356	0.000352156	0.00632412	0.0683288	0.167321	0.408369	0.683003	0.938341	-0.0127871	0.162716	-0.0785851	0.937363	0.998962
LotjaGi5g1v0032100	171.331	0.80826	0.226191	3.57335	0.000352445	0.00632412	0.0690758	0.221639	0.311658	0.7553	0.955723	-0.0282928	0.218477	-0.1295	0.896962	0.998962
LotjaGi3g1v0533300	98.0745	-1.00541	0.281426	-3.57256	0.000353507	0.00633732	-0.247499	0.2938	-0.842407	0.39956	0.843683	0.231645	0.282686	0.819444	0.412533	0.988664
LotjaGi4g1v0375500	147.771	-0.576883	0.161511	-3.57178	0.000354564	0.00635039	-0.0328574	0.168978	-0.194448	0.845825	0.97324	0.0759166	0.161013	0.471493	0.637289	0.998962
LotjaGi6g1v0191500	336.141	0.373069	0.104561	3.56796	0.000359771	0.00643771	0.0803449	0.103073	0.779498	0.435686	0.861035	-0.0427009	0.0995041	-0.429137	0.667823	0.998962
LotjaGi1g1v0755600	1568.63	-0.500533	0.140316	-3.56718	0.000360841	0.0064509	-0.148531	0.141242	-1.05161	0.292979	0.785728	-0.166698	0.140443	-1.18694	0.235252	0.943087
LotjaGi2g1v0296100	273.677	-0.568898	0.159509	-3.56655	0.000361711	0.0064605	-0.465805	0.166252	-2.8018	0.00508183	0.157004	-0.177761	0.160248	-1.10928	0.267308	0.964627
LotjaGi4g1v0060400	242.049	-0.533697	0.149678	-3.56564	0.000362974	0.0064771	0.118787	0.153052	0.776121	0.437677	0.861264	0.131985	0.14812	0.891072	0.372891	0.982327
LotjaGi4g1v0086500	94.7654	0.656503	0.184159	3.56486	0.000364049	0.00649031	-0.167889	0.180293	-0.931199	0.351751	0.819929	-0.0556568	0.170397	-0.326631	0.743947	0.998962
LotjaGi1g1v0502700	456.995	-0.71524	0.200653	-3.56457	0.000364459	0.00649085	-0.0625996	0.203198	-0.308072	0.758027	0.956487	0.175198	0.200701	0.872932	0.3827	0.986633
LotjaGi6g1v0008700	77.2162	1.01202	0.283929	3.56436	0.000364748	0.00649085	-0.781794	0.291338	-2.68346	0.00728649	0.184841	2.48661	0.231599	10.7367	6.84331e-27	3.07306e-23
LotjaGi3g1v0342200	246.253	-0.443364	0.124419	-3.56348	0.000365972	0.00650666	0.112643	0.128325	0.877793	0.380056	0.833261	0.181243	0.122777	1.4762	0.13989	0.897111
LotjaGi5g1v0099000	1206.17	-0.367802	0.103236	-3.56272	0.000367026	0.00651345	-0.17163	0.104688	-1.63945	0.101119	0.577074	-0.039623	0.103081	-0.384386	0.700693	0.998962
LotjaGi6g1v0141300	320.446	-0.601914	0.168939	-3.56292	0.000366754	0.00651345	-0.00250609	0.172302	-0.0145448	0.988395	0.998194	-0.0638201	0.169348	-0.376858	0.706279	0.998962
LotjaGi3g1v0069900_LC	1505.58	-0.34069	0.0956938	-3.56021	0.000370556	0.00657008	-0.206326	0.0970059	-2.12694	0.033425	0.371064	0.0901513	0.0953847	0.945133	0.344591	0.980224
LotjaGi3g1v0228400	82.5478	-0.743358	0.208924	-3.55803	0.00037365	0.0066189	0.00731124	0.220412	0.0331708	0.973538	0.996214	0.152953	0.209009	0.731802	0.464289	0.988991
LotjaGi1g1v0070700	116.241	-0.558849	0.157143	-3.55631	0.000376106	0.00665633	-0.412484	0.171563	-2.40426	0.0162051	0.269385	-0.116903	0.157763	-0.741001	0.458693	0.988991
LotjaGi2g1v0199800	96.4516	0.680889	0.191838	3.5493	0.000386257	0.00682352	0.551522	0.177474	3.10762	0.00188598	0.0897703	0.308068	0.172396	1.78698	0.0739411	0.806313
LotjaGi4g1v0307700	429.158	-0.72589	0.204509	-3.54943	0.00038607	0.00682352	0.0660909	0.20665	0.31982	0.749105	0.954115	-0.304116	0.20556	-1.47945	0.13902	0.897111
LotjaGi1g1v0551100	312.618	0.597292	0.168304	3.5489	0.000386851	0.00682779	0.227607	0.1654	1.3761	0.16879	0.675835	0.0692774	0.163328	0.424162	0.671447	0.998962
LotjaGi5g1v0255600	335.859	-0.505485	0.142461	-3.54822	0.00038784	0.00683903	0.0437441	0.145602	0.300435	0.763845	0.957392	0.0179538	0.142264	0.126201	0.899573	0.998962
LotjaGi2g1v0254500	1232.57	-0.986758	0.278216	-3.54674	0.00039003	0.0068714	-0.357118	0.279328	-1.27849	0.201078	0.71085	-0.498935	0.278714	-1.79013	0.0734326	0.804129
LotjaGi1g1v0261800	584.726	0.355914	0.100365	3.54621	0.000390817	0.00687902	-0.153282	0.100683	-1.52242	0.127903	0.625561	-0.130195	0.0981722	-1.32619	0.184778	0.925422
LotjaGi1g1v0033900	15.4729	2.6786	0.755542	3.54527	0.000392215	0.00689307	-0.408866	0.704684	-0.580212	0.561772	0.907534	-0.407047	0.687229	-0.592303	0.553648	0.996301
LotjaGi5g1v0008800	65.4912	0.951305	0.268337	3.54519	0.000392326	0.00689307	0.875713	0.239766	3.65236	0.000259842	0.0253761	0.614287	0.234894	2.61517	0.00891836	0.353164
LotjaGi1g1v0432500	2784.34	0.592254	0.167161	3.54301	0.000395586	0.00693777	0.102626	0.166892	0.614925	0.538604	0.8983	0.172068	0.166572	1.033	0.301606	0.973789
LotjaGi4g1v0091900	117.988	-0.78509	0.221574	-3.54324	0.000395243	0.00693777	-0.0464765	0.230416	-0.201707	0.840146	0.972273	0.168063	0.221962	0.75717	0.448948	0.988664
LotjaGi1g1v0695000	530.035	0.587636	0.166007	3.53983	0.000400382	0.00701554	-0.176461	0.165633	-1.06538	0.286706	0.782825	-0.160894	0.16377	-0.982436	0.325885	0.980224
LotjaGi6g1v0312800	205.14	0.625958	0.176848	3.53952	0.000400861	0.00701759	-0.0592973	0.174538	-0.339739	0.734053	0.951483	-0.183395	0.171115	-1.07176	0.283827	0.969094
LotjaGi1g1v0635900	656.673	-0.570117	0.16123	-3.53605	0.000406153	0.00710382	-0.315914	0.163756	-1.92918	0.053709	0.453283	-0.0659469	0.161418	-0.408546	0.682873	0.998962
LotjaGi4g1v0297700	149.529	-0.994295	0.281218	-3.53567	0.000406743	0.00710774	0.0566295	0.28706	0.197274	0.843613	0.97295	-0.0802623	0.283368	-0.283244	0.776989	0.998962
LotjaGi1g1v0411300	113.704	-0.67505	0.191028	-3.53378	0.000409669	0.00714599	-0.411222	0.204763	-2.00828	0.0446133	0.417819	0.0536302	0.191384	0.280223	0.779306	0.998962
LotjaGi3g1v0072500	32.6625	-1.25374	0.354768	-3.53398	0.000409353	0.00714599	0.643732	0.369273	1.74324	0.0812911	0.535136	0.851311	0.352711	2.41362	0.0157949	0.4786
LotjaGi3g1v0523500_LC	79.9326	1.11485	0.315645	3.53198	0.00041246	0.00718823	-0.329291	0.309067	-1.06543	0.286679	0.782825	-0.210422	0.302218	-0.696261	0.486266	0.99109
LotjaGi5g1v0207800	1824.46	0.496949	0.140746	3.53082	0.00041427	0.00720681	0.324127	0.140148	2.31274	0.0207371	0.30507	0.212358	0.13971	1.51999	0.128513	0.883805
LotjaGi5g1v0323900	417.72	-0.540151	0.152978	-3.5309	0.000414152	0.00720681	0.108848	0.155354	0.700644	0.483525	0.879369	0.331691	0.152173	2.17969	0.0292802	0.612965
LotjaGi6g1v0268300	724.556	-0.312754	0.0886195	-3.52918	0.000416846	0.00724512	-0.182722	0.0911658	-2.00428	0.0450404	0.419669	-0.0899451	0.0882303	-1.01944	0.307996	0.973789
LotjaGi4g1v0107600	271.785	-1.69878	0.481632	-3.52713	0.000420084	0.00729487	-0.660955	0.486683	-1.35808	0.174438	0.681486	-1.29652	0.486205	-2.66662	0.0076618	0.32893
LotjaGi3g1v0216600_LC	177.383	0.898383	0.254724	3.52689	0.000420471	0.00729488	0.7573	0.245543	3.08419	0.00204108	0.093113	0.312098	0.2444	1.277	0.201604	0.932105
LotjaGi4g1v0148200	15.0129	2.10155	0.595904	3.52666	0.000420837	0.00729488	1.31564	0.413314	3.18314	0.00145685	0.0765253	0.300902	0.416967	0.721644	0.470514	0.98923
LotjaGi2g1v0192000	386.243	-0.384313	0.10899	-3.52615	0.000421656	0.00730255	-0.0354169	0.112406	-0.315081	0.7527	0.955189	0.0947377	0.107935	0.877727	0.380092	0.986623
LotjaGi6g1v0097000	21.0699	-2.06257	0.587029	-3.51357	0.000442129	0.0076503	0.701907	0.608688	1.15315	0.24885	0.753276	-1.17469	0.640031	-1.83536	0.0664521	0.787288
LotjaGi5g1v0065200	33.9197	-1.19256	0.339516	-3.51252	0.000443885	0.00767383	0.00727488	0.365436	0.0199074	0.984117	0.99743	0.27093	0.343849	0.787932	0.430737	0.988664
LotjaGi5g1v0078900	141.52	0.794314	0.226193	3.51167	0.000445304	0.00769151	0.24184	0.219737	1.10059	0.271077	0.770796	-0.248505	0.218069	-1.13957	0.254465	0.958341
LotjaGi5g1v0211900	60.4816	0.771089	0.219653	3.51049	0.000447289	0.00771892	0.287381	0.202451	1.41951	0.15575	0.660283	0.258123	0.192197	1.34301	0.179269	0.924574
LotjaGi5g1v0013200	307.545	0.434693	0.123865	3.50942	0.000449083	0.00773711	0.114979	0.121775	0.944189	0.345073	0.815608	0.193057	0.117714	1.64005	0.100995	0.849811
LotjaGi5g1v0051700_LC	120.419	-0.645048	0.183806	-3.50939	0.000449141	0.00773711	0.148318	0.190416	0.778912	0.436032	0.861035	-0.0238161	0.184474	-0.129103	0.897276	0.998962
LotjaGi2g1v0409200	435.18	-0.362893	0.103486	-3.50667	0.000453747	0.00780953	0.0215918	0.106238	0.20324	0.838947	0.971988	0.00263362	0.10273	0.0256363	0.979547	0.999525
LotjaGi4g1v0209000	500.552	-0.512053	0.146132	-3.50404	0.000458264	0.00788028	-0.288194	0.149474	-1.92806	0.0538479	0.453932	0.0286422	0.14604	0.196126	0.844512	0.998962
LotjaGi2g1v0132700	46.3139	1.58597	0.453298	3.49874	0.000467454	0.00803118	0.468131	0.422	1.10931	0.267294	0.767622	0.0959274	0.418777	0.229066	0.818818	0.998962
LotjaGi2g1v0028500	16842.9	-8.94589	2.55739	-3.49806	0.000468652	0.00804464	14.4846	2.55726	5.66412	1.47785e-08	6.75591e-06	13.4498	2.55724	5.25949	1.44458e-07	5.89728e-05
LotjaGi4g1v0194200	118.459	-0.944692	0.270127	-3.49721	0.000470149	0.0080632	-0.0796388	0.278407	-0.286051	0.774839	0.960483	-0.200455	0.273587	-0.732691	0.463747	0.988991
LotjaGi5g1v0011700	157.326	0.586868	0.167822	3.49697	0.000470576	0.00806339	0.0096139	0.164472	0.058453	0.953388	0.992579	-0.0903117	0.159514	-0.566167	0.57128	0.996529
LotjaGi1g1v0314700	308.772	-0.549597	0.157221	-3.4957	0.000472823	0.00809474	-0.216473	0.161953	-1.33664	0.181341	0.688177	0.094648	0.156956	0.603024	0.546493	0.996301
LotjaGi1g1v0694500	170.775	0.521129	0.149097	3.49523	0.000473656	0.00809663	0.109647	0.145102	0.755656	0.449856	0.865361	0.127067	0.139335	0.911954	0.361793	0.982327
LotjaGi4g1v0127500	26.4225	1.11937	0.320264	3.49517	0.000473768	0.00809663	-0.492589	0.307541	-1.6017	0.109222	0.592928	-0.726614	0.292955	-2.4803	0.0131273	0.440605
LotjaGi4g1v0062200	25.4131	-1.66136	0.475814	-3.49163	0.000480091	0.00819747	-0.0423538	0.50863	-0.0832703	0.933637	0.989172	-0.474699	0.498754	-0.951768	0.341214	0.980224
LotjaGi3g1v0022400	214.059	0.495309	0.141929	3.48982	0.000483344	0.00824575	-0.0622297	0.140234	-0.443755	0.65722	0.933105	-0.113099	0.135614	-0.833981	0.404292	0.987684
LotjaGi1g1v0285300	89.2612	-0.760335	0.21794	-3.48873	0.000485317	0.00827213	0.471155	0.22324	2.11053	0.0348128	0.376489	0.277378	0.217199	1.27707	0.201577	0.932105
LotjaGi1g1v0028500	29.2257	-1.27405	0.365311	-3.48758	0.000487409	0.00830051	-0.203133	0.398047	-0.510324	0.609824	0.922305	-0.373362	0.381769	-0.97798	0.328084	0.980224
LotjaGi1g1v0578300	168.546	-0.48971	0.140439	-3.487	0.000488475	0.00830699	-0.36877	0.150644	-2.44795	0.0143671	0.255467	0.0714031	0.139357	0.512373	0.60839	0.998119
LotjaGi6g1v0162700	297.656	-0.435252	0.124825	-3.4869	0.000488646	0.00830699	-0.189221	0.130092	-1.45451	0.145804	0.649069	0.194325	0.123494	1.57356	0.115589	0.868596
LotjaGi4g1v0255500	137.208	-0.602048	0.172675	-3.4866	0.000489196	0.00830905	0.312098	0.17723	1.76098	0.0782412	0.528413	0.282373	0.170967	1.65162	0.0986121	0.848244
LotjaGi1g1v0523200	47.9709	1.21182	0.347641	3.48582	0.000490632	0.00832614	0.487582	0.321529	1.51645	0.129406	0.626839	-0.184477	0.320194	-0.576141	0.56452	0.996529
LotjaGi1g1v0291400	37.8642	1.27683	0.366389	3.48491	0.000492297	0.00833721	-0.0663589	0.346643	-0.191433	0.848186	0.974087	-0.660857	0.343696	-1.9228	0.0545057	0.749935
LotjaGi3g1v0152500	223.724	0.664537	0.190687	3.48496	0.000492213	0.00833721	-0.0694732	0.188559	-0.368443	0.712543	0.94513	-0.222872	0.185736	-1.19994	0.230163	0.941935
LotjaGi4g1v0048700	274.77	-0.580382	0.166549	-3.48476	0.000492574	0.00833721	-0.358854	0.172442	-2.08101	0.0374327	0.390393	-0.127582	0.167139	-0.763328	0.445268	0.988664
LotjaGi2g1v0250800	145.989	-1.89558	0.544568	-3.48089	0.000499754	0.00844402	-0.0101528	0.55049	-0.0184432	0.985285	0.99743	-0.583409	0.549586	-1.06154	0.288443	0.971497
LotjaGi3g1v0169600	367.366	-0.745256	0.214092	-3.48101	0.000499536	0.00844402	-0.207187	0.21748	-0.95267	0.340757	0.813009	0.0103921	0.214438	0.0484622	0.961348	0.998962
LotjaGi1g1v0231100	70.0569	1.18702	0.341281	3.47814	0.000504908	0.00849411	0.535908	0.322433	1.66208	0.0964973	0.56844	0.0186322	0.320598	0.058117	0.953655	0.998962
LotjaGi1g1v0248200	131.512	-1.09788	0.315626	-3.47842	0.000504372	0.00849411	-0.0802994	0.323059	-0.248559	0.803702	0.965278	-0.0449125	0.31803	-0.141221	0.887695	0.998962
LotjaGi4g1v0333400	1588.64	-0.349174	0.100371	-3.47883	0.000503612	0.00849411	0.116512	0.101044	1.15308	0.248877	0.753276	0.0871311	0.100092	0.870512	0.384021	0.986633
LotjaGi5g1v0209400	327.961	0.698331	0.200763	3.47839	0.000504436	0.00849411	0.261255	0.200322	1.30418	0.192174	0.700709	0.0745773	0.198279	0.376123	0.706826	0.998962
LotjaGi6g1v0055900	13.2149	-1.62907	0.468343	-3.47836	0.000504491	0.00849411	-0.327229	0.550303	-0.594634	0.552088	0.90366	0.611772	0.476914	1.28277	0.199572	0.932105
LotjaGi2g1v0325300	119.527	-0.722382	0.207749	-3.47719	0.000506694	0.00851676	-0.15477	0.217276	-0.71232	0.476267	0.876209	-0.0924558	0.209363	-0.441605	0.658775	0.998962
LotjaGi3g1v0077400	123.467	0.60294	0.173442	3.47631	0.00050836	0.00853737	-0.0833158	0.170141	-0.489687	0.624356	0.925129	-0.308578	0.164883	-1.87149	0.061277	0.769923
LotjaGi5g1v0229900	204.255	-0.623093	0.179274	-3.47565	0.000509625	0.0085512	0.33116	0.182378	1.81579	0.0694018	0.503766	0.351056	0.178002	1.97221	0.0485858	0.728343
LotjaGi6g1v0075300	44.478	0.905704	0.260786	3.47298	0.000514713	0.00862912	-0.0640985	0.245798	-0.260777	0.794264	0.963205	0.0494798	0.231181	0.214031	0.830523	0.998962
LotjaGi1g1v0199600	97.8384	0.878198	0.252923	3.4722	0.000516219	0.00863942	-0.143334	0.247405	-0.579348	0.562354	0.907534	-0.215132	0.241971	-0.889081	0.37396	0.982327
LotjaGi2g1v0224000	137.611	-0.697151	0.200777	-3.47227	0.000516072	0.00863942	0.00224295	0.207715	0.0107982	0.991384	0.998414	-0.0963707	0.202157	-0.476713	0.633567	0.998962
LotjaGi6g1v0079300	11.3456	-2.54411	0.733008	-3.47077	0.000518965	0.0086779	2.17081	0.744404	2.91617	0.0035436	0.126414	1.29139	0.74603	1.73102	0.0834483	0.824574
LotjaGi1g1v0643400	7399.91	-0.435005	0.125364	-3.46994	0.000520577	0.00869694	-0.23712	0.125606	-1.88781	0.0590514	0.47308	0.0336645	0.125346	0.268571	0.78826	0.998962
LotjaGi5g1v0006500_LC	176.269	-0.801821	0.231106	-3.46949	0.000521449	0.00869694	0.135104	0.23572	0.573156	0.566539	0.909334	-0.0208837	0.232286	-0.0899052	0.928363	0.998962
LotjaGi5g1v0170200	87.123	0.592264	0.170699	3.46964	0.000521161	0.00869694	0.297297	0.159445	1.86458	0.0622407	0.481075	0.138881	0.151585	0.916189	0.359568	0.982198
LotjaGi5g1v0288800	87.6272	-0.809821	0.233494	-3.46828	0.000523808	0.00872878	0.235223	0.241336	0.97467	0.329724	0.807037	0.0580166	0.23494	0.246942	0.804953	0.998962
LotjaGi2g1v0429500	59.373	1.2865	0.371083	3.46689	0.000526522	0.00876648	-0.111803	0.357285	-0.312922	0.75434	0.955189	0.000554722	0.350001	0.00158492	0.998735	1
LotjaGi6g1v0271500	44.4144	-1.24828	0.360193	-3.46559	0.000529066	0.00880129	0.958932	0.366376	2.61734	0.00886171	0.205119	0.790235	0.359305	2.19934	0.0278538	0.604737
LotjaGi1g1v0052300	153.62	-0.542624	0.156594	-3.46515	0.000529926	0.00880804	-0.11027	0.164286	-0.671206	0.502089	0.885698	-0.048201	0.156668	-0.307664	0.758338	0.998962
LotjaGi1g1v0302500	291.691	-0.390335	0.112674	-3.4643	0.000531611	0.00882847	-0.0201456	0.116856	-0.172396	0.863126	0.975521	0.0479933	0.111512	0.430387	0.666914	0.998962
LotjaGi1g1v0517400	92.4795	0.609958	0.176181	3.4621	0.000535978	0.00889339	-0.183974	0.173254	-1.06188	0.288292	0.783926	-0.398838	0.165923	-2.40375	0.0162278	0.487613
LotjaGi2g1v0214500	386.769	-0.584413	0.168824	-3.46167	0.000536834	0.00889862	0.185708	0.171041	1.08575	0.277591	0.778325	0.31397	0.168176	1.86691	0.0619147	0.77551
LotjaGi5g1v0294300	233.909	-0.7189	0.207686	-3.46148	0.000537211	0.00889862	-0.00748038	0.212013	-0.0352827	0.971854	0.995892	0.094733	0.208181	0.455052	0.649072	0.998962
LotjaGi1g1v0184000	126.153	-2.47166	0.714121	-3.46112	0.000537925	0.00890169	-0.177548	0.722434	-0.245764	0.805865	0.965659	-0.610988	0.720534	-0.847966	0.396457	0.986633
LotjaGi3g1v0434300	287.514	-0.380258	0.109872	-3.46093	0.000538314	0.00890169	-0.0694635	0.114407	-0.607162	0.543743	0.900729	-0.114282	0.10939	-1.04472	0.296153	0.973789
LotjaGi3g1v0068300	54.2516	0.761628	0.220115	3.46014	0.000539891	0.00892016	-0.123445	0.210931	-0.585238	0.558388	0.905824	0.00137825	0.196422	0.00701674	0.994401	0.999795
LotjaGi1g1v0183400	226.555	-0.49648	0.143517	-3.45937	0.00054144	0.00893814	-0.000540416	0.148453	-0.00364032	0.997095	0.999858	0.245357	0.141983	1.72807	0.0839757	0.826555
LotjaGi5g1v0148200	25.7429	-1.3104	0.37889	-3.45853	0.000543127	0.00895837	0.280692	0.404596	0.693759	0.487834	0.880006	0.518157	0.381922	1.35671	0.174874	0.922206
LotjaGi1g1v0687200	118.451	-1.97054	0.570046	-3.45681	0.000546603	0.00900803	6.86513	0.49652	13.8265	1.76446e-43	1.93588e-39	7.09686	0.494776	14.3436	1.1684e-46	1.31171e-42
LotjaGi1g1v0291900	317.921	-0.482256	0.139519	-3.45656	0.000547113	0.00900878	-0.277222	0.144545	-1.91789	0.0551253	0.458882	-0.137757	0.139745	-0.985775	0.324243	0.980224
LotjaGi1g1v0371500	26.3378	1.57605	0.456072	3.45571	0.000548852	0.00902897	-0.631076	0.435938	-1.44763	0.147721	0.651153	-0.458074	0.41951	-1.09193	0.274865	0.965503
LotjaGi3g1v0386000	205.272	-0.482587	0.139658	-3.4555	0.00054927	0.00902897	0.131135	0.14382	0.911803	0.361872	0.823681	-0.0772898	0.139546	-0.553865	0.579671	0.996529
LotjaGi2g1v0370300	979.382	-0.344362	0.0996742	-3.45487	0.00055055	0.00904235	-0.227123	0.101632	-2.23476	0.0254329	0.33509	0.0627272	0.0992587	0.631957	0.527415	0.996301
LotjaGi1g1v0601000	224.738	0.677572	0.19618	3.45383	0.000552677	0.00906961	0.64489	0.189841	3.39701	0.000681268	0.0482629	0.0455831	0.189161	0.240976	0.809574	0.998962
LotjaGi1g1v0272400	528.697	0.794037	0.229999	3.45235	0.000555723	0.00911188	0.293731	0.228071	1.28789	0.197783	0.707293	0.0309293	0.227365	0.136034	0.891795	0.998962
LotjaGi1g1v0288300	181.529	0.926908	0.268595	3.45095	0.000558618	0.00915161	0.497761	0.261574	1.90294	0.057048	0.465884	0.144964	0.260164	0.557203	0.577389	0.996529
LotjaGi3g1v0031300_LC	228.656	-0.683643	0.19817	-3.44978	0.000561053	0.00918375	-0.470871	0.205536	-2.29095	0.0219665	0.314977	-0.084092	0.19899	-0.422593	0.672592	0.998962
LotjaGi5g1v0092300	57.6211	-0.831156	0.240967	-3.44925	0.000562136	0.00919372	-0.383822	0.263922	-1.4543	0.145863	0.649093	0.088537	0.242587	0.364971	0.715133	0.998962
LotjaGi3g1v0190700_LC	138.789	-0.541254	0.157035	-3.44671	0.000567467	0.00927309	-0.0405247	0.165385	-0.245032	0.806432	0.96591	0.428141	0.153844	2.78296	0.00538661	0.264073
LotjaGi6g1v0186600	49.9403	0.955789	0.277369	3.44592	0.000569127	0.00929238	0.217564	0.257392	0.845265	0.397963	0.843348	0.206918	0.247404	0.836355	0.402955	0.98712
LotjaGi6g1v0010600	45.2277	-1.15152	0.334467	-3.44286	0.000575597	0.00938223	0.672146	0.343671	1.95579	0.0504903	0.443057	0.646874	0.333933	1.93714	0.0527285	0.741389
LotjaGi6g1v0010800	66.1308	-0.754567	0.219168	-3.44288	0.000575559	0.00938223	-0.405606	0.239255	-1.69528	0.0900216	0.557607	-0.353825	0.224614	-1.57525	0.115198	0.868596
LotjaGi4g1v0038100	363.774	-1.65443	0.480734	-3.44147	0.000578573	0.00941887	-0.661986	0.48465	-1.36591	0.171969	0.67936	-0.524304	0.482496	-1.08665	0.277192	0.965503
LotjaGi5g1v0026500	18.1705	-1.34472	0.390753	-3.44135	0.000578816	0.00941887	0.343274	0.424211	0.809207	0.418396	0.85383	0.647649	0.39254	1.64989	0.0989651	0.848244
LotjaGi3g1v0459500	164.477	0.673995	0.195871	3.44102	0.000579523	0.0094216	0.0424697	0.191878	0.221337	0.82483	0.969975	-0.0986498	0.188178	-0.524237	0.600114	0.997003
LotjaGi6g1v0344700	465.962	-0.343701	0.0998894	-3.44082	0.000579955	0.0094216	0.0874635	0.102168	0.856075	0.391956	0.841281	0.0808888	0.0988095	0.818634	0.412995	0.988664
LotjaGi2g1v0157400	404.925	-0.667292	0.194058	-3.43862	0.00058468	0.00947455	-0.152873	0.197203	-0.775206	0.438218	0.861303	0.152493	0.194055	0.785821	0.431972	0.988664
LotjaGi4g1v0148500	114.013	0.526372	0.15306	3.439	0.000583871	0.00947455	0.0856288	0.147643	0.579971	0.561934	0.907534	0.0260624	0.139804	0.186421	0.852114	0.998962
LotjaGi4g1v0266000	90.8544	-0.693217	0.201587	-3.4388	0.000584299	0.00947455	0.1657	0.210168	0.788419	0.430452	0.859689	0.263656	0.200331	1.3161	0.18814	0.925422
LotjaGi1g1v0184900	206.402	-0.62189	0.18088	-3.43814	0.000585732	0.00948367	0.0795094	0.185453	0.428731	0.668119	0.934804	0.248928	0.18016	1.3817	0.167062	0.918482
LotjaGi1g1v0037900	14.7736	1.73611	0.505228	3.4363	0.000589726	0.00954038	-1.16507	0.488944	-2.38282	0.0171806	0.277898	-0.812577	0.452681	-1.79503	0.0726482	0.802741
LotjaGi2g1v0143100	207.57	0.556252	0.161926	3.43523	0.000592049	0.00954807	0.0861157	0.15874	0.542496	0.587477	0.915307	0.199183	0.153994	1.29344	0.195857	0.928741
LotjaGi3g1v0346900	452.913	0.705333	0.205314	3.43539	0.000591706	0.00954807	-0.469587	0.205339	-2.28689	0.0222022	0.31622	-0.39595	0.203429	-1.94638	0.051609	0.738074
LotjaGi4g1v0039700	172.694	0.638035	0.185717	3.43552	0.000591416	0.00954807	0.240419	0.180776	1.32992	0.183543	0.690526	-0.283714	0.179217	-1.58307	0.113405	0.868596
LotjaGi4g1v0435900	231.758	-0.545065	0.158672	-3.43518	0.00059217	0.00954807	-0.239219	0.164939	-1.45035	0.14696	0.650059	0.0490576	0.158442	0.309625	0.756846	0.998962
LotjaGi1g1v0694600	385.13	-0.329298	0.0958951	-3.43394	0.00059488	0.00958379	0.00122944	0.0991618	0.0123983	0.990108	0.998194	0.0745011	0.094455	0.788747	0.43026	0.988664
LotjaGi3g1v0496200	32.6363	1.19968	0.349426	3.43328	0.000596329	0.00959916	0.330214	0.31298	1.05506	0.291396	0.785309	0.0341598	0.30477	0.112084	0.910757	0.998962
LotjaGi2g1v0292600	72.4646	-0.817017	0.238016	-3.43261	0.000597795	0.00961478	-0.183254	0.253856	-0.721881	0.470368	0.873853	0.203931	0.238378	0.855495	0.392277	0.986633
LotjaGi3g1v0431900	108.108	0.865177	0.25216	3.43107	0.000601203	0.00966158	-0.135543	0.247412	-0.547844	0.583799	0.914172	-0.448907	0.244042	-1.83946	0.065847	0.786881
LotjaGi2g1v0122000	66.9288	-0.68543	0.199803	-3.43053	0.000602396	0.00967275	-0.501476	0.222159	-2.25728	0.0239905	0.325671	-0.359823	0.204734	-1.75751	0.0788305	0.820598
LotjaGi6g1v0183000_LC	65.3317	7.83799	2.28567	3.42919	0.00060539	0.00971278	1.52969	2.04671	0.74739	0.454828	0.86838	0.496829	2.04699	0.242712	0.808228	0.998962
LotjaGi3g1v0360100	444.686	-0.371122	0.108257	-3.42815	0.000607711	0.00974195	-0.064416	0.111323	-0.578639	0.562833	0.907972	0.0279327	0.107529	0.259769	0.795042	0.998962
LotjaGi3g1v0083200	286.106	0.490499	0.143092	3.42785	0.000608384	0.00974469	-0.0901363	0.142101	-0.634312	0.525878	0.894175	-0.150978	0.138712	-1.08843	0.276405	0.965503
LotjaGi5g1v0013400	16.1285	-1.42692	0.416383	-3.42695	0.000610408	0.00976904	-0.158531	0.467976	-0.338759	0.734791	0.951483	-0.366689	0.442915	-0.827899	0.407728	0.988257
LotjaGi3g1v0511600	1775.81	-0.637499	0.186279	-3.42228	0.000620984	0.00992424	-0.280967	0.187131	-1.50144	0.133241	0.633041	0.0364586	0.186329	0.195668	0.84487	0.998962
LotjaGi6g1v0123500	106.582	-0.719797	0.210331	-3.42222	0.000621129	0.00992424	-0.0501275	0.219578	-0.22829	0.819421	0.968885	-0.106674	0.212173	-0.502772	0.615125	0.998962
LotjaGi2g1v0001300	159.808	0.702064	0.205199	3.42139	0.000623026	0.00994636	-0.168774	0.202786	-0.832273	0.405255	0.845714	-0.0895339	0.197829	-0.452581	0.65085	0.998962
LotjaGi3g1v0477000	423.754	-0.470276	0.137534	-3.41934	0.000627737	0.0100133	-0.10193	0.14067	-0.724602	0.468696	0.873683	0.100986	0.137075	0.736723	0.461291	0.988991
LotjaGi1g1v0279400	35.007	1.05786	0.309509	3.41788	0.00063111	0.0100589	0.0919944	0.286849	0.320707	0.748433	0.953932	-0.0697791	0.275156	-0.253599	0.799806	0.998962
LotjaGi4g1v0012700	80.8071	-0.856833	0.250811	-3.41625	0.000634909	0.0101103	-0.577408	0.269739	-2.14062	0.0323047	0.36824	-0.216277	0.25465	-0.849307	0.39571	0.986633
LotjaGi6g1v0199800	540.882	0.559088	0.163665	3.41604	0.000635379	0.0101103	0.497591	0.161036	3.08993	0.00200203	0.0926802	0.145447	0.160257	0.907589	0.364096	0.982327
LotjaGi2g1v0212800	1483.31	0.262282	0.076821	3.4142	0.00063969	0.0101539	0.143621	0.0764711	1.87811	0.0603666	0.476988	0.0351834	0.0753836	0.466725	0.640696	0.998962
LotjaGi4g1v0109200	74.0121	-1.20105	0.351773	-3.41428	0.000639507	0.0101539	-0.456939	0.368315	-1.24062	0.214746	0.720553	-0.393929	0.358439	-1.09901	0.271762	0.965503
LotjaGi4g1v0407000	220.849	-0.549022	0.160801	-3.4143	0.000639457	0.0101539	-0.472849	0.169137	-2.79566	0.00517932	0.158819	-0.0045601	0.160815	-0.0283562	0.977378	0.999249
LotjaGi6g1v0220900	5452.66	-0.551016	0.161515	-3.41155	0.000645939	0.0102447	0.0723483	0.161704	0.447412	0.654577	0.932269	0.147877	0.161497	0.915668	0.359841	0.982198
LotjaGi1g1v0239900	878.158	0.749794	0.219797	3.4113	0.00064654	0.0102459	-0.0354982	0.219113	-0.162008	0.871299	0.976881	-0.0724374	0.218415	-0.33165	0.740154	0.998962
LotjaGi4g1v0284900	144.508	0.69798	0.204659	3.41046	0.000648537	0.0102691	0.432314	0.196851	2.19615	0.028081	0.347852	-0.0212737	0.19487	-0.109169	0.913069	0.998962
LotjaGi6g1v0032200	41.4671	-0.993096	0.291217	-3.41016	0.00064925	0.010272	-0.0598997	0.31307	-0.19133	0.848267	0.974087	0.0334218	0.295839	0.112973	0.910052	0.998962
LotjaGi6g1v0037700	441.899	-0.643883	0.188909	-3.40843	0.000653381	0.010329	-0.0646786	0.191579	-0.337609	0.735658	0.951483	0.314361	0.188561	1.66716	0.0954823	0.847007
LotjaGi3g1v0049700	161.087	0.708981	0.208031	3.40806	0.000654262	0.0103345	-0.0726063	0.204805	-0.354514	0.722954	0.948166	-0.00262581	0.200129	-0.0131206	0.989532	0.999795
LotjaGi3g1v0078100	124.131	-0.664149	0.194901	-3.40763	0.000655305	0.0103425	-0.346807	0.20578	-1.68533	0.091925	0.560394	-0.407511	0.198267	-2.05536	0.0398444	0.679676
LotjaGi1g1v0601200	37.1353	0.982045	0.288264	3.40676	0.000657391	0.0103586	-0.836011	0.29042	-2.87862	0.00399413	0.136304	-0.756506	0.271832	-2.78299	0.00538599	0.264073
LotjaGi5g1v0153200_LC	328.061	-0.567233	0.166498	-3.40684	0.000657187	0.0103586	0.152841	0.169038	0.904178	0.365901	0.825674	-0.00195265	0.166608	-0.01172	0.990649	0.999795
LotjaGi4g1v0061600	1379.08	0.502205	0.147439	3.40619	0.000658757	0.0103717	0.345124	0.146666	2.35313	0.0186163	0.288686	0.11027	0.146214	0.754171	0.450747	0.988664
LotjaGi5g1v0095700_LC	106.394	-1.10598	0.324776	-3.40536	0.00066076	0.0103948	-0.331282	0.335341	-0.987897	0.323203	0.801271	-0.546529	0.330443	-1.65393	0.0981424	0.84769
LotjaGi3g1v0194800	366.614	-0.366052	0.107511	-3.40479	0.000662158	0.0104083	-0.0945592	0.111271	-0.849812	0.39543	0.842473	-0.144157	0.107245	-1.34418	0.178889	0.924574
LotjaGi3g1v0094500_LC	130.879	-0.755231	0.221887	-3.40368	0.000664855	0.0104338	0.00313079	0.228876	0.013679	0.989086	0.998194	-0.19583	0.22417	-0.873578	0.382348	0.986633
LotjaGi4g1v0032400	1429.8	-0.798941	0.234717	-3.40385	0.000664438	0.0104338	-0.83369	0.23542	-3.54129	0.000398182	0.0341442	-0.230074	0.234826	-0.979766	0.327202	0.980224
LotjaGi3g1v0028200	256.145	0.650209	0.191156	3.40146	0.000670277	0.0105104	-0.175891	0.189828	-0.926578	0.354146	0.821107	0.0667504	0.185923	0.359023	0.719578	0.998962
LotjaGi3g1v0525900	347.53	-0.516485	0.151903	-3.40009	0.000673628	0.0105544	-0.078181	0.155135	-0.503954	0.614294	0.923313	-0.00861067	0.151536	-0.0568224	0.954687	0.998962
LotjaGi2g1v0151600	130.712	-0.910766	0.267975	-3.3987	0.000677075	0.0105999	-0.180758	0.27661	-0.653477	0.513448	0.889041	0.173916	0.268873	0.646835	0.517739	0.996301
LotjaGi2g1v0295600	170.298	-0.694919	0.204521	-3.3978	0.000679307	0.0106262	0.102226	0.20952	0.487908	0.625615	0.925415	0.0109694	0.205182	0.0534622	0.957364	0.998962
LotjaGi3g1v0472200	263.73	-1.02594	0.302088	-3.39615	0.000683416	0.0106819	-0.123878	0.305902	-0.40496	0.685507	0.938423	-0.252338	0.303739	-0.830774	0.406101	0.987747
LotjaGi3g1v0443800_LC	55.2799	-1.08172	0.318617	-3.39506	0.000686136	0.0107071	0.678727	0.325975	2.08214	0.0373294	0.390242	0.73803	0.316817	2.32951	0.019832	0.532629
LotjaGi6g1v0273200_LC	36.0805	0.935458	0.275532	3.3951	0.000686045	0.0107071	0.439693	0.244036	1.80175	0.0715845	0.511035	-0.102014	0.238538	-0.427663	0.668897	0.998962
LotjaGi1g1v0308200	274.681	0.515912	0.151982	3.39457	0.000687364	0.0107177	-0.0978754	0.150811	-0.648992	0.516344	0.890046	0.172166	0.146132	1.17815	0.238737	0.945725
LotjaGi3g1v0225600	352.748	-0.561744	0.165546	-3.39327	0.000690629	0.0107599	-0.12694	0.16906	-0.750858	0.452738	0.867332	-0.0663033	0.165821	-0.399848	0.689268	0.998962
LotjaGi5g1v0276000	31.1272	0.963537	0.284105	3.39148	0.00069515	0.0108217	-0.230482	0.26902	-0.856748	0.391584	0.841117	-0.454883	0.255559	-1.77996	0.0750828	0.81245
LotjaGi2g1v0102200	213.773	0.415406	0.122519	3.39054	0.000697542	0.0108502	-0.200405	0.122673	-1.63365	0.102332	0.578153	-0.272712	0.117132	-2.32825	0.0198986	0.532629
LotjaGi2g1v0367600	156.404	-0.632039	0.186448	-3.3899	0.000699186	0.0108584	-0.383048	0.196205	-1.95228	0.0509045	0.445196	-0.101018	0.187399	-0.539054	0.58985	0.996529
LotjaGi5g1v0156700	19.811	1.50987	0.445392	3.38997	0.000698993	0.0108584	-0.226596	0.406717	-0.557135	0.577435	0.912214	-0.402396	0.392632	-1.02487	0.305425	0.973789
LotjaGi4g1v0283800	127.701	-0.73914	0.21809	-3.38914	0.00070111	0.0108795	0.247582	0.223458	1.10796	0.267881	0.768142	0.181452	0.218134	0.831837	0.405501	0.987684
LotjaGi1g1v0594200	441.417	-0.505271	0.149116	-3.38844	0.000702921	0.0108899	-0.349366	0.153087	-2.28215	0.0224808	0.317643	0.0730843	0.148888	0.490866	0.623521	0.998962
LotjaGi3g1v0137100	132.803	-0.808668	0.238699	-3.38781	0.000704527	0.0108899	-0.519073	0.250486	-2.07226	0.0382411	0.392664	-0.0543643	0.24026	-0.226273	0.820989	0.998962
LotjaGi4g1v0466000_LC	18.5386	1.85361	0.547055	3.38835	0.000703153	0.0108899	0.579317	0.45594	1.2706	0.203872	0.713806	0.276057	0.447432	0.61698	0.537248	0.996301
LotjaGi5g1v0040200	96.2509	0.568484	0.167803	3.38781	0.000704537	0.0108899	-0.332959	0.167696	-1.9855	0.0470892	0.428568	-0.204964	0.156363	-1.31082	0.189917	0.925422
LotjaGi5g1v0132600	224.602	0.562856	0.166147	3.38771	0.000704798	0.0108899	-0.11782	0.164727	-0.715248	0.474456	0.875138	-0.14771	0.16086	-0.918256	0.358485	0.981859
LotjaGi6g1v0273700	907.599	-0.68626	0.202582	-3.38757	0.000705145	0.0108899	0.065256	0.203658	0.32042	0.74865	0.954007	0.248087	0.202524	1.22498	0.220584	0.939185
LotjaGi2g1v0247600	89.2459	0.722489	0.213349	3.38642	0.000708099	0.0109268	-0.208922	0.209683	-0.996369	0.319071	0.800481	-0.361205	0.203002	-1.77932	0.0751878	0.8125
LotjaGi3g1v0439600	43.926	1.17352	0.346626	3.38555	0.000710345	0.0109528	-0.700248	0.341811	-2.04864	0.0404969	0.401003	-0.535597	0.328206	-1.63189	0.102702	0.853751
LotjaGi1g1v0377400	69.5998	0.763619	0.22574	3.38274	0.000717659	0.0110567	-0.199388	0.220146	-0.905711	0.365089	0.825406	-0.250042	0.210802	-1.18615	0.235563	0.943087
LotjaGi3g1v0255800	112.936	-0.586018	0.173264	-3.38222	0.000719019	0.0110689	-0.300425	0.186074	-1.61454	0.106409	0.587407	0.187995	0.171887	1.09371	0.27408	0.965503
LotjaGi1g1v0485400	8.03656	-3.00115	0.887597	-3.38121	0.000721671	0.0111009	3.06804	0.89158	3.44113	0.0005793	0.0442112	2.74311	0.88163	3.11141	0.00186197	0.135736
LotjaGi5g1v0124100	30.3262	1.81199	0.536118	3.37983	0.000725314	0.0111481	0.40002	0.490503	0.815531	0.414768	0.85162	-0.162307	0.48815	-0.332495	0.739516	0.998962
LotjaGi5g1v0001500	289.63	-0.393136	0.11638	-3.37803	0.000730069	0.0112123	-0.0545989	0.120879	-0.451683	0.651498	0.931671	0.238668	0.11444	2.08553	0.0370216	0.667667
LotjaGi3g1v0157000	572.414	-0.255933	0.0758107	-3.37595	0.00073562	0.0112886	-0.0860138	0.0786804	-1.0932	0.274304	0.774961	0.0129976	0.0745142	0.174431	0.861527	0.998962
LotjaGi4g1v0278600	43.6762	-0.89089	0.263979	-3.37485	0.000738566	0.0113249	0.455152	0.27482	1.65618	0.0976847	0.571142	0.204141	0.265129	0.769967	0.441319	0.988664
LotjaGi2g1v0072800	39.9388	-1.15295	0.341786	-3.37332	0.000742677	0.0113715	0.462087	0.35282	1.3097	0.190299	0.698049	0.423576	0.341623	1.23989	0.215014	0.934493
LotjaGi2g1v0417500	359.984	-0.527032	0.15625	-3.37299	0.000743556	0.0113715	-0.115568	0.159824	-0.723098	0.46962	0.873683	0.135229	0.155852	0.867677	0.385571	0.986633
LotjaGi3g1v0537400	656.944	-0.246373	0.0730461	-3.37285	0.000743954	0.0113715	-0.166399	0.0760452	-2.18816	0.0286581	0.3519	0.0678644	0.0717014	0.946487	0.3439	0.980224
LotjaGi5g1v0193000	97.2781	-1.18203	0.350446	-3.37295	0.000743687	0.0113715	-0.0440743	0.359259	-0.122681	0.90236	0.98324	-0.403467	0.355837	-1.13385	0.256856	0.960009
LotjaGi6g1v0359400	82.2855	0.865414	0.256607	3.37252	0.000744832	0.011376	-0.253654	0.251535	-1.00842	0.313251	0.799356	-0.0592057	0.242731	-0.243915	0.807297	0.998962
LotjaGi1g1v0109400	213.111	-0.446558	0.132426	-3.37213	0.000745883	0.0113831	0.103799	0.136678	0.759439	0.44759	0.864398	0.0941276	0.131134	0.717797	0.472882	0.98984
LotjaGi3g1v0262900	72.1449	-0.841578	0.249611	-3.37156	0.000747434	0.0113978	0.137175	0.260217	0.527157	0.598085	0.918611	0.108887	0.251027	0.433764	0.66446	0.998962
LotjaGi2g1v0445500	56.7342	0.841709	0.249682	3.37113	0.000748614	0.0114068	0.106028	0.235752	0.449745	0.652894	0.931863	0.0162897	0.226581	0.0718936	0.942687	0.998962
LotjaGi5g1v0059800	63.9253	-0.940624	0.279071	-3.37055	0.000750172	0.0114216	0.20816	0.289628	0.718714	0.472317	0.874161	-0.0993839	0.283382	-0.350706	0.725809	0.998962
LotjaGi1g1v0786400	74.8705	0.606194	0.17988	3.36999	0.000751714	0.0114361	-0.132984	0.17534	-0.758435	0.44819	0.864525	-0.206365	0.164671	-1.25319	0.210136	0.932181
LotjaGi2g1v0431600	94.6084	0.720131	0.213828	3.36781	0.00075769	0.0115089	-0.168863	0.209553	-0.805825	0.420344	0.854307	-0.00365301	0.200665	-0.0182045	0.985476	0.99977
LotjaGi3g1v0098500	49.5065	1.28119	0.380416	3.36785	0.000757562	0.0115089	-0.725702	0.375186	-1.93425	0.0530828	0.451996	-0.598536	0.364897	-1.64029	0.100946	0.849811
LotjaGi3g1v0354100_LC	12.0762	2.00568	0.595658	3.36716	0.000759454	0.0115267	0.59139	0.460708	1.28366	0.199262	0.709577	-0.119572	0.457541	-0.261336	0.793833	0.998962
LotjaGi4g1v0026900	419.133	-0.456329	0.135576	-3.36584	0.000763099	0.011573	0.0789736	0.137954	0.572464	0.567008	0.909338	0.128873	0.134964	0.954871	0.339643	0.980224
LotjaGi4g1v0391900	196.159	-0.461795	0.137227	-3.36519	0.000764921	0.0115915	-0.283901	0.145164	-1.95572	0.0504986	0.443057	-0.105288	0.137146	-0.767702	0.442664	0.988664
LotjaGi1g1v0239000	115.855	-1.05452	0.313385	-3.36495	0.000765576	0.0115924	0.205684	0.3192	0.644374	0.519333	0.890708	-0.476292	0.318481	-1.49551	0.134781	0.891899
LotjaGi3g1v0081700	133.072	-0.827808	0.246288	-3.36114	0.000776207	0.0117442	-0.174572	0.254566	-0.685762	0.492863	0.8822	-0.056443	0.247962	-0.227628	0.819936	0.998962
LotjaGi3g1v0257400_LC	63.9928	0.842845	0.250878	3.35958	0.000780605	0.0118016	0.000384432	0.240502	0.00159846	0.998725	0.999978	-0.02612	0.231783	-0.112692	0.910275	0.998962
LotjaGi1g1v0314900	22.1727	-1.09533	0.326237	-3.35747	0.000786593	0.0118643	0.192861	0.358526	0.537927	0.590628	0.916161	0.760878	0.321131	2.36936	0.0178187	0.508765
LotjaGi2g1v0308700	96.2409	0.920327	0.274104	3.35759	0.000786263	0.0118643	-0.148472	0.268208	-0.55357	0.579873	0.913331	-0.0255552	0.261838	-0.0975991	0.922251	0.998962
LotjaGi6g1v0188500	50.3935	0.798783	0.2379	3.35765	0.000786088	0.0118643	-0.817454	0.243521	-3.35681	0.000788473	0.053072	-0.562838	0.223908	-2.5137	0.0119472	0.418488
LotjaGi5g1v0348100	450.336	-0.406099	0.120993	-3.3564	0.000789648	0.0119012	-0.423664	0.125582	-3.37359	0.000741942	0.0511963	-0.116557	0.120927	-0.963868	0.335112	0.980224
LotjaGi1g1v0531700	445.435	0.333935	0.099559	3.35415	0.000796102	0.0119891	-0.0176963	0.099121	-0.178533	0.858305	0.975521	-0.0353457	0.0958254	-0.368855	0.712236	0.998962
LotjaGi4g1v0223200	787.692	-0.646528	0.192833	-3.35278	0.000800034	0.012039	-0.0454804	0.194269	-0.234111	0.814899	0.967807	0.213814	0.192755	1.10925	0.267321	0.964627
LotjaGi4g1v0018900	1046.48	-0.361066	0.107707	-3.35228	0.00080148	0.0120514	-0.0752187	0.109059	-0.689707	0.490378	0.881005	-0.111639	0.107628	-1.03726	0.299612	0.973789
LotjaGi4g1v0099000	10.5248	-2.27117	0.677683	-3.35137	0.00080412	0.0120817	0.101534	0.748908	0.135576	0.892156	0.981698	0.131543	0.710998	0.185012	0.85322	0.998962
LotjaGi2g1v0306700	27.8667	1.12225	0.334933	3.35067	0.000806151	0.0121029	-0.00773823	0.307233	-0.0251869	0.979906	0.996908	-0.167543	0.29401	-0.569854	0.568777	0.996529
LotjaGi6g1v0232900	405.142	-0.393186	0.117461	-3.34738	0.000815789	0.0122381	-0.0772574	0.120751	-0.639806	0.522299	0.892477	0.0523356	0.116735	0.448329	0.653915	0.998962
LotjaGi3g1v0167100	153.466	-0.810619	0.242245	-3.34628	0.000819039	0.0122774	0.0545425	0.247857	0.220057	0.825827	0.970005	-0.0558733	0.243715	-0.229257	0.81867	0.998962
LotjaGi3g1v0131400	435.191	-0.511842	0.153059	-3.34408	0.000825559	0.01236	-0.131428	0.155961	-0.842696	0.399399	0.843683	-0.217054	0.153569	-1.41339	0.15754	0.91238
LotjaGi4g1v0155700_LC	22.3432	-1.99534	0.596696	-3.34399	0.00082583	0.01236	0.460019	0.623049	0.738336	0.46031	0.871444	0.471418	0.607483	0.776018	0.437738	0.988664
LotjaGi2g1v0283700	90.3818	0.89334	0.267181	3.34358	0.000827058	0.0123689	-0.113591	0.26138	-0.434581	0.663867	0.933976	-0.666951	0.259368	-2.57145	0.0101273	0.380885
LotjaGi1g1v0458400	261.136	0.470296	0.140688	3.34282	0.000829315	0.0123931	0.225413	0.137461	1.63983	0.10104	0.577074	0.248449	0.133591	1.85977	0.0629184	0.777567
LotjaGi2g1v0378100	103.537	-1.03287	0.309059	-3.342	0.000831767	0.0124202	-0.0564869	0.317626	-0.177841	0.858848	0.975521	-0.222686	0.313333	-0.7107	0.47727	0.989898
LotjaGi6g1v0270900	1359	-0.31409	0.0940511	-3.33956	0.000839099	0.01252	-0.0795611	0.0952173	-0.835574	0.403395	0.845084	0.0413931	0.0937113	0.441709	0.6587	0.998962
LotjaGi3g1v0244600	276.202	0.524971	0.157367	3.33597	0.000850033	0.0126734	0.13237	0.154925	0.854416	0.392875	0.841281	0.0252049	0.152133	0.165677	0.868411	0.998962
LotjaGi3g1v0068000	520.715	-0.927315	0.278001	-3.33566	0.000850974	0.0126777	0.17605	0.279445	0.630001	0.528694	0.895063	-0.0744679	0.278599	-0.267294	0.789242	0.998962
LotjaGi2g1v0231000	194.208	-0.489698	0.146821	-3.33533	0.000851982	0.012683	-0.211514	0.152784	-1.3844	0.166235	0.673848	-0.153282	0.146907	-1.0434	0.296765	0.973789
LotjaGi3g1v0375900	86.1058	0.729033	0.218616	3.33477	0.000853699	0.0126836	-0.297749	0.216956	-1.37239	0.169942	0.675951	-0.0607308	0.205704	-0.295234	0.767815	0.998962
LotjaGi5g1v0165600	530.047	0.291475	0.0874074	3.33468	0.000853989	0.0126836	-0.0874359	0.0870737	-1.00416	0.315302	0.799402	0.0254104	0.0833958	0.304696	0.760597	0.998962
LotjaGi5g1v0177500	137.564	0.609072	0.182629	3.33503	0.000852894	0.0126836	0.136096	0.177277	0.767701	0.442665	0.863245	0.125958	0.17176	0.73334	0.463351	0.988991
LotjaGi3g1v0202100	124.246	0.572626	0.171744	3.33418	0.000855507	0.0126953	-0.164234	0.169623	-0.968226	0.332932	0.808627	-0.0293623	0.1614	-0.181923	0.855643	0.998962
LotjaGi3g1v0459800	151.29	-0.59123	0.177334	-3.334	0.000856082	0.0126953	0.127923	0.182758	0.699957	0.483954	0.879373	0.0778834	0.177024	0.439959	0.659967	0.998962
LotjaGi3g1v0290800	131.76	-0.849375	0.2548	-3.3335	0.000857596	0.012708	-0.894411	0.269657	-3.31685	0.000910392	0.0570764	-0.360447	0.257716	-1.39862	0.161927	0.916281
LotjaGi6g1v0270700	25.4426	1.14667	0.344066	3.33271	0.000860054	0.0127347	0.0848299	0.309582	0.274015	0.784073	0.961831	0.00342233	0.294222	0.0116318	0.990719	0.999795
LotjaGi2g1v0398500	252.855	-0.636349	0.190997	-3.33172	0.000863098	0.0127603	0.0136134	0.194809	0.0698809	0.944288	0.991033	-0.086785	0.191656	-0.452817	0.650681	0.998962
LotjaGi4g1v0453800	287.758	0.587512	0.176336	3.33178	0.000862912	0.0127603	0.365822	0.172691	2.11836	0.0341442	0.374067	0.0430784	0.171129	0.251731	0.801249	0.998962
LotjaGi4g1v0096300	814.933	0.339076	0.101938	3.32629	0.000880088	0.0130016	-0.186084	0.102204	-1.82072	0.0686497	0.500802	-0.125665	0.100202	-1.25412	0.209799	0.932181
LotjaGi4g1v0416900	991.408	-0.337178	0.101374	-3.32607	0.000880796	0.0130021	-0.28294	0.103352	-2.73762	0.00618848	0.17246	-0.179213	0.101353	-1.76821	0.0770255	0.81578
LotjaGi4g1v0223300	214.083	-0.43013	0.129337	-3.32566	0.000882091	0.0130113	-0.156082	0.135699	-1.15021	0.250056	0.754086	-0.0111098	0.128536	-0.0864338	0.931122	0.998962
LotjaGi1g1v0646100	3894.18	-0.623243	0.187489	-3.32417	0.000886828	0.0130713	-0.072278	0.187774	-0.38492	0.700297	0.941882	-0.272568	0.187587	-1.45302	0.146219	0.902784
LotjaGi3g1v0228700	732.215	0.38636	0.116238	3.32388	0.000887754	0.013075	-0.0805228	0.116076	-0.693707	0.487866	0.880006	-0.0123468	0.114161	-0.108152	0.913875	0.998962
LotjaGi1g1v0023100	157.639	-0.836486	0.251759	-3.32257	0.000891933	0.0130884	0.285786	0.2559	1.11679	0.264084	0.765976	0.202151	0.25219	0.801585	0.422793	0.988664
LotjaGi3g1v0118100	171.854	-0.607692	0.1829	-3.32253	0.000892042	0.0130884	-0.110496	0.189463	-0.58321	0.559752	0.906457	-0.0449864	0.183407	-0.245282	0.806238	0.998962
LotjaGi5g1v0330700	37.465	-1.41702	0.426415	-3.32309	0.000890248	0.0130884	-0.924842	0.466581	-1.98217	0.0474603	0.430695	-0.84603	0.445125	-1.90065	0.0573473	0.757725
LotjaGi6g1v0027800	15.3649	-3.33381	1.0033	-3.32284	0.00089106	0.0130884	0.983945	1.04225	0.944057	0.34514	0.815608	1.37086	1.01686	1.34813	0.177616	0.924574
LotjaGi6g1v0087600	407.466	0.356414	0.107263	3.32279	0.000891205	0.0130884	-0.0210158	0.106737	-0.196893	0.843911	0.97295	0.0604526	0.103005	0.586889	0.557279	0.996301
LotjaGi1g1v0542400	959.365	-0.540642	0.162735	-3.32223	0.000893019	0.0130929	-0.0243051	0.163931	-0.148264	0.882134	0.979656	0.142537	0.162618	0.876518	0.380749	0.986633
LotjaGi4g1v0361000	119.5	-0.501773	0.151173	-3.3192	0.000902771	0.0132259	0.0767103	0.158538	0.483862	0.628484	0.925823	0.0129833	0.150122	0.0864848	0.931081	0.998962
LotjaGi5g1v0250600_LC	388.814	-0.569532	0.171642	-3.31814	0.000906204	0.0132661	-0.0915015	0.174582	-0.524119	0.600196	0.919061	-0.238025	0.172371	-1.38089	0.167314	0.918543
LotjaGi2g1v0222600	339.851	-0.369687	0.111445	-3.3172	0.000909234	0.0133005	-0.195094	0.116123	-1.68007	0.0929446	0.561732	-0.00364037	0.110615	-0.0329103	0.973746	0.99908
LotjaGi4g1v0421400	429.358	0.422334	0.127354	3.31621	0.000912466	0.0133377	0.0593537	0.126265	0.470074	0.638302	0.929092	-0.099595	0.124124	-0.802385	0.42233	0.988664
LotjaGi6g1v0016800	64.8125	-0.955676	0.28826	-3.31532	0.000915376	0.0133701	0.146505	0.302105	0.484948	0.627713	0.925823	0.208461	0.289542	0.719967	0.471545	0.98984
LotjaGi3g1v0506100	391.27	-0.359069	0.108344	-3.31415	0.000919238	0.0134164	-0.224415	0.112668	-1.99183	0.0463896	0.426123	0.0103276	0.10753	0.0960442	0.923485	0.998962
LotjaGi1g1v0365800	315.88	0.40234	0.121419	3.31364	0.000920887	0.0134304	-0.0509847	0.120691	-0.422438	0.672705	0.93584	-0.152654	0.117231	-1.30217	0.192858	0.926698
LotjaGi1g1v0622500	426.232	0.488432	0.14743	3.31297	0.000923117	0.0134427	0.112594	0.14599	0.771245	0.440562	0.862223	-0.0944881	0.144307	-0.65477	0.512616	0.996301
LotjaGi3g1v0130300	157.649	0.647446	0.195426	3.31299	0.000923028	0.0134427	-0.0948431	0.192541	-0.492585	0.622306	0.924199	0.260108	0.185837	1.39965	0.161617	0.916281
LotjaGi1g1v0690400_LC	74.0185	-0.741146	0.223816	-3.3114	0.000928294	0.013508	-0.423597	0.241846	-1.75152	0.0798565	0.532126	-0.285889	0.227927	-1.2543	0.209732	0.932181
LotjaGi2g1v0227900	160.825	0.899026	0.271559	3.31061	0.000930934	0.0135362	-0.0815866	0.268501	-0.30386	0.761235	0.956853	-0.174705	0.265457	-0.658129	0.510455	0.996283
LotjaGi1g1v0099700	44.1029	0.988641	0.298732	3.30946	0.000934755	0.0135816	-0.392316	0.290749	-1.34933	0.17723	0.68585	-0.204419	0.276104	-0.74037	0.459076	0.988991
LotjaGi5g1v0275500	98.698	0.546692	0.165221	3.30884	0.000936818	0.0136014	-0.00953852	0.160652	-0.0593738	0.952654	0.992579	-0.0516372	0.152108	-0.339478	0.73425	0.998962
LotjaGi3g1v0466300	448.028	-0.315822	0.0954682	-3.30813	0.000939201	0.0136258	0.029859	0.0980982	0.304379	0.760839	0.95672	0.064335	0.094229	0.682751	0.494764	0.993152
LotjaGi3g1v0390300	1807.65	-0.361389	0.109294	-3.30659	0.000944404	0.013691	-0.0560392	0.110065	-0.509144	0.610651	0.922387	0.00331759	0.10916	0.0303921	0.975754	0.999207
LotjaGi2g1v0181500	385.411	-0.424547	0.128545	-3.30271	0.000957561	0.0138714	-0.0856155	0.131886	-0.649161	0.516235	0.890046	0.0361277	0.128026	0.282191	0.777797	0.998962
LotjaGi2g1v0372100	111.695	-0.741354	0.2245	-3.30224	0.000959156	0.0138841	0.386732	0.229346	1.68624	0.0917494	0.559738	0.363487	0.223395	1.6271	0.103715	0.855503
LotjaGi1g1v0418700	230.116	0.402951	0.122047	3.30161	0.000961328	0.0138948	-0.0130192	0.120744	-0.107825	0.914135	0.98591	-0.286827	0.117038	-2.45072	0.0142572	0.456645
LotjaGi1g1v0777600	127.296	0.544785	0.164996	3.3018	0.000960673	0.0138948	0.538355	0.15432	3.48857	0.000485613	0.0388898	0.434911	0.148757	2.92364	0.00345968	0.203885
LotjaGi4g1v0343300_LC	185.509	0.545126	0.165145	3.3009	0.000963751	0.0139195	-0.0543211	0.163063	-0.33313	0.739036	0.95245	-0.116693	0.158589	-0.735821	0.46184	0.988991
LotjaGi5g1v0357400	24.8205	1.19464	0.362371	3.29674	0.000978129	0.0141166	-0.267459	0.337358	-0.792804	0.427892	0.85782	0.0630601	0.313233	0.20132	0.840448	0.998962
LotjaGi5g1v0251000	1523.81	0.95002	0.288207	3.29631	0.000979639	0.0141279	0.145399	0.287616	0.505531	0.613186	0.923096	0.140668	0.287322	0.489585	0.624427	0.998962
LotjaGi2g1v0403800	106.843	0.699656	0.212272	3.29603	0.000980603	0.0141313	-0.086441	0.207886	-0.41581	0.677549	0.937603	-0.149255	0.201793	-0.739647	0.459514	0.988991
LotjaGi1g1v0709700	389.025	0.407234	0.123576	3.2954	0.000982811	0.0141526	-0.175572	0.123611	-1.42035	0.155506	0.659915	-0.0134526	0.119826	-0.112267	0.910612	0.998962
LotjaGi1g1v0511600	192.075	-0.612088	0.185854	-3.29339	0.000989887	0.0142375	0.130063	0.190155	0.683984	0.493985	0.882481	0.205765	0.18524	1.1108	0.266654	0.964398
LotjaGi3g1v0082400	99.0566	0.712571	0.21637	3.2933	0.000990193	0.0142375	-0.175171	0.212414	-0.824669	0.40956	0.848283	0.1598	0.202765	0.788103	0.430636	0.988664
LotjaGi5g1v0238000	62.6969	1.02803	0.312177	3.2931	0.000990905	0.0142375	-0.0863042	0.301791	-0.285974	0.774898	0.960483	-0.228888	0.295631	-0.774236	0.438791	0.988664
LotjaGi5g1v0005000	2743.96	-0.436452	0.132552	-3.29268	0.000992368	0.0142479	-0.0662013	0.133036	-0.497621	0.618751	0.923548	0.0801143	0.132484	0.604709	0.545372	0.996301
LotjaGi3g1v0017600	463.396	-0.607253	0.184535	-3.29073	0.000999292	0.0143367	-0.295855	0.18767	-1.57647	0.114919	0.604648	-0.0969506	0.184897	-0.524349	0.600035	0.997003
LotjaGi1g1v0508300	3572.11	0.351055	0.106758	3.28833	0.00100785	0.0144488	-0.0346594	0.106709	-0.324801	0.745332	0.953456	0.00744851	0.106302	0.0700692	0.944139	0.998962
LotjaGi3g1v0047400	39.4215	0.99803	0.303549	3.28787	0.00100949	0.0144617	-1.36484	0.317793	-4.29476	1.74882e-05	0.00330814	-1.40979	0.300014	-4.69907	2.61351e-06	0.000803852
LotjaGi1g1v0046600	324.727	0.474997	0.144506	3.28703	0.0010125	0.0144941	0.0978404	0.142694	0.685667	0.492923	0.8822	0.0945332	0.139708	0.67665	0.498628	0.99413
LotjaGi4g1v0319400	9.65728	-1.77037	0.538756	-3.28603	0.00101609	0.0145347	-0.656379	0.666162	-0.985314	0.32447	0.802461	0.617084	0.551514	1.11889	0.263186	0.962962
LotjaGi4g1v0149200	91.9426	0.747904	0.227634	3.28556	0.00101781	0.0145486	0.313885	0.215573	1.45604	0.14538	0.648311	0.475121	0.20841	2.27974	0.0226229	0.5616
LotjaGi5g1v0265900	341.064	-0.860483	0.262054	-3.28361	0.00102487	0.0146388	-0.202566	0.265273	-0.763614	0.445097	0.864373	-0.330723	0.263372	-1.25573	0.209216	0.932181
LotjaGi4g1v0298300	118.547	0.554959	0.169185	3.28019	0.00103739	0.0148066	0.231224	0.162325	1.42445	0.154316	0.658936	0.0375576	0.156884	0.239397	0.810797	0.998962
LotjaGi3g1v0005100	27.1456	-1.52144	0.464084	-3.27837	0.00104407	0.0148862	-0.15158	0.500915	-0.302607	0.762189	0.957059	0.957151	0.464304	2.06147	0.039258	0.677797
LotjaGi3g1v0361800	460.667	0.369264	0.11264	3.27826	0.0010445	0.0148862	0.000149411	0.112039	0.00133356	0.998936	0.999978	-0.184346	0.109819	-1.67863	0.0932243	0.846728
LotjaGi1g1v0080500	85.7134	0.900683	0.274789	3.27773	0.00104647	0.0149034	-0.409041	0.272036	-1.50363	0.132677	0.632185	-1.01238	0.270186	-3.74698	0.000178975	0.0264376
LotjaGi3g1v0121600	102.722	0.843827	0.257508	3.27689	0.00104956	0.0149364	-0.0189756	0.251219	-0.0755341	0.93979	0.990681	-0.00984505	0.24572	-0.0400661	0.96804	0.998962
LotjaGi4g1v0278100_LC	93.0159	-1.0984	0.335248	-3.2764	0.00105141	0.0149518	0.567088	0.339942	1.66819	0.0952773	0.565895	0.0448465	0.338125	0.132633	0.894484	0.998962
LotjaGi1g1v0429100	128.052	-0.585445	0.178725	-3.27568	0.00105407	0.0149787	-0.274003	0.189037	-1.44947	0.147206	0.650189	-0.0779301	0.179333	-0.434556	0.663885	0.998962
LotjaGi2g1v0320200	157.289	-0.628682	0.191998	-3.27442	0.00105877	0.0150234	-0.418516	0.202968	-2.06198	0.0392096	0.39645	0.494041	0.19008	2.59913	0.00934609	0.364952
LotjaGi3g1v0053400	882.971	-0.410607	0.125395	-3.27451	0.00105845	0.0150234	-0.136952	0.12701	-1.07828	0.280907	0.780572	-0.135809	0.125436	-1.0827	0.278942	0.965503
LotjaGi1g1v0060000	12.5734	3.18071	0.971675	3.27343	0.00106252	0.0150656	0.897942	0.728725	1.23221	0.217871	0.724239	0.538686	0.719859	0.748321	0.454267	0.988664
LotjaGi6g1v0011300	126.116	0.607136	0.185669	3.27	0.00107548	0.0152381	0.140568	0.179971	0.781062	0.434766	0.861035	0.0885828	0.174299	0.508222	0.611298	0.99888
LotjaGi3g1v0419200_LC	126.783	-0.556466	0.170228	-3.26895	0.00107948	0.0152837	-0.205945	0.179838	-1.14517	0.252138	0.756524	-0.214813	0.171603	-1.2518	0.210643	0.932181
LotjaGi1g1v0553000	254.505	-0.366148	0.112061	-3.2674	0.00108539	0.0153561	-0.0728127	0.117085	-0.621877	0.534023	0.896952	0.0335691	0.110619	0.303466	0.761535	0.998962
LotjaGi2g1v0314200	316.251	0.369728	0.113225	3.26542	0.00109301	0.0154431	-0.0669859	0.112766	-0.594028	0.552493	0.903732	-0.0866288	0.108635	-0.797431	0.425201	0.988664
LotjaGi4g1v0282000	1385.9	-0.85118	0.260668	-3.26538	0.00109316	0.0154431	-0.353309	0.261185	-1.35271	0.176147	0.684446	-0.341475	0.26065	-1.31009	0.190166	0.925422
LotjaGi6g1v0061300	256.11	-0.508413	0.155707	-3.26519	0.00109392	0.0154431	0.126463	0.157355	0.803679	0.421582	0.854936	0.439073	0.15314	2.86713	0.00414212	0.225954
LotjaGi1g1v0606600	58.0681	-1.35729	0.41572	-3.26491	0.001095	0.0154471	-0.149503	0.430962	-0.346906	0.728662	0.950185	-0.417081	0.424541	-0.982427	0.32589	0.980224
LotjaGi4g1v0437000	702.882	-0.802323	0.24595	-3.26214	0.00110573	0.0155871	-0.508523	0.248107	-2.04962	0.040402	0.400475	-0.415819	0.246665	-1.68577	0.0918408	0.845
LotjaGi2g1v0339600	503.019	-0.318756	0.0977443	-3.26113	0.00110971	0.0156318	-0.23801	0.101351	-2.34838	0.0188553	0.290141	-0.0868715	0.0972279	-0.893483	0.371598	0.982327
LotjaGi5g1v0037800	148.676	-0.509646	0.156299	-3.2607	0.00111137	0.0156438	-0.337456	0.166632	-2.02516	0.0428514	0.411604	0.0658445	0.15544	0.423599	0.671858	0.998962
LotjaGi3g1v0035500	199.456	-0.633284	0.194263	-3.25994	0.00111438	0.0156748	0.263341	0.197579	1.33284	0.182585	0.689616	0.24773	0.19362	1.27947	0.200732	0.932105
LotjaGi1g1v0632400	261.357	-0.443811	0.136167	-3.25931	0.00111684	0.015698	-0.349727	0.14252	-2.45388	0.0141324	0.253771	-0.269142	0.136845	-1.96677	0.0492101	0.731732
LotjaGi2g1v0397100	293.403	-0.496928	0.152476	-3.25906	0.00111783	0.0157006	-0.0257681	0.156179	-0.16499	0.868952	0.976648	-0.0059417	0.152322	-0.0390075	0.968884	0.99908
LotjaGi4g1v0416600	130.861	0.8858	0.272046	3.25606	0.00112968	0.0158556	0.157082	0.266836	0.588684	0.556073	0.905478	-0.288273	0.26468	-1.08914	0.276093	0.965503
LotjaGi3g1v0290700	222.642	-0.685042	0.21056	-3.25342	0.00114024	0.0159922	-0.141855	0.215839	-0.657229	0.511034	0.888543	0.280696	0.210162	1.33562	0.181673	0.925422
LotjaGi4g1v0247200	38.8493	0.892502	0.274361	3.25302	0.00114184	0.016003	-0.170422	0.262413	-0.649442	0.516053	0.890022	-0.524294	0.253559	-2.06774	0.0386649	0.676631
LotjaGi6g1v0259900_LC	509.356	0.535786	0.164758	3.25195	0.00114616	0.0160466	0.245575	0.163123	1.50546	0.132205	0.631733	-0.0656203	0.162135	-0.404726	0.685679	0.998962
LotjaGi6g1v0305700	295.137	0.357016	0.109789	3.25184	0.0011466	0.0160466	0.175999	0.107644	1.635	0.102048	0.57805	-0.127596	0.104748	-1.21812	0.223178	0.939805
LotjaGi5g1v0066200	115.712	-0.500461	0.153956	-3.25068	0.00115129	0.0161006	-0.0985083	0.164083	-0.600357	0.548268	0.902373	0.37281	0.149995	2.48549	0.0129374	0.436632
LotjaGi4g1v0083600	567.338	-0.968766	0.298083	-3.24999	0.00115411	0.0161284	-0.139785	0.298918	-0.467637	0.640044	0.929572	-0.137518	0.297892	-0.461637	0.644342	0.998962
LotjaGi1g1v0705800	1332.54	0.618104	0.190234	3.24918	0.00115738	0.0161538	0.269492	0.189584	1.42149	0.155173	0.659915	-0.0487447	0.189336	-0.257452	0.79683	0.998962
LotjaGi3g1v0453500	76.3488	0.939705	0.289218	3.24913	0.00115759	0.0161538	-0.812153	0.290767	-2.79314	0.00521987	0.158862	-0.143493	0.276911	-0.518193	0.604323	0.997745
LotjaGi1g1v0004700	324.503	0.451781	0.139065	3.2487	0.00115933	0.0161548	0.395832	0.135582	2.9195	0.00350598	0.125719	0.348972	0.132831	2.62718	0.00860956	0.347169
LotjaGi1g1v0038600_LC	161.875	-0.677803	0.208627	-3.24887	0.00115866	0.0161548	-0.0327338	0.214894	-0.152325	0.87893	0.97877	0.272927	0.208014	1.31206	0.189499	0.925422
LotjaGi2g1v0286400	196.799	0.452917	0.139427	3.24841	0.00116051	0.0161597	-0.335876	0.140486	-2.39081	0.0168111	0.27452	-0.260441	0.134057	-1.94276	0.0520447	0.740004
LotjaGi3g1v0142200	64.85	-1.27083	0.391285	-3.24782	0.00116291	0.0161815	-0.14445	0.405333	-0.356373	0.721561	0.947947	-0.107343	0.396561	-0.270686	0.786633	0.998962
LotjaGi1g1v0432300	688.881	-0.303092	0.0933431	-3.24708	0.00116596	0.0162122	-0.0187377	0.0952871	-0.196644	0.844106	0.97295	0.0545609	0.0925562	0.58949	0.555533	0.996301
LotjaGi4g1v0281100	912.808	0.957227	0.294834	3.24667	0.00116765	0.0162242	0.615183	0.293451	2.09638	0.0360488	0.38306	-0.157855	0.293469	-0.537893	0.590651	0.996529
LotjaGi1g1v0735400	153.436	-1.31494	0.405438	-3.24326	0.0011817	0.0164077	-0.210052	0.412399	-0.50934	0.610514	0.922387	-0.41969	0.409649	-1.02451	0.305594	0.973789
LotjaGi5g1v0295600	196.25	-0.671565	0.207138	-3.24212	0.00118644	0.0164616	0.399963	0.209716	1.90717	0.0564992	0.463636	0.156057	0.207049	0.753721	0.451017	0.988664
LotjaGi4g1v0196100	9.79208	-3.51712	1.08507	-3.24139	0.0011895	0.0164923	1.29442	1.13063	1.14486	0.252267	0.756524	0.447556	1.13216	0.395311	0.692613	0.998962
LotjaGi1g1v0466700	173.774	0.556406	0.171676	3.24101	0.00119105	0.0165021	-0.364681	0.171945	-2.12091	0.0339294	0.37319	-0.367973	0.166577	-2.20903	0.0271725	0.602679
LotjaGi3g1v0291700	37.3685	1.31688	0.4064	3.24035	0.00119381	0.0165167	-0.0743612	0.386662	-0.192316	0.847495	0.973994	-0.493608	0.381959	-1.29231	0.196251	0.929123
LotjaGi3g1v0413300_LC	235.549	0.794237	0.245101	3.24045	0.0011934	0.0165167	0.2754	0.24116	1.14198	0.253463	0.757421	-0.0189261	0.23972	-0.0789507	0.937072	0.998962
LotjaGi4g1v0273600	85.3993	-0.627112	0.193558	-3.23993	0.0011956	0.0165296	-0.0228252	0.204397	-0.111671	0.911084	0.985552	-0.0196415	0.194056	-0.101215	0.919379	0.998962
LotjaGi3g1v0491800_LC	63.5159	0.732378	0.226065	3.23968	0.00119666	0.0165325	-0.398895	0.224134	-1.77971	0.0751226	0.521877	-0.200708	0.210279	-0.954483	0.339839	0.980224
LotjaGi3g1v0420900	729.147	-0.266197	0.0822424	-3.23673	0.00120907	0.016692	-0.19716	0.0848849	-2.32268	0.0201965	0.301626	-0.000477032	0.0814425	-0.00585729	0.995327	0.999795
LotjaGi1g1v0076300_LC	26.7097	1.4089	0.435371	3.23609	0.00121178	0.0167176	-0.557418	0.435408	-1.28022	0.200468	0.71085	-0.507946	0.424426	-1.19678	0.231391	0.943077
LotjaGi1g1v0267900_LC	123.464	-0.568281	0.175646	-3.23538	0.0012148	0.0167418	0.0760035	0.182632	0.416157	0.677295	0.937603	0.124445	0.17467	0.712461	0.47618	0.989871
LotjaGi6g1v0348500	166.217	0.531844	0.164389	3.23527	0.00121527	0.0167418	-0.0200593	0.161801	-0.123975	0.901335	0.983173	0.030969	0.15613	0.198354	0.842768	0.998962
LotjaGi2g1v0309700	19.1191	-1.67984	0.519288	-3.23488	0.00121692	0.0167527	-0.425018	0.573005	-0.741735	0.458248	0.870432	-0.183643	0.53924	-0.34056	0.733435	0.998962
LotjaGi4g1v0447400	170.293	0.65216	0.201648	3.23414	0.00122009	0.0167844	0.0127896	0.198926	0.0642931	0.948737	0.992048	-0.127185	0.195032	-0.652126	0.51432	0.996301
LotjaGi4g1v0085500	296.25	-0.597876	0.184934	-3.23291	0.00122536	0.016845	-0.00726594	0.188149	-0.038618	0.969195	0.995146	-0.0318807	0.185133	-0.172205	0.863277	0.998962
LotjaGi3g1v0337700	825.464	0.394544	0.122083	3.23177	0.00123025	0.0169003	0.0961794	0.121075	0.794378	0.426976	0.857792	-0.0611377	0.119977	-0.50958	0.610346	0.998728
LotjaGi1g1v0504800	158.589	0.448096	0.13867	3.23139	0.00123188	0.0169107	0.0341417	0.135876	0.251271	0.801605	0.965002	-0.0283581	0.129566	-0.21887	0.826751	0.998962
LotjaGi4g1v0103700	38.0855	1.05131	0.32542	3.23062	0.00123521	0.0169444	0.0354201	0.305024	0.116122	0.907556	0.98469	0.0291685	0.293458	0.0993959	0.920824	0.998962
LotjaGi1g1v0635000	4773.43	0.648204	0.200663	3.23031	0.00123655	0.0169507	0.0263048	0.20054	0.13117	0.895641	0.982407	-0.0494801	0.200408	-0.246897	0.804988	0.998962
LotjaGi1g1v0074300	753.748	0.52927	0.163861	3.23	0.00123789	0.0169572	-0.237101	0.163753	-1.44792	0.14764	0.65101	0.0186344	0.162134	0.114932	0.908499	0.998962
LotjaGi1g1v0708200	70.2225	0.713074	0.220813	3.22932	0.00124087	0.016986	0.0124014	0.212902	0.0582495	0.95355	0.992579	-0.436096	0.208204	-2.09456	0.0362103	0.662545
LotjaGi2g1v0345600	121.547	0.58459	0.181044	3.229	0.00124226	0.016993	0.266733	0.17186	1.55204	0.120653	0.613762	0.475623	0.164516	2.89104	0.00383966	0.214992
LotjaGi1g1v0748900_LC	122.861	0.693091	0.21471	3.22803	0.00124645	0.0170143	0.188941	0.208384	0.906696	0.364567	0.825381	-0.0822262	0.204847	-0.401403	0.688123	0.998962
LotjaGi3g1v0115600	816.96	-0.399529	0.123768	-3.22805	0.00124639	0.0170143	0.173626	0.124804	1.39119	0.164169	0.671219	0.183707	0.123248	1.49054	0.136081	0.893472
LotjaGi3g1v0148400	231.363	-0.814154	0.252185	-3.2284	0.00124484	0.0170143	-0.307195	0.257298	-1.19392	0.232508	0.737592	-0.500528	0.254574	-1.96614	0.0492822	0.731835
LotjaGi2g1v0250900	1064.54	-0.833071	0.258434	-3.22353	0.0012662	0.0172719	-0.1818	0.259492	-0.7006	0.483553	0.879369	-0.0693278	0.258679	-0.268007	0.788694	0.998962
LotjaGi3g1v0194500	132.52	0.737649	0.228966	3.22165	0.00127453	0.0173732	-0.0518603	0.224823	-0.230672	0.81757	0.968272	-0.0718327	0.220171	-0.326258	0.744229	0.998962
LotjaGi2g1v0252600	200.959	-0.392576	0.121918	-3.22001	0.00128187	0.0174609	0.130102	0.126087	1.03184	0.302145	0.792108	0.0862914	0.119988	0.719165	0.472039	0.98984
LotjaGi2g1v0236700	542.83	-0.518492	0.1611	-3.21845	0.00128885	0.0175438	-0.0287147	0.163118	-0.176036	0.860266	0.975521	0.0128906	0.161074	0.0800291	0.936214	0.998962
LotjaGi1g1v0249000	159.568	0.613095	0.190523	3.21796	0.00129108	0.0175555	0.35636	0.184309	1.93349	0.0531759	0.452439	0.095022	0.181305	0.5241	0.600209	0.997003
LotjaGi3g1v0116000	203.876	-1.19575	0.371645	-3.21745	0.00129334	0.0175555	-0.877895	0.37981	-2.3114	0.0208106	0.305434	-0.552676	0.374462	-1.47592	0.139966	0.897111
LotjaGi3g1v0550000	297.288	0.457174	0.14208	3.21772	0.00129215	0.0175555	-0.271346	0.142395	-1.90559	0.0567034	0.46427	-0.226775	0.138466	-1.63776	0.101472	0.850492
LotjaGi4g1v0431100	1962.74	-0.376321	0.116957	-3.2176	0.00129266	0.0175555	-0.1958	0.117788	-1.66231	0.0964515	0.568357	-0.118668	0.116947	-1.01471	0.310242	0.973789
LotjaGi1g1v0493000	54.2679	-1.22999	0.382322	-3.21715	0.00129472	0.017562	0.571243	0.390861	1.4615	0.143879	0.645999	0.47143	0.38397	1.22778	0.219531	0.938363
LotjaGi2g1v0002900	1092.55	-0.677822	0.210798	-3.2155	0.00130218	0.0176508	-0.15605	0.211853	-0.736596	0.461368	0.871444	-0.219896	0.211098	-1.04167	0.297562	0.973789
LotjaGi4g1v0119500	159.198	0.517922	0.161139	3.21412	0.00130844	0.0177233	0.0695313	0.15765	0.441048	0.659178	0.933105	0.0798755	0.151982	0.525557	0.599196	0.997003
LotjaGi1g1v0621300_LC	236.497	0.635256	0.197772	3.21205	0.00131789	0.0178389	0.327598	0.193775	1.69061	0.0909104	0.558402	-0.0171778	0.192151	-0.0893973	0.928766	0.998962
LotjaGi2g1v0381300_LC	41.1085	-0.845209	0.263243	-3.21076	0.00132386	0.0179072	-0.226573	0.289174	-0.783516	0.433324	0.860687	0.375492	0.261697	1.43483	0.151335	0.906881
LotjaGi1g1v0301700	166.493	-0.56757	0.176933	-3.20782	0.00133746	0.0180612	-0.102881	0.183829	-0.559655	0.575715	0.911334	0.23927	0.175755	1.36138	0.173393	0.921132
LotjaGi1g1v0768000	51.636	0.867086	0.270285	3.20804	0.00133643	0.0180612	0.0478401	0.256755	0.186326	0.852189	0.974959	-0.104824	0.248062	-0.422571	0.672609	0.998962
LotjaGi3g1v0542900	95.0235	-0.804268	0.250746	-3.20749	0.00133897	0.0180612	-0.173414	0.262215	-0.661344	0.508392	0.888543	0.186794	0.251184	0.743652	0.457087	0.988721
LotjaGi4g1v0388500	775.388	0.545566	0.170089	3.20752	0.00133884	0.0180612	0.215749	0.169062	1.27616	0.2019	0.711992	0.0546407	0.168245	0.324769	0.745356	0.998962
LotjaGi6g1v0047200	26.7966	-1.06698	0.332714	-3.2069	0.00134176	0.0180862	-0.424314	0.374828	-1.13202	0.257625	0.761118	0.0804513	0.338773	0.237478	0.812286	0.998962
LotjaGi3g1v0006400	568.786	0.585153	0.182532	3.20576	0.00134707	0.0181452	-0.285664	0.182388	-1.56624	0.117293	0.608263	-0.256492	0.180836	-1.41837	0.156084	0.911129
LotjaGi6g1v0046100	107.441	0.945042	0.294824	3.20544	0.00134855	0.0181526	0.307874	0.28532	1.07905	0.280566	0.780455	0.235655	0.281591	0.836871	0.402665	0.986858
LotjaGi3g1v0008400	6.77826	-1.92462	0.600715	-3.20388	0.00135587	0.0182385	-0.970264	0.78795	-1.23138	0.218181	0.72429	-0.550695	0.669575	-0.822455	0.410818	0.988664
LotjaGi1g1v0238800	24.9375	1.29434	0.404057	3.20336	0.00135833	0.0182589	-0.50699	0.387381	-1.30876	0.190615	0.698508	-0.534831	0.371583	-1.43933	0.150056	0.905543
LotjaGi1g1v0473700	194.529	-1.17309	0.366279	-3.20271	0.00136142	0.0182877	0.572827	0.368658	1.55382	0.120228	0.613384	0.344412	0.367023	0.938391	0.348043	0.980224
LotjaGi1g1v0736100	308.807	-2.3145	0.722735	-3.20242	0.00136279	0.0182889	-0.216949	0.726024	-0.298817	0.765079	0.958103	-0.465364	0.724842	-0.642021	0.52086	0.996301
LotjaGi3g1v0167400	429.754	-0.340944	0.106469	-3.20229	0.00136339	0.0182889	-0.0958	0.109701	-0.873281	0.38251	0.834717	-0.0214626	0.10575	-0.202957	0.839169	0.998962
LotjaGi2g1v0325000	141.918	1.02618	0.320529	3.20152	0.00136704	0.0183251	0.597729	0.311858	1.91667	0.0552796	0.459264	-0.1445	0.311774	-0.463477	0.643023	0.998962
LotjaGi2g1v0367700	242.589	-0.490001	0.153068	-3.20121	0.00136852	0.0183323	-0.332767	0.159687	-2.08386	0.0371725	0.389624	0.0570361	0.152574	0.373825	0.708534	0.998962
LotjaGi2g1v0448800	180.096	-0.945611	0.295489	-3.20016	0.0013735	0.0183863	-0.294506	0.301763	-0.975951	0.329089	0.807037	-0.258676	0.297633	-0.869112	0.384786	0.986633
LotjaGi1g1v0035800	512.087	-0.326237	0.10196	-3.19966	0.00137588	0.0184055	-0.104371	0.104806	-0.995845	0.319325	0.800481	0.0243386	0.101143	0.240636	0.809837	0.998962
LotjaGi6g1v0017800	268.606	-0.931144	0.291056	-3.19919	0.00137813	0.0184228	-0.646806	0.296523	-2.1813	0.0291613	0.354705	-0.914714	0.29433	-3.10779	0.00188493	0.136965
LotjaGi3g1v0473000_LC	8.16783	4.86502	1.52114	3.19827	0.00138256	0.0184566	1.1542	1.15215	1.00178	0.316448	0.799402	1.00099	1.14411	0.874907	0.381624	0.986633
LotjaGi6g1v0046300	185.613	0.555971	0.173834	3.19829	0.00138245	0.0184566	0.0138656	0.171161	0.081009	0.935435	0.989549	0.064246	0.166454	0.385968	0.699521	0.998962
LotjaGi1g1v0399600	452.503	-0.477817	0.149419	-3.19782	0.00138469	0.0184631	-0.250525	0.152681	-1.64084	0.100831	0.577074	-0.112196	0.149567	-0.75014	0.45317	0.988664
LotjaGi1g1v0453100	44.1369	-1.11901	0.349934	-3.19777	0.00138495	0.0184631	-0.240399	0.369258	-0.651033	0.515025	0.889858	0.275445	0.348059	0.791373	0.428726	0.988664
LotjaGi1g1v0167100	537.475	0.477968	0.149524	3.1966	0.00139055	0.0185251	-0.18744	0.149367	-1.25489	0.209518	0.717421	-0.115328	0.147303	-0.78293	0.433668	0.988664
LotjaGi1g1v0544800	361.26	-0.459309	0.143746	-3.19529	0.00139691	0.0185971	0.119115	0.146146	0.815039	0.41505	0.851879	0.0508017	0.143317	0.354472	0.722985	0.998962
LotjaGi4g1v0225200	413.279	0.429751	0.134573	3.19344	0.00140589	0.0187037	0.192123	0.132876	1.44588	0.14821	0.651476	-0.00796745	0.130979	-0.0608301	0.951495	0.998962
LotjaGi2g1v0209200	14.2988	2.04528	0.640821	3.19165	0.00141464	0.0188073	0.33555	0.53556	0.62654	0.530961	0.89546	0.250224	0.521812	0.479529	0.631562	0.998962
LotjaGi1g1v0746200_LC	104.763	-0.520556	0.163121	-3.19122	0.00141673	0.0188221	0.0479784	0.171699	0.279433	0.779912	0.961737	0.250226	0.160209	1.56187	0.118318	0.870252
LotjaGi2g1v0459300	19.1743	-1.44298	0.452253	-3.19066	0.0014195	0.018846	0.262178	0.48841	0.536799	0.591406	0.916212	1.12262	0.448636	2.50231	0.0123388	0.427553
LotjaGi5g1v0217600	36.5767	0.824922	0.258651	3.18932	0.00142608	0.0189204	-0.0832943	0.244906	-0.340108	0.733775	0.951282	-0.448012	0.235111	-1.90553	0.056711	0.755223
LotjaGi5g1v0356800	66.8311	-0.599878	0.188153	-3.18825	0.00143138	0.0189778	-0.129191	0.203573	-0.634615	0.52568	0.894081	-0.0444047	0.188449	-0.235632	0.813718	0.998962
LotjaGi1g1v0760100	61.501	-0.83656	0.262447	-3.18754	0.00143488	0.0190112	0.282869	0.272155	1.03937	0.298633	0.790078	0.110144	0.263945	0.417298	0.67646	0.998962
LotjaGi1g1v0345700	249.323	-0.352046	0.110475	-3.18667	0.00143923	0.0190558	-0.156354	0.116253	-1.34495	0.178641	0.686376	-0.0831702	0.109529	-0.759342	0.447648	0.988664
LotjaGi3g1v0142100	88.6668	0.577028	0.181193	3.1846	0.00144953	0.0191791	-0.0886215	0.177185	-0.500164	0.61696	0.923548	-0.200291	0.168772	-1.18676	0.235324	0.943087
LotjaGi4g1v0076500	913.525	-0.613404	0.19264	-3.18419	0.00145159	0.0191932	-0.197418	0.194015	-1.01754	0.308898	0.796397	-0.200013	0.192942	-1.03665	0.2999	0.973789
LotjaGi4g1v0200500	214.345	0.494371	0.155286	3.18363	0.00145442	0.0192176	0.0029533	0.153293	0.0192657	0.984629	0.99743	-0.0322864	0.149116	-0.216518	0.828584	0.998962
LotjaGi2g1v0077800_LC	25.0562	-1.15871	0.364045	-3.18287	0.00145822	0.0192546	1.39971	0.363938	3.84602	0.000120051	0.0148402	0.26135	0.369685	0.706952	0.479596	0.989898
LotjaGi2g1v0281600	176.349	-0.605786	0.190485	-3.18023	0.00147158	0.0194179	-0.243678	0.197676	-1.23272	0.217682	0.724087	-0.0378894	0.19094	-0.198436	0.842704	0.998962
LotjaGi1g1v0723500	46.2844	-1.00831	0.317092	-3.17985	0.00147352	0.0194302	0.712226	0.324305	2.19616	0.0280803	0.347852	0.709285	0.314336	2.25646	0.0240421	0.575833
LotjaGi1g1v0312300	290.316	0.596635	0.187664	3.17927	0.00147648	0.0194429	0.305431	0.184567	1.65486	0.0979537	0.571517	-0.0905503	0.183318	-0.493952	0.62134	0.998962
LotjaGi4g1v0122000	109.645	-0.504413	0.158651	-3.17939	0.00147586	0.0194429	0.11336	0.165991	0.682927	0.494653	0.882481	0.128052	0.156578	0.817816	0.413462	0.988664
LotjaGi6g1v0274600	311.375	0.58433	0.183864	3.17805	0.00148268	0.0195112	0.117074	0.181755	0.644132	0.51949	0.89079	0.0332506	0.179587	0.185151	0.853111	0.998962
LotjaGi2g1v0162400	2035.29	0.564477	0.177795	3.17487	0.00149903	0.019713	0.541811	0.177163	3.05826	0.00222625	0.0967717	0.187745	0.176978	1.06084	0.288762	0.971613
LotjaGi3g1v0398000	13.7989	6.12893	1.93097	3.17401	0.0015035	0.0197584	0.633572	1.64949	0.384101	0.700904	0.942051	0.149078	1.64781	0.0904707	0.927913	0.998962
LotjaGi6g1v0135400	107.785	-0.479372	0.15104	-3.1738	0.00150456	0.0197589	-0.0303685	0.160777	-0.188886	0.850182	0.974502	0.282794	0.147197	1.9212	0.0547069	0.750243
LotjaGi1g1v0033600	18.6058	-1.27248	0.401009	-3.1732	0.0015077	0.019786	0.495423	0.426311	1.16212	0.245188	0.749766	0.401741	0.405623	0.990429	0.321964	0.980105
LotjaGi2g1v0350300	106.988	0.591	0.186268	3.17285	0.00150953	0.019786	0.224981	0.178905	1.25754	0.208558	0.717132	-0.0232514	0.173847	-0.133747	0.893603	0.998962
LotjaGi4g1v0087800	36.5908	-0.906111	0.285586	-3.17282	0.00150968	0.019786	-0.373616	0.317486	-1.1768	0.239277	0.743534	0.145795	0.287819	0.506551	0.61247	0.998962
LotjaGi1g1v0441100	617.856	-0.512658	0.161601	-3.17236	0.00151205	0.019801	0.106803	0.163006	0.655205	0.512336	0.888868	0.094383	0.161499	0.58442	0.558938	0.996301
LotjaGi1g1v0763100	210.187	0.857729	0.270389	3.1722	0.00151287	0.019801	-0.233239	0.268503	-0.868665	0.385031	0.837079	-0.287552	0.266053	-1.08081	0.279782	0.965629
LotjaGi5g1v0065100	153.288	0.689662	0.217471	3.17129	0.00151766	0.0198503	0.509358	0.210105	2.42431	0.0153377	0.26438	-0.0406798	0.208897	-0.194736	0.845599	0.998962
LotjaGi6g1v0244900	156.121	0.52056	0.164216	3.16998	0.00152452	0.0199266	-0.186719	0.1632	-1.14412	0.252576	0.756666	0.0630088	0.155543	0.405088	0.685413	0.998962
LotjaGi1g1v0506700	11.0483	1.76565	0.557195	3.16881	0.00153066	0.0199934	-0.166543	0.480985	-0.346253	0.729153	0.950219	-0.655431	0.469363	-1.39643	0.162586	0.916281
LotjaGi6g1v0042100	59.5765	-0.92007	0.290374	-3.16857	0.00153189	0.019996	-0.0450585	0.304456	-0.147997	0.882345	0.979724	0.0802194	0.293042	0.273747	0.784279	0.998962
LotjaGi2g1v0359400	109.034	0.585239	0.184768	3.16742	0.00153797	0.0200612	-0.120858	0.181984	-0.664114	0.506618	0.887971	-0.416267	0.176931	-2.35271	0.0186374	0.515
LotjaGi3g1v0067700	1241.92	-0.309246	0.0976392	-3.16724	0.00153895	0.0200612	-0.127685	0.0989246	-1.29073	0.196799	0.705498	-0.0518796	0.0974089	-0.532597	0.594313	0.997003
LotjaGi5g1v0105400	454.579	0.482322	0.15233	3.1663	0.0015439	0.0201121	0.217929	0.150691	1.44619	0.148123	0.651319	-0.121836	0.149541	-0.814732	0.415226	0.988664
LotjaGi1g1v0215800	1022.38	0.280804	0.0886914	3.16608	0.00154507	0.0201138	-0.0160227	0.0886254	-0.180791	0.856531	0.975521	0.0486298	0.086864	0.559838	0.57559	0.996529
LotjaGi1g1v0344700	110.499	0.67541	0.213356	3.16565	0.00154737	0.0201303	-0.298217	0.211747	-1.40836	0.159024	0.664147	-0.112017	0.203749	-0.549778	0.582472	0.996529
LotjaGi1g1v0220300	14.4179	1.94543	0.614696	3.16487	0.00155155	0.0201712	-0.245459	0.558695	-0.439343	0.660413	0.933105	-1.3097	0.564841	-2.31871	0.0204107	0.538984
LotjaGi2g1v0123600	337.658	0.42462	0.13419	3.16432	0.00155445	0.0201953	-0.0907552	0.133659	-0.679006	0.497134	0.883183	-0.00613301	0.130049	-0.0471593	0.962386	0.998962
LotjaGi1g1v0398000	1289.13	-0.406526	0.128486	-3.16398	0.00155625	0.0202052	0.296243	0.128961	2.29716	0.0216099	0.312169	0.189912	0.128171	1.48171	0.138417	0.897111
LotjaGi1g1v0799200	39.9437	-1.80127	0.569585	-3.16243	0.0015646	0.0202729	0.261664	0.584671	0.447541	0.654485	0.932269	-0.729713	0.58773	-1.24158	0.214392	0.933966
LotjaGi2g1v0026800	101.784	-0.91045	0.287886	-3.16254	0.00156401	0.0202729	-0.0302756	0.297141	-0.101889	0.918844	0.986703	0.513799	0.287225	1.78884	0.0736405	0.805383
LotjaGi3g1v0282800	203.344	0.444563	0.140564	3.1627	0.00156311	0.0202729	0.139283	0.137603	1.01221	0.311437	0.797883	-0.0446779	0.133653	-0.334283	0.738166	0.998962
LotjaGi4g1v0293400	388.905	-0.661787	0.209298	-3.16193	0.00156727	0.0202939	0.0181613	0.211678	0.0857969	0.931628	0.989172	-0.029435	0.209663	-0.140392	0.88835	0.998962
LotjaGi3g1v0040800	187.962	-0.586329	0.185464	-3.16142	0.00157004	0.0203162	-0.139329	0.191702	-0.726797	0.46735	0.873683	0.203916	0.184753	1.10372	0.269713	0.965503
LotjaGi5g1v0259300	261.793	0.451568	0.142868	3.16074	0.0015737	0.02035	0.0596709	0.141015	0.423152	0.672185	0.935711	0.07033	0.137115	0.512929	0.608001	0.998119
LotjaGi3g1v0358600	14.9676	2.02716	0.641779	3.15866	0.00158495	0.0204819	1.01875	0.497627	2.04721	0.0406373	0.401608	0.539551	0.491854	1.09698	0.272652	0.965503
LotjaGi1g1v0658000	128.43	-0.765569	0.242386	-3.15847	0.00158602	0.020482	0.284531	0.247727	1.14857	0.250735	0.755276	0.843051	0.239467	3.52053	0.000430688	0.0488395
LotjaGi2g1v0232900	141.668	0.563539	0.178528	3.15658	0.00159633	0.0206014	0.102439	0.174104	0.588377	0.55628	0.905478	0.095921	0.168488	0.569305	0.569149	0.996529
LotjaGi6g1v0187700	311.74	-0.394516	0.125035	-3.15525	0.0016036	0.0206816	0.0497035	0.128287	0.387438	0.698432	0.941623	0.169475	0.123644	1.37067	0.170479	0.920871
LotjaGi1g1v0091500	101.254	0.578924	0.183507	3.15478	0.00160619	0.0206955	0.162135	0.176506	0.91858	0.358315	0.822353	0.0205706	0.169961	0.121031	0.903667	0.998962
LotjaGi3g1v0377400_LC	67.7335	-2.434	0.771602	-3.15447	0.00160789	0.0206955	-0.891671	0.79373	-1.12339	0.26127	0.763186	-1.34452	0.789047	-1.70398	0.0883843	0.84229
LotjaGi4g1v0456800	362.377	-0.335151	0.106244	-3.15452	0.0016076	0.0206955	-0.0583422	0.10982	-0.531253	0.595243	0.917493	0.0959416	0.104857	0.914978	0.360203	0.982198
LotjaGi6g1v0051300	45.3046	-1.63467	0.518516	-3.15259	0.00161829	0.0208157	-0.275629	0.539029	-0.511344	0.60911	0.922305	-0.455566	0.530184	-0.85926	0.390197	0.986633
LotjaGi1g1v0662200	162.409	0.56639	0.179692	3.152	0.00162156	0.0208439	-0.377037	0.180111	-2.09337	0.0363164	0.3846	-0.326236	0.174285	-1.87186	0.0612263	0.769923
LotjaGi5g1v0170800	207.151	-0.779844	0.247495	-3.15094	0.00162745	0.0209057	0.0807468	0.251418	0.321166	0.748085	0.953861	0.0576916	0.248134	0.232502	0.816148	0.998962
LotjaGi3g1v0405600	911.927	0.400269	0.12704	3.15073	0.00162862	0.0209069	0.232618	0.126202	1.84322	0.0652968	0.493221	0.0275687	0.125323	0.219981	0.825886	0.998962
LotjaGi4g1v0454100	226.339	-1.56875	0.497962	-3.15035	0.00163074	0.0209203	-0.541659	0.503021	-1.07681	0.281564	0.780572	-1.03103	0.501975	-2.05394	0.0399815	0.680595
LotjaGi2g1v0200900	234.724	-0.348823	0.110837	-3.14717	0.00164857	0.0211232	0.0354031	0.11543	0.306707	0.759067	0.956536	-0.0103851	0.110012	-0.0943996	0.924792	0.998962
LotjaGi4g1v0455000	187.226	-0.571672	0.181648	-3.14714	0.00164874	0.0211232	-0.222867	0.188469	-1.18251	0.237002	0.741477	0.0778934	0.181407	0.429384	0.667644	0.998962
LotjaGi4g1v0339100	150.579	0.509047	0.16177	3.14674	0.00165102	0.0211385	-0.247841	0.161491	-1.5347	0.124857	0.61999	-0.224025	0.154829	-1.44692	0.147919	0.904501
LotjaGi5g1v0118000	78.5548	0.936029	0.297513	3.14618	0.00165421	0.0211654	-0.291641	0.291739	-0.999663	0.317473	0.799899	-0.624649	0.286354	-2.18139	0.0291546	0.612878
LotjaGi4g1v0449000	229.556	0.552616	0.175693	3.14535	0.00165891	0.0212115	0.0141994	0.173475	0.0818527	0.934764	0.989205	0.258769	0.168916	1.53194	0.125538	0.882777
LotjaGi5g1v0191000	57.4901	-1.17695	0.374342	-3.14405	0.00166629	0.0212919	-0.0554688	0.387487	-0.14315	0.886171	0.980611	-0.941086	0.3886	-2.42174	0.0154465	0.47473
LotjaGi6g1v0076900	802.237	-0.373638	0.118853	-3.14371	0.00166822	0.0213024	0.217472	0.119778	1.81562	0.0694282	0.503791	0.171209	0.118266	1.44766	0.147711	0.904435
LotjaGi2g1v0382900	1183.66	0.249439	0.0793882	3.14201	0.00167791	0.0214121	-0.152958	0.0797623	-1.91767	0.0551532	0.458935	-0.112865	0.0780298	-1.44643	0.148056	0.904501
LotjaGi4g1v0212500	74.1409	-0.770453	0.24528	-3.14112	0.00168304	0.0214634	0.13388	0.254119	0.526839	0.598305	0.918611	-0.692125	0.254079	-2.72405	0.00644863	0.296449
LotjaGi3g1v0541800	179.16	0.444291	0.141514	3.13956	0.00169204	0.0215641	0.212785	0.136922	1.55406	0.120169	0.613226	0.165144	0.132037	1.25074	0.211029	0.932181
LotjaGi3g1v0033700	135.208	-0.789334	0.251437	-3.13929	0.00169359	0.0215696	-0.426405	0.261582	-1.6301	0.10308	0.580079	0.0880735	0.252182	0.349246	0.726905	0.998962
LotjaGi2g1v0372000	270.402	-0.55	0.175292	-3.13762	0.00170327	0.0216786	-0.474182	0.181009	-2.61966	0.00880163	0.204375	-0.256125	0.176293	-1.45284	0.146267	0.902784
LotjaGi3g1v0019600	20.706	1.59057	0.507221	3.13585	0.00171355	0.0217952	0.930052	0.419912	2.21487	0.0267688	0.340258	0.654786	0.411986	1.58934	0.111984	0.867921
LotjaGi3g1v0392800	198.268	0.522438	0.166861	3.13098	0.00174223	0.0221455	-0.155903	0.16583	-0.940137	0.347147	0.816546	0.0772937	0.160067	0.482884	0.629178	0.998962
LotjaGi6g1v0002300	394.632	0.348568	0.111347	3.13048	0.00174523	0.0221691	-0.129763	0.111447	-1.16434	0.244285	0.749008	-0.0298589	0.107575	-0.277565	0.781346	0.998962
LotjaGi1g1v0533800	940.568	-0.7317	0.233854	-3.12888	0.00175474	0.0222754	0.491257	0.234303	2.09667	0.0360228	0.382969	0.0227498	0.234027	0.0972103	0.922559	0.998962
LotjaGi4g1v0046300	150.957	-0.483388	0.154522	-3.12829	0.00175828	0.022291	0.129595	0.159887	0.81054	0.41763	0.853502	0.300409	0.151872	1.97803	0.0479248	0.726463
LotjaGi6g1v0295600	35.5186	1.13879	0.364025	3.12832	0.0017581	0.022291	-0.466531	0.353959	-1.31804	0.187492	0.696149	-0.325771	0.339668	-0.959085	0.337516	0.980224
LotjaGi1g1v0386600	1603	-0.297005	0.0949642	-3.12754	0.00176274	0.0223184	-0.143435	0.0960177	-1.49384	0.135217	0.637122	0.0213916	0.0946926	0.225905	0.821275	0.998962
LotjaGi4g1v0455700	576.712	-0.392431	0.125475	-3.12756	0.00176266	0.0223184	-0.216558	0.128153	-1.68984	0.0910594	0.558756	-0.0839827	0.125346	-0.670004	0.502855	0.995703
LotjaGi5g1v0168300_LC	75.046	-0.818114	0.261822	-3.12469	0.0017799	0.022521	0.236875	0.26963	0.878521	0.379661	0.832841	0.317377	0.2607	1.21741	0.22345	0.939805
LotjaGi5g1v0352000	655.144	0.282304	0.0903636	3.12409	0.00178356	0.0225526	-0.0250092	0.0902851	-0.277002	0.781778	0.961831	-0.105279	0.0879798	-1.19663	0.231451	0.943087
LotjaGi1g1v0413700	636.886	0.27297	0.0874268	3.12227	0.00179462	0.0226334	-0.19918	0.0881429	-2.25974	0.0238375	0.325493	-0.0721643	0.0849026	-0.849966	0.395344	0.986633
LotjaGi1g1v0517300	1682.67	0.446647	0.143051	3.12229	0.00179452	0.0226334	0.0789116	0.142757	0.552769	0.580421	0.913381	-0.174169	0.142355	-1.22349	0.221145	0.939185
LotjaGi2g1v0287700	167.727	-1.75271	0.561342	-3.12235	0.00179414	0.0226334	-0.983024	0.570247	-1.72386	0.0847334	0.54541	-1.8423	0.570922	-3.22689	0.00125143	0.106434
LotjaGi6g1v0248100	599.396	0.29681	0.0950607	3.12232	0.00179434	0.0226334	0.0110249	0.0947613	0.116344	0.90738	0.984685	0.0217887	0.092137	0.236482	0.813059	0.998962
LotjaGi2g1v0284700	131.064	-1.05278	0.337519	-3.11919	0.00181352	0.0228421	-0.612972	0.335777	-1.82553	0.0679205	0.499993	-0.292569	0.333878	-0.876277	0.380879	0.986633
LotjaGi3g1v0317700	7.40988	2.40063	0.769605	3.1193	0.00181282	0.0228421	-0.929943	0.680919	-1.36572	0.172027	0.679409	-1.40321	0.665118	-2.10972	0.0348823	0.653463
LotjaGi1g1v0787500	123.703	-0.624127	0.200133	-3.11855	0.00181741	0.0228763	-0.153592	0.209043	-0.734739	0.462499	0.871444	0.0305104	0.200342	0.152291	0.878957	0.998962
LotjaGi4g1v0128500	680.364	0.476714	0.152983	3.11612	0.00183248	0.0230509	0.241143	0.151761	1.58896	0.112068	0.599353	0.168769	0.150551	1.12101	0.262284	0.962652
LotjaGi2g1v0177300	9.81137	-7.20492	2.31263	-3.11547	0.00183651	0.0230868	2.75368	2.40285	1.146	0.251794	0.756524	0.80769	2.46647	0.327467	0.743314	0.998962
LotjaGi1g1v0111800	307.967	-0.828391	0.265992	-3.11435	0.00184353	0.023145	-0.197984	0.269424	-0.734842	0.462435	0.871444	-0.291828	0.267271	-1.09188	0.274886	0.965503
LotjaGi3g1v0280500	17.6703	1.43657	0.461269	3.11438	0.00184331	0.023145	0.0703097	0.406661	0.172895	0.862734	0.975521	0.163281	0.386591	0.422362	0.672761	0.998962
LotjaGi3g1v0332100	57.2773	0.775136	0.248909	3.11414	0.00184483	0.0231463	0.251074	0.233996	1.07298	0.283278	0.780572	0.0217606	0.226719	0.0959805	0.923536	0.998962
LotjaGi3g1v0309300	18.3313	-2.35509	0.7565	-3.11313	0.00185113	0.0232103	-0.493721	0.813337	-0.607031	0.54383	0.900729	-1.4782	0.820029	-1.80262	0.0714487	0.801256
LotjaGi3g1v0204500	214.037	-0.629101	0.202123	-3.11246	0.00185534	0.0232481	-0.29867	0.208208	-1.43448	0.151435	0.655468	-0.187792	0.203192	-0.924207	0.355379	0.980224
LotjaGi3g1v0000100	52.5144	1.42068	0.456594	3.11147	0.00186159	0.0233113	0.226341	0.438634	0.516013	0.605846	0.921171	-0.540281	0.438968	-1.2308	0.218398	0.937448
LotjaGi4g1v0191100	8.21345	-2.4327	0.781994	-3.11089	0.00186525	0.0233421	1.72022	0.803967	2.13967	0.0323817	0.368543	-0.0445918	0.841631	-0.0529826	0.957746	0.998962
LotjaGi6g1v0296500	297.816	-0.843113	0.271041	-3.11065	0.00186678	0.0233462	-0.24876	0.274624	-0.905821	0.365031	0.825406	-0.624834	0.273243	-2.28674	0.0222112	0.559718
LotjaGi5g1v0330100	40.277	0.859471	0.276341	3.11018	0.00186973	0.0233681	-0.260059	0.267485	-0.97224	0.330931	0.807115	-0.246168	0.253317	-0.971779	0.33116	0.980224
LotjaGi1g1v0539800	68.1327	-2.93003	0.942171	-3.10987	0.00187168	0.0233682	0.535035	0.951198	0.562485	0.573786	0.910794	-1.0966	0.959848	-1.14247	0.253258	0.957831
LotjaGi4g1v0014200	21.6087	1.27334	0.409462	3.1098	0.00187215	0.0233682	-0.0276281	0.372505	-0.0741685	0.940876	0.990681	0.0925316	0.353534	0.261734	0.793527	0.998962
LotjaGi4g1v0141700	1122.64	-0.686117	0.220762	-3.10795	0.00188392	0.023499	-0.319555	0.221956	-1.43972	0.149946	0.654118	-0.168263	0.221003	-0.761362	0.446441	0.988664
LotjaGi4g1v0341600	257.062	-0.44375	0.142787	-3.10777	0.00188506	0.023499	0.131258	0.146004	0.899004	0.36865	0.827153	0.137415	0.141659	0.970042	0.332026	0.980224
LotjaGi2g1v0306500	177.252	0.498637	0.160468	3.10739	0.00188747	0.0235026	-0.160489	0.159561	-1.00582	0.314504	0.799402	-0.0911168	0.153806	-0.592414	0.553573	0.996301
LotjaGi5g1v0262500	239.812	-0.500948	0.161214	-3.10734	0.00188777	0.0235026	-0.131258	0.166319	-0.789196	0.429997	0.859481	0.198552	0.160235	1.23913	0.215297	0.93466
LotjaGi3g1v0416300	102.946	0.563726	0.181454	3.10672	0.00189177	0.0235341	-0.0650763	0.177731	-0.366151	0.714252	0.945209	0.0749722	0.168411	0.445173	0.656194	0.998962
LotjaGi5g1v0218800	69.4794	-0.687924	0.221442	-3.10657	0.00189273	0.0235341	-0.0242731	0.234787	-0.103384	0.917659	0.986703	0.490731	0.217923	2.25185	0.0243318	0.578023
LotjaGi5g1v0246100	129.466	-0.551689	0.177707	-3.10448	0.00190614	0.0236857	0.34182	0.182021	1.87792	0.0603927	0.476988	0.73327	0.172696	4.24602	2.17603e-05	0.0049352
LotjaGi3g1v0129500	3865.96	-0.414338	0.13349	-3.10389	0.00190993	0.0237176	-0.491684	0.13405	-3.66792	0.000244531	0.0245011	-0.186496	0.133523	-1.39673	0.162494	0.916281
LotjaGi1g1v0376400	201.783	0.387008	0.124702	3.10346	0.00191275	0.0237339	-0.0632036	0.122979	-0.513938	0.607295	0.921927	0.0720162	0.116098	0.620308	0.535055	0.996301
LotjaGi4g1v0038400	154.439	0.486426	0.156744	3.10331	0.00191369	0.0237339	-0.238053	0.156585	-1.52028	0.128441	0.625889	-0.0388366	0.148673	-0.261221	0.793922	0.998962
LotjaGi6g1v0125400_LC	10.4722	1.50819	0.486077	3.10279	0.00191706	0.0237606	-0.226868	0.423512	-0.535684	0.592177	0.916443	-0.753402	0.410025	-1.83745	0.0661431	0.787013
LotjaGi4g1v0033500	223.049	-0.605746	0.195273	-3.10204	0.0019219	0.0238053	-0.12322	0.200209	-0.615456	0.538253	0.898098	0.0302415	0.195425	0.154747	0.877021	0.998962
LotjaGi3g1v0103900	38.7029	1.06281	0.343009	3.09848	0.00194516	0.024076	0.226798	0.32108	0.70636	0.479964	0.878386	-0.431629	0.318865	-1.35364	0.175851	0.922666
LotjaGi4g1v0410700	80.92	1.04807	0.33827	3.09832	0.00194624	0.024076	0.0864701	0.327283	0.264206	0.791621	0.962464	0.424978	0.320148	1.32744	0.184362	0.925422
LotjaGi6g1v0100700	62.1641	-0.936872	0.302406	-3.09806	0.0019479	0.0240812	0.463072	0.309721	1.49513	0.134881	0.636495	0.191348	0.304026	0.62938	0.5291	0.996301
LotjaGi4g1v0386500	101.737	0.850553	0.274742	3.09583	0.00196264	0.0242479	0.45604	0.264112	1.72669	0.084223	0.544087	0.133823	0.261412	0.511923	0.608705	0.998119
LotjaGi1g1v0641400	153.398	-0.644163	0.208119	-3.09516	0.00196707	0.0242718	-0.325275	0.216127	-1.50502	0.132319	0.631781	-0.253029	0.209296	-1.20896	0.22668	0.941582
LotjaGi2g1v0384300	74.5235	0.729635	0.23573	3.09522	0.00196667	0.0242718	0.0526222	0.227488	0.231319	0.817067	0.96815	-0.0424743	0.220193	-0.192896	0.847041	0.998962
LotjaGi1g1v0286700	172.107	0.440809	0.142458	3.09432	0.00197266	0.0243253	0.0992985	0.139369	0.712485	0.476164	0.876209	0.0298376	0.133881	0.222867	0.823639	0.998962
LotjaGi6g1v0199600	290.599	0.423744	0.136986	3.09335	0.00197913	0.0243896	-0.395822	0.138335	-2.86133	0.00421874	0.141331	-0.170631	0.133181	-1.2812	0.200124	0.932105
LotjaGi1g1v0335900	11.3803	-1.69938	0.549585	-3.09211	0.00198739	0.0244759	0.859856	0.596393	1.44176	0.14937	0.652949	0.00202047	0.570356	0.00354247	0.997174	0.999795
LotjaGi1g1v0198100	266.45	0.542686	0.175534	3.09164	0.00199054	0.0244991	0.324179	0.172172	1.88288	0.0597168	0.475286	-0.0515975	0.17063	-0.302395	0.762351	0.998962
LotjaGi6g1v0274500	1077.64	0.660102	0.213601	3.09035	0.00199918	0.0245897	0.287931	0.212766	1.35328	0.175967	0.684256	0.106941	0.212331	0.503654	0.614504	0.998962
LotjaGi4g1v0165500_LC	9.14723	1.95974	0.634201	3.09009	0.00200097	0.0245962	-0.610623	0.554038	-1.10213	0.270404	0.76974	-0.188208	0.509199	-0.369615	0.711669	0.998962
LotjaGi6g1v0000800	59.7787	1.03935	0.336453	3.08915	0.00200731	0.0246585	0.723549	0.313964	2.30456	0.0211912	0.308907	0.132232	0.312344	0.423354	0.672037	0.998962
LotjaGi1g1v0218000	1903.01	-0.275043	0.089085	-3.08743	0.00201897	0.0247818	-0.0726565	0.0898973	-0.808217	0.418966	0.853898	0.0345266	0.0888026	0.388802	0.697423	0.998962
LotjaGi2g1v0355500	39.0605	-2.20397	0.713885	-3.08729	0.0020199	0.0247818	-0.00228104	0.733056	-0.00311168	0.997517	0.999978	-1.21681	0.740802	-1.64256	0.100475	0.849811
LotjaGi3g1v0210300	64.4028	0.731187	0.236982	3.08541	0.00203272	0.0249232	0.131197	0.226423	0.579434	0.562296	0.907534	-0.129415	0.219898	-0.588521	0.556183	0.996301
LotjaGi4g1v0325700	76.0034	-1.65787	0.537436	-3.08478	0.00203702	0.0249602	0.0526662	0.547294	0.0962301	0.923338	0.987641	-0.385925	0.544215	-0.709142	0.478237	0.989898
LotjaGi5g1v0341800_LC	589.642	0.4109	0.133216	3.08445	0.00203927	0.0249721	-0.102345	0.133	-0.769516	0.441587	0.863053	-0.0517923	0.13098	-0.395421	0.692532	0.998962
LotjaGi2g1v0344900	137.316	0.556416	0.180521	3.08228	0.00205419	0.0251237	0.187618	0.175098	1.07151	0.283942	0.780672	0.247089	0.169067	1.46149	0.143881	0.901582
LotjaGi4g1v0275500	847.526	-0.696509	0.225972	-3.08228	0.00205424	0.0251237	0.299302	0.226728	1.32009	0.186804	0.69541	0.446812	0.225756	1.97918	0.0477953	0.726081
LotjaGi4g1v0048600	99.2081	0.557791	0.181032	3.08118	0.00206183	0.0252006	0.0644696	0.175544	0.367257	0.713428	0.945209	-0.0199032	0.168119	-0.118388	0.90576	0.998962
LotjaGi3g1v0158100	3604.64	0.390058	0.126632	3.08025	0.00206826	0.0252632	-0.113997	0.126614	-0.90035	0.367934	0.826956	0.00257674	0.126238	0.0204117	0.983715	0.999728
LotjaGi2g1v0214100	58.875	-1.00684	0.327098	-3.07811	0.00208318	0.0254295	-0.0309928	0.341825	-0.0906685	0.927756	0.988549	0.382849	0.327701	1.16829	0.242691	0.948768
LotjaGi6g1v0216800	118.967	-0.534547	0.173832	-3.07507	0.0021045	0.0256736	-0.050006	0.181987	-0.274778	0.783486	0.961831	-0.131912	0.174457	-0.756133	0.449569	0.988664
LotjaGi2g1v0197400	141.38	-0.627819	0.204212	-3.07436	0.00210958	0.025706	0.079536	0.210082	0.378594	0.704989	0.943285	0.223724	0.203418	1.09982	0.271411	0.965503
LotjaGi6g1v0112500	9.74904	-1.82294	0.592956	-3.07432	0.00210981	0.025706	0.420628	0.646407	0.650717	0.515229	0.889991	0.300807	0.616302	0.488085	0.62549	0.998962
LotjaGi5g1v0032200	284.579	0.556107	0.180907	3.074	0.00211211	0.0257179	-0.0790744	0.179876	-0.439605	0.660223	0.933105	-0.0168085	0.176805	-0.095068	0.924261	0.998962
LotjaGi3g1v0466000	25.5538	-1.09605	0.356587	-3.07374	0.00211395	0.0257242	-0.36508	0.396665	-0.920374	0.357377	0.821727	0.118145	0.362482	0.325934	0.744474	0.998962
LotjaGi4g1v0365500	256.982	0.547538	0.178287	3.0711	0.00213274	0.0259247	0.524606	0.17345	3.02453	0.00249018	0.103293	0.396186	0.171134	2.31507	0.0206092	0.540583
LotjaGi6g1v0050700	490.31	-0.408533	0.133027	-3.07105	0.0021331	0.0259247	0.123292	0.134768	0.914846	0.360272	0.823061	0.0293532	0.13262	0.221333	0.824833	0.998962
LotjaGi1g1v0122500	179.878	0.53736	0.174997	3.07069	0.00213567	0.0259396	0.233692	0.170688	1.36911	0.170965	0.677896	0.106106	0.167007	0.63534	0.525206	0.996301
LotjaGi1g1v0539300	38.1942	1.02669	0.334374	3.07048	0.00213717	0.0259396	-0.429073	0.325661	-1.31755	0.187656	0.696149	0.0327702	0.306942	0.106764	0.914977	0.998962
LotjaGi1g1v0744800	45.709	1.09756	0.357477	3.07031	0.00213834	0.0259396	1.33933	0.307956	4.3491	1.36696e-05	0.00267815	0.954269	0.30413	3.1377	0.00170277	0.128728
LotjaGi2g1v0393600	58.1717	1.24701	0.406219	3.06979	0.00214211	0.025969	-0.621685	0.401303	-1.54917	0.121342	0.613986	-0.760204	0.395424	-1.9225	0.0545426	0.749935
LotjaGi4g1v0422000	60.4901	0.765081	0.249279	3.06917	0.00214654	0.0260065	0.312819	0.23397	1.33701	0.181221	0.688099	0.20705	0.226007	0.916124	0.359602	0.982198
LotjaGi1g1v0260100	95.0611	-0.566252	0.184525	-3.06869	0.00214996	0.0260317	-0.0543646	0.194962	-0.278848	0.780362	0.961737	0.245636	0.182248	1.34782	0.177718	0.924574
LotjaGi3g1v0476800	125.997	-0.50393	0.164558	-3.06232	0.00219626	0.0265758	-0.194703	0.174435	-1.1162	0.264338	0.765976	0.181959	0.16268	1.1185	0.263352	0.962962
LotjaGi4g1v0116400	17.2333	-1.22556	0.400244	-3.06203	0.00219842	0.0265852	0.188537	0.43413	0.434286	0.664081	0.934157	-0.196944	0.418498	-0.470598	0.637928	0.998962
LotjaGi2g1v0440700_LC	14.0125	-2.48105	0.810442	-3.06135	0.00220343	0.0266293	0.720139	0.842566	0.854696	0.392719	0.841281	-0.593857	0.859101	-0.691254	0.489406	0.992358
LotjaGi5g1v0288200	122.536	0.648201	0.211763	3.06097	0.0022062	0.0266462	-0.301783	0.210643	-1.43267	0.151952	0.656097	-0.161009	0.203662	-0.790569	0.429195	0.988664
LotjaGi4g1v0081400	423.794	-0.273921	0.0895246	-3.05973	0.00221538	0.0267375	-0.104617	0.0929991	-1.12492	0.260622	0.762409	-0.0565314	0.0884162	-0.639378	0.522577	0.996301
LotjaGi5g1v0069400	229.108	-0.429321	0.140321	-3.05957	0.00221652	0.0267375	-0.475125	0.148156	-3.20691	0.00134167	0.0728722	-0.378764	0.141522	-2.67636	0.00744277	0.323469
LotjaGi1g1v0204500_LC	21.4589	2.00019	0.653868	3.05902	0.00222064	0.0267552	-0.578471	0.6232	-0.928227	0.35329	0.820815	-1.12621	0.619377	-1.8183	0.0690186	0.795929
LotjaGi4g1v0174600	176.832	0.478299	0.156358	3.059	0.00222075	0.0267552	0.134107	0.153249	0.875093	0.381523	0.834088	-0.457492	0.151715	-3.01546	0.00256589	0.168639
LotjaGi1g1v0242200	100.536	0.666839	0.218018	3.05864	0.00222341	0.0267707	-0.58565	0.21988	-2.66349	0.00773344	0.191412	-0.512441	0.211363	-2.42446	0.0153311	0.473755
LotjaGi5g1v0269400	159.052	0.513788	0.168021	3.05788	0.00222909	0.0268223	0.396205	0.161456	2.45396	0.0141293	0.253771	0.379932	0.156602	2.42609	0.0152623	0.472668
LotjaGi5g1v0220400	306.013	-0.351594	0.115015	-3.05695	0.00223605	0.0268895	0.219129	0.117254	1.86884	0.0616448	0.480586	0.212682	0.11296	1.8828	0.059727	0.763262
LotjaGi3g1v0127400	660.926	-0.284001	0.0929249	-3.05624	0.00224134	0.0269196	-0.112526	0.0952503	-1.18137	0.237456	0.741845	0.0222053	0.0921406	0.240993	0.80956	0.998962
LotjaGi3g1v0297800	223.822	-0.722779	0.23648	-3.0564	0.00224011	0.0269196	-0.143135	0.241031	-0.593845	0.552616	0.90385	-0.22023	0.237816	-0.926054	0.354418	0.980224
LotjaGi1g1v0391700_LC	21.183	1.44496	0.473135	3.054	0.0022581	0.0270875	-0.933711	0.463815	-2.01311	0.044103	0.416237	-0.625334	0.439018	-1.42439	0.154333	0.909135
LotjaGi1g1v0701500	34.3594	-1.18249	0.387189	-3.05403	0.00225787	0.0270875	0.114727	0.406988	0.281893	0.778025	0.961621	0.0313714	0.394076	0.0796076	0.936549	0.998962
LotjaGi1g1v0247400	128.747	0.557551	0.18264	3.05274	0.00226764	0.0271683	0.0125752	0.1789	0.0702916	0.943962	0.991021	0.159441	0.171713	0.928534	0.353131	0.980224
LotjaGi4g1v0464900	8.0675	-1.75767	0.57574	-3.05288	0.00226655	0.0271683	-0.861436	0.748918	-1.15024	0.250045	0.754086	0.915889	0.581787	1.57427	0.115425	0.868596
LotjaGi1g1v0698200	243.131	-0.456998	0.149776	-3.05122	0.00227917	0.0272895	-0.069928	0.154383	-0.45295	0.650585	0.931671	0.0875699	0.148965	0.587854	0.55663	0.996301
LotjaGi1g1v0488200	101.937	0.555056	0.181927	3.05098	0.002281	0.0272946	0.301682	0.17353	1.7385	0.0821225	0.537461	0.0455373	0.168217	0.270706	0.786617	0.998962
LotjaGi1g1v0432700	81.4219	-0.752318	0.246635	-3.05033	0.0022859	0.0273321	-0.214368	0.258749	-0.82848	0.407399	0.846869	-0.568782	0.253019	-2.24798	0.0245773	0.578554
LotjaGi4g1v0201600	12.4023	1.78797	0.586184	3.05019	0.00228695	0.0273321	0.351483	0.462301	0.760292	0.44708	0.864398	0.00642394	0.450023	0.0142747	0.988611	0.999795
LotjaGi3g1v0218300	617.913	-2.42292	0.79441	-3.04997	0.00228867	0.0273358	-0.541395	0.796306	-0.679883	0.496579	0.883093	-1.21852	0.796208	-1.5304	0.125918	0.882777
LotjaGi4g1v0440000	236.384	-0.542533	0.177975	-3.04837	0.00230088	0.0274629	0.0472141	0.181721	0.259817	0.795005	0.963481	0.0163852	0.177918	0.0920939	0.926623	0.998962
LotjaGi4g1v0454000	377.534	-0.4874	0.159897	-3.0482	0.00230215	0.0274629	-0.218242	0.163529	-1.33457	0.182016	0.688829	0.0582412	0.159632	0.364847	0.715225	0.998962
LotjaGi4g1v0043300	336.372	-0.442338	0.145178	-3.04685	0.0023125	0.0275526	0.258208	0.147143	1.75481	0.079292	0.531151	0.299266	0.143851	2.08039	0.0374902	0.671917
LotjaGi6g1v0326400	70.0013	-1.69494	0.556268	-3.04699	0.00231145	0.0275526	-0.275544	0.569038	-0.484228	0.628224	0.925823	-0.775724	0.566302	-1.36981	0.170748	0.920871
LotjaGi1g1v0797100	119.756	0.904382	0.296983	3.04523	0.00232504	0.0276849	0.223535	0.28954	0.772036	0.440093	0.861998	0.265747	0.285647	0.930335	0.352198	0.980224
LotjaGi1g1v0515200	893.464	0.457242	0.150173	3.04476	0.00232866	0.027711	0.219014	0.149316	1.46679	0.142434	0.644736	0.246419	0.148275	1.6619	0.0965325	0.847007
LotjaGi1g1v0104700	6.51984	2.83199	0.930614	3.04314	0.00234121	0.0278392	-0.569261	0.736198	-0.773245	0.439377	0.861618	-0.513107	0.702256	-0.730655	0.46499	0.988991
LotjaGi3g1v0178500_LC	10.791	1.632	0.536313	3.043	0.00234229	0.0278392	-0.518006	0.483252	-1.07192	0.283757	0.780572	-0.203759	0.445125	-0.457756	0.647127	0.998962
LotjaGi3g1v0328100	36.0966	-0.942434	0.309742	-3.04265	0.00234507	0.0278551	0.256201	0.326548	0.784573	0.432704	0.860547	0.38939	0.309302	1.25893	0.208056	0.932181
LotjaGi1g1v0270000	48.5282	0.961854	0.316248	3.04145	0.00235439	0.0279486	0.268678	0.295782	0.908366	0.363685	0.824753	0.516173	0.284375	1.81511	0.069507	0.796839
LotjaGi5g1v0092900	1561.64	0.252623	0.0830817	3.04065	0.00236066	0.0280059	-0.0359948	0.0831313	-0.432987	0.665024	0.934327	0.0744795	0.0818304	0.910169	0.362734	0.982327
LotjaGi1g1v0750300	125.859	0.44681	0.146958	3.0404	0.00236266	0.0280125	0.0246141	0.143843	0.171118	0.864131	0.975543	-0.120487	0.13705	-0.879148	0.379321	0.985859
LotjaGi1g1v0546200	417.136	0.526332	0.173148	3.03977	0.00236756	0.0280363	0.16099	0.17147	0.938883	0.347791	0.816823	0.305965	0.169306	1.80717	0.0707365	0.801029
LotjaGi5g1v0329700	134.179	0.692001	0.227637	3.03993	0.00236636	0.0280363	0.459995	0.219827	2.09253	0.0363909	0.384647	0.00217738	0.217965	0.00998958	0.99203	0.999795
LotjaGi3g1v0315700	50.618	-0.88325	0.290641	-3.03898	0.00237382	0.0280658	0.511401	0.298592	1.71271	0.086766	0.549188	0.399252	0.289596	1.37865	0.168002	0.918923
LotjaGi3g1v0325400	13.0524	1.59668	0.525393	3.03902	0.00237348	0.0280658	0.482507	0.431406	1.11845	0.263373	0.765051	-0.255518	0.428453	-0.596373	0.550926	0.996301
LotjaGi5g1v0216400	11170.9	0.284906	0.0937528	3.03891	0.00237438	0.0280658	-0.0434924	0.093754	-0.4639	0.64272	0.929572	-0.0711967	0.0936159	-0.760519	0.446944	0.988664
LotjaGi1g1v0390500	188.409	-0.416707	0.137159	-3.03814	0.00238046	0.0281205	-0.174226	0.143875	-1.21095	0.225913	0.730082	-0.151991	0.137057	-1.10896	0.267446	0.964652
LotjaGi1g1v0775300	85.4308	-0.636344	0.209498	-3.03747	0.0023857	0.0281481	-0.307036	0.22371	-1.37247	0.169917	0.675951	-0.0624773	0.210513	-0.296787	0.766629	0.998962
LotjaGi3g1v0278300	100.689	-0.51007	0.167918	-3.03762	0.00238455	0.0281481	-0.0366781	0.177333	-0.206832	0.836141	0.97195	0.0655527	0.166517	0.393669	0.693826	0.998962
LotjaGi5g1v0305200	63.9117	0.975306	0.321118	3.03722	0.00238768	0.0281543	-0.150215	0.313319	-0.479432	0.631631	0.926587	-0.448939	0.308697	-1.4543	0.145862	0.902784
LotjaGi3g1v0309500	312.853	-0.792823	0.261085	-3.03665	0.0023922	0.0281905	-0.43444	0.264766	-1.64084	0.10083	0.577074	-0.681963	0.262543	-2.59753	0.00938962	0.365132
LotjaGi2g1v0053900	253.648	0.587498	0.193669	3.03352	0.00241718	0.0284675	0.29258	0.190214	1.53816	0.124008	0.617874	0.203686	0.187815	1.0845	0.278143	0.965503
LotjaGi3g1v0331400	227.376	0.421399	0.138983	3.03202	0.00242926	0.0285924	-0.242606	0.139435	-1.73992	0.0818735	0.536925	-0.0383241	0.13335	-0.287396	0.773809	0.998962
LotjaGi2g1v0310700	110.427	1.34125	0.442631	3.03018	0.00244407	0.0287493	0.160549	0.43479	0.369256	0.711937	0.945071	-0.403657	0.434073	-0.929928	0.352408	0.980224
LotjaGi1g1v0487600	39.8593	0.864966	0.285474	3.02992	0.00244616	0.0287564	0.0720436	0.268996	0.267825	0.788834	0.96205	-0.134606	0.259284	-0.519145	0.603659	0.997745
LotjaGi2g1v0450400	303.596	-0.297854	0.0983697	-3.0279	0.00246259	0.0289216	0.045049	0.101807	0.442494	0.658132	0.933105	0.110293	0.0961597	1.14698	0.25139	0.957469
LotjaGi3g1v0306000	431.401	0.539185	0.178076	3.02783	0.00246319	0.0289216	0.0793484	0.176796	0.448814	0.653566	0.932154	-0.0517903	0.175291	-0.295454	0.767647	0.998962
LotjaGi1g1v0245800	59.1872	-0.621759	0.205421	-3.02675	0.00247197	0.0290071	0.720035	0.207441	3.47104	0.00051845	0.0406298	0.271385	0.20174	1.34522	0.178553	0.924574
LotjaGi6g1v0204300_LC	126.083	-0.575599	0.190213	-3.02607	0.00247752	0.0290547	-0.000703205	0.197059	-0.0035685	0.997153	0.999858	-0.275275	0.192162	-1.43252	0.151995	0.906881
LotjaGi1g1v0771200	148.023	-0.765964	0.253192	-3.02523	0.00248447	0.0291186	0.0449648	0.258816	0.173733	0.862076	0.975521	0.225458	0.253239	0.890298	0.373306	0.982327
LotjaGi5g1v0100500_LC	75.8837	0.74142	0.245103	3.02493	0.00248691	0.0291296	0.519211	0.230546	2.25209	0.0243166	0.327762	0.0286638	0.227611	0.125933	0.899785	0.998962
LotjaGi2g1v0206300	102.713	0.548762	0.18151	3.02332	0.00250018	0.0292673	0.348374	0.1726	2.01839	0.0435507	0.414053	0.104777	0.167285	0.626339	0.531093	0.996301
LotjaGi6g1v0089600	828.396	0.471635	0.156034	3.02264	0.00250582	0.0293157	-0.0845454	0.155742	-0.542857	0.587228	0.915307	-0.0136572	0.154503	-0.0883941	0.929563	0.998962
LotjaGi6g1v0082000_LC	1471.76	-1.20273	0.398073	-3.02138	0.00251623	0.0294197	-0.282486	0.398738	-0.70845	0.478666	0.877395	-0.608925	0.398499	-1.52804	0.126501	0.882777
LotjaGi4g1v0048100	366.229	-0.513998	0.170181	-3.0203	0.00252525	0.0295074	0.0206404	0.172786	0.119456	0.904914	0.984008	0.00294903	0.170151	0.0173318	0.986172	0.999795
LotjaGi6g1v0269400	134.297	-0.844898	0.279766	-3.02002	0.00252761	0.0295171	0.2488	0.284335	0.875026	0.38156	0.834088	0.0529035	0.280932	0.188314	0.850631	0.998962
LotjaGi1g1v0566300	275.481	-0.418015	0.138434	-3.0196	0.00253108	0.0295399	-0.086029	0.142722	-0.602774	0.546659	0.901965	0.0840201	0.137502	0.611045	0.54117	0.996301
LotjaGi3g1v0425700	218.032	-0.406353	0.134587	-3.01926	0.00253392	0.0295552	0.201511	0.137685	1.46357	0.143313	0.645999	0.0928024	0.133109	0.697193	0.485682	0.991085
LotjaGi1g1v0751000	84.0448	-0.705337	0.233654	-3.01872	0.00253842	0.02959	0.15662	0.241634	0.648173	0.516873	0.890046	-0.0545951	0.235228	-0.232095	0.816465	0.998962
LotjaGi1g1v0179200	238.98	-0.547504	0.181427	-3.01777	0.00254641	0.0296653	-0.168493	0.186241	-0.904703	0.365623	0.825674	-0.166282	0.182094	-0.913166	0.361155	0.982198
LotjaGi1g1v0737400	408.097	0.387219	0.12837	3.01643	0.00255769	0.0297789	0.127329	0.127083	1.00194	0.316374	0.799402	-0.0259445	0.124863	-0.207783	0.835398	0.998962
LotjaGi3g1v0428300	125.572	-0.55521	0.184146	-3.01506	0.00256927	0.0298957	0.0344197	0.190875	0.180326	0.856897	0.975521	-0.0334757	0.184259	-0.181678	0.855836	0.998962
LotjaGi1g1v0046000_LC	274.934	-0.520297	0.172672	-3.01321	0.00258501	0.0300608	-0.0240922	0.176288	-0.136664	0.891296	0.981518	-0.0318671	0.172725	-0.184496	0.853624	0.998962
LotjaGi4g1v0397700	399.395	-0.325603	0.108088	-3.01239	0.00259199	0.0301239	0.0603051	0.110658	0.54497	0.585774	0.914785	0.217538	0.106376	2.045	0.040855	0.684238
LotjaGi4g1v0209900	472.438	0.400486	0.132966	3.01194	0.0025958	0.0301502	0.186453	0.131553	1.41733	0.156387	0.661341	0.22373	0.129258	1.73087	0.0834747	0.824574
LotjaGi4g1v0100200	843.337	0.421753	0.140082	3.01076	0.00260596	0.03025	-0.226682	0.14019	-1.61696	0.105886	0.586289	-0.134676	0.138732	-0.970764	0.331666	0.980224
LotjaGi5g1v0061600	85.922	0.616654	0.204871	3.00996	0.00261285	0.0303118	-0.000201007	0.199178	-0.00100918	0.999195	0.999978	0.0129444	0.190618	0.0679079	0.945859	0.998962
LotjaGi4g1v0195500	596.845	0.337743	0.112242	3.00907	0.00262045	0.0303819	-0.0913777	0.112219	-0.814278	0.415486	0.852307	-0.100974	0.109991	-0.918018	0.35861	0.981859
LotjaGi1g1v0102900	28.1876	-2.07467	0.689632	-3.00837	0.00262652	0.030428	-0.133045	0.716732	-0.185627	0.852737	0.974959	-1.48376	0.7309	-2.03005	0.0423516	0.693091
LotjaGi1g1v0727400	12.2103	-1.43488	0.476981	-3.00825	0.00262757	0.030428	0.695542	0.506692	1.37271	0.169842	0.675951	0.605537	0.482263	1.25562	0.209255	0.932181
LotjaGi2g1v0122300_LC	170.697	-0.425071	0.141313	-3.00801	0.00262965	0.030434	-0.321045	0.150422	-2.1343	0.0328184	0.370059	0.085402	0.139789	0.610933	0.541244	0.996301
LotjaGi4g1v0446000	43.2535	-1.55627	0.517556	-3.00696	0.00263877	0.0305213	0.181775	0.531879	0.341761	0.732531	0.951242	-0.349224	0.528534	-0.66074	0.508779	0.996266
LotjaGi1g1v0445700	293.992	0.54063	0.179912	3.00497	0.0026561	0.0307035	0.0465567	0.178224	0.261226	0.793918	0.963205	-0.0765621	0.175921	-0.435208	0.663411	0.998962
LotjaGi3g1v0334900	263.232	0.433984	0.144535	3.00262	0.00267669	0.030923	0.296998	0.142811	2.07965	0.0375575	0.390765	0.100116	0.138722	0.721706	0.470475	0.98923
LotjaGi1g1v0206300	293.776	0.40003	0.13325	3.0021	0.0026812	0.0309567	0.0625827	0.13254	0.472179	0.636799	0.928272	-0.104932	0.129363	-0.811141	0.417285	0.988664
LotjaGi5g1v0056700	146.477	0.760849	0.253692	2.9991	0.00270777	0.0312448	-0.29979	0.250933	-1.1947	0.232204	0.737345	-0.258065	0.247098	-1.04438	0.296308	0.973789
LotjaGi4g1v0363300	415.375	-0.406073	0.135434	-2.99832	0.00271474	0.0313067	0.0672568	0.137724	0.488343	0.625307	0.925415	0.189503	0.134493	1.40902	0.15883	0.913243
LotjaGi2g1v0099200	1127.09	0.402747	0.134336	2.99807	0.00271698	0.0313139	0.142436	0.133825	1.06435	0.287172	0.783077	0.0693632	0.132988	0.521575	0.601966	0.997745
LotjaGi1g1v0560400	149.186	0.603595	0.20138	2.99729	0.0027239	0.0313564	-1.01959	0.207277	-4.91898	8.69981e-07	0.000272714	-0.849237	0.199333	-4.26039	2.04069e-05	0.00467548
LotjaGi2g1v0106900_LC	236.416	0.399547	0.133301	2.99734	0.00272348	0.0313564	-0.26302	0.13408	-1.96166	0.0498018	0.441536	-0.121097	0.128232	-0.94436	0.344986	0.980224
LotjaGi5g1v0191200	38.8417	0.881793	0.294227	2.99698	0.00272666	0.0313695	-0.462211	0.289691	-1.59553	0.110593	0.595522	-0.319791	0.273103	-1.17095	0.241618	0.948436
LotjaGi5g1v0009800	92.3408	0.953571	0.318342	2.99543	0.00274059	0.0315111	0.577751	0.306132	1.88726	0.059125	0.473365	-0.111621	0.30562	-0.36523	0.71494	0.998962
LotjaGi1g1v0474600_LC	88.9562	-0.678554	0.226654	-2.99379	0.00275536	0.0316434	-0.240454	0.23877	-1.00705	0.313909	0.799402	-0.173658	0.228861	-0.758792	0.447977	0.988664
LotjaGi3g1v0542600	94.718	-0.627749	0.20968	-2.99384	0.00275492	0.0316434	-0.243503	0.221792	-1.09789	0.272253	0.772375	0.0128324	0.210019	0.0611014	0.951278	0.998962
LotjaGi1g1v0367600_LC	87.8089	0.971494	0.324531	2.99354	0.00275765	0.031651	0.951737	0.307697	3.0931	0.0019808	0.0918918	-0.0450932	0.308986	-0.145939	0.883969	0.998962
LotjaGi1g1v0487200	1037.07	-0.905549	0.302601	-2.99255	0.00276653	0.0316966	-0.308332	0.303688	-1.01529	0.309967	0.796981	-0.227654	0.302945	-0.751469	0.45237	0.988664
LotjaGi2g1v0252200	54.7429	-0.86983	0.290661	-2.99259	0.00276621	0.0316966	0.445796	0.298518	1.49336	0.135342	0.637368	-0.33883	0.297037	-1.1407	0.253995	0.958318
LotjaGi6g1v0064400	43.3216	1.07643	0.359697	2.99262	0.00276597	0.0316966	-0.242003	0.34881	-0.693795	0.487811	0.880006	-0.405995	0.340984	-1.19066	0.233788	0.943087
LotjaGi1g1v0608300	184.9	0.459568	0.153634	2.99132	0.00277776	0.0318021	-0.0741272	0.152278	-0.486787	0.626409	0.925724	0.0774645	0.146097	0.530225	0.595956	0.997003
LotjaGi4g1v0336400	71.518	-0.669614	0.223863	-2.99118	0.00277902	0.0318021	-0.272084	0.23992	-1.13406	0.256769	0.760259	0.100283	0.223766	0.44816	0.654037	0.998962
LotjaGi2g1v0265800	40.9006	-0.799724	0.267382	-2.99094	0.00278121	0.0318085	-1.00562	0.311693	-3.22631	0.00125396	0.0701929	-0.433614	0.275858	-1.57187	0.11598	0.868596
LotjaGi5g1v0329300	127.329	-0.466002	0.156005	-2.98709	0.00281644	0.0321923	-0.340834	0.167639	-2.03314	0.0420386	0.408346	0.079924	0.154473	0.517399	0.604878	0.997823
LotjaGi2g1v0405900	397.811	-0.716534	0.239997	-2.98559	0.00283029	0.0323126	0.789375	0.240359	3.28415	0.00102291	0.0609938	0.298421	0.23982	1.24435	0.213369	0.9335
LotjaGi4g1v0089900	345.573	-0.277529	0.0929521	-2.98572	0.00282912	0.0323126	-0.0719603	0.0968204	-0.743235	0.45734	0.869768	0.0037318	0.0913266	0.0408622	0.967406	0.998962
LotjaGi1g1v0145500_LC	196.098	-0.638761	0.214065	-2.98395	0.00284549	0.0324671	0.107645	0.217993	0.493802	0.621446	0.923945	0.0766755	0.214179	0.357997	0.720346	0.998962
LotjaGi3g1v0463000	587.864	-0.498476	0.167197	-2.98137	0.00286958	0.0327227	0.0891749	0.168721	0.528536	0.597127	0.918504	0.294068	0.166678	1.76429	0.0776827	0.819946
LotjaGi6g1v0348000	327.607	0.729805	0.24482	2.98099	0.00287322	0.0327449	-0.60536	0.244992	-2.47093	0.0134761	0.247756	-0.614523	0.242519	-2.53391	0.0112797	0.403927
LotjaGi1g1v0141500	72.9792	-0.909613	0.305182	-2.98056	0.00287724	0.0327523	0.446601	0.311751	1.43256	0.151985	0.656097	0.573742	0.303768	1.88875	0.0589247	0.760337
LotjaGi4g1v0356000	46.8047	-0.79065	0.265259	-2.98067	0.0028762	0.0327523	0.642513	0.270999	2.37091	0.0177445	0.282151	0.143867	0.265896	0.541064	0.588464	0.996529
LotjaGi5g1v0099200	183.207	0.889514	0.298593	2.97902	0.00289174	0.032898	0.499099	0.29288	1.70411	0.0883614	0.553659	-0.158383	0.292547	-0.541395	0.588235	0.996529
LotjaGi4g1v0009400	119.748	0.674049	0.226413	2.97707	0.00291013	0.0330684	1.03373	0.211388	4.89019	1.00741e-06	0.000307023	0.461642	0.210122	2.19702	0.0280188	0.605492
LotjaGi4g1v0146200	254.171	-1.0582	0.355434	-2.97722	0.00290874	0.0330684	-0.476266	0.360089	-1.32263	0.185957	0.694606	-0.433239	0.357315	-1.21248	0.225327	0.939805
LotjaGi2g1v0128200	12.2139	-2.43568	0.818208	-2.97685	0.00291231	0.0330738	0.595451	0.858981	0.693206	0.48818	0.880136	0.118696	0.84848	0.139893	0.888745	0.998962
LotjaGi6g1v0349800_LC	845.365	0.759109	0.255069	2.9761	0.00291942	0.0331352	0.833817	0.253195	3.29319	0.000990587	0.0598287	0.598703	0.252829	2.36801	0.0178839	0.508765
LotjaGi1g1v0330800	152.393	-0.658933	0.221434	-2.97576	0.00292265	0.0331524	0.200845	0.225819	0.889409	0.373783	0.830527	0.214686	0.220978	0.971524	0.331287	0.980224
LotjaGi2g1v0423300_LC	151.816	-0.681437	0.229011	-2.97557	0.00292443	0.0331533	-0.880717	0.242347	-3.63412	0.000278929	0.0265229	-0.306264	0.231044	-1.32557	0.184983	0.925422
LotjaGi2g1v0374600	28.442	-1.06585	0.358227	-2.97535	0.00292653	0.0331576	0.370977	0.374623	0.990268	0.322043	0.80054	-0.729873	0.378542	-1.92812	0.0538407	0.746718
LotjaGi4g1v0203500	118.885	0.477447	0.160482	2.97508	0.00292908	0.0331672	-0.130893	0.159018	-0.823134	0.410432	0.848667	-0.164617	0.151306	-1.08798	0.276606	0.965503
LotjaGi3g1v0554800	214.697	0.417273	0.140268	2.97484	0.00293143	0.0331744	0.0286918	0.138402	0.207308	0.835769	0.971918	0.128347	0.133015	0.964909	0.334591	0.980224
LotjaGi1g1v0766300	27.2123	1.15925	0.389737	2.97444	0.00293526	0.0331984	0.0234822	0.364109	0.0644921	0.948578	0.992048	-0.329506	0.356074	-0.925387	0.354765	0.980224
LotjaGi3g1v0000500	173.015	0.454085	0.152745	2.97283	0.00295067	0.0333533	0.109128	0.149698	0.728986	0.46601	0.873188	-0.0465902	0.145193	-0.320885	0.748298	0.998962
LotjaGi5g1v0080200	1164.17	-0.479025	0.16115	-2.97255	0.00295339	0.0333645	-0.32048	0.162454	-1.97274	0.0485252	0.436374	-0.25416	0.161359	-1.57512	0.115229	0.868596
LotjaGi1g1v0554800	61.7655	-0.910011	0.306189	-2.97206	0.0029581	0.0333982	-0.427206	0.325325	-1.31317	0.189126	0.697139	0.083898	0.308313	0.27212	0.78553	0.998962
LotjaGi1g1v0414300	62.3176	0.682005	0.229489	2.97185	0.00296015	0.0334019	-0.354906	0.227765	-1.55821	0.119182	0.612177	-0.336059	0.216213	-1.5543	0.120113	0.87492
LotjaGi1g1v0114800	69.2746	0.746869	0.251361	2.9713	0.00296546	0.0334329	0.143582	0.241501	0.594542	0.55215	0.903679	-0.150624	0.23612	-0.637911	0.523532	0.996301
LotjaGi1g1v0516300	40.7798	0.824418	0.277469	2.9712	0.00296634	0.0334329	-0.169909	0.270998	-0.626977	0.530674	0.89546	-0.628381	0.261901	-2.3993	0.0164263	0.489152
LotjaGi1g1v0698500	624.639	-0.255631	0.0860422	-2.97099	0.00296838	0.0334365	-0.116638	0.0885458	-1.31726	0.187752	0.696149	-0.0299676	0.0851813	-0.35181	0.724981	0.998962
LotjaGi6g1v0266800	8.6722	-2.13177	0.718202	-2.9682	0.00299546	0.033722	1.26714	0.755276	1.67772	0.0934015	0.561761	1.871	0.711716	2.62885	0.00856732	0.347169
LotjaGi3g1v0473300	1033.69	0.314026	0.105807	2.96791	0.00299833	0.0337347	0.285761	0.104994	2.72168	0.00649511	0.174864	0.164973	0.103935	1.58728	0.112449	0.868596
LotjaGi1g1v0515000_LC	129.679	-1.08431	0.365514	-2.96652	0.00301186	0.0338673	-0.0860281	0.371738	-0.231421	0.816988	0.96815	-0.458596	0.36938	-1.24153	0.21441	0.933966
LotjaGi5g1v0163700_LC	44.0345	0.748503	0.252349	2.96615	0.00301556	0.0338892	0.0856608	0.238669	0.35891	0.719663	0.947644	-0.315653	0.231335	-1.36448	0.172416	0.920871
LotjaGi4g1v0447300_LC	12.4489	2.86646	0.966563	2.96562	0.00302075	0.0339196	-1.35898	0.91765	-1.48094	0.138623	0.639915	-2.17139	0.918216	-2.36479	0.0180403	0.50966
LotjaGi5g1v0089600	1550.81	0.28551	0.0962768	2.96552	0.00302176	0.0339196	-0.0124374	0.0962266	-0.129251	0.897159	0.982432	0.0425948	0.0951713	0.447559	0.654471	0.998962
LotjaGi2g1v0390700	30.134	0.910665	0.307122	2.96516	0.00302528	0.0339394	-0.0773153	0.286681	-0.269691	0.787398	0.961913	0.459454	0.2604	1.76442	0.0776616	0.819946
LotjaGi3g1v0260300_LC	583.71	-0.399878	0.134957	-2.96301	0.00304648	0.0341576	-0.173592	0.137342	-1.26394	0.20625	0.714291	-0.0182357	0.134726	-0.135354	0.892332	0.998962
LotjaGi1g1v0517000	11.9395	3.19178	1.07733	2.96267	0.00304985	0.0341756	-2.17702	1.03771	-2.09791	0.0359131	0.382173	-2.73026	1.03032	-2.64992	0.00805118	0.33745
LotjaGi2g1v0286300	2995.69	-0.453793	0.153197	-2.96216	0.00305485	0.0341921	0.12307	0.153484	0.801843	0.422644	0.855509	0.151385	0.153122	0.98866	0.322829	0.980224
LotjaGi5g1v0194100	295.198	-0.626208	0.2114	-2.96219	0.00305457	0.0341921	-0.0586431	0.214967	-0.272801	0.785006	0.961831	0.480908	0.210485	2.28476	0.0223269	0.561162
LotjaGi4g1v0295700	139.641	-0.563517	0.190274	-2.96161	0.00306037	0.0342341	0.237942	0.194489	1.22342	0.221172	0.727445	-0.103289	0.190925	-0.540989	0.588515	0.996529
LotjaGi4g1v0350900	834.545	0.221386	0.0747805	2.96048	0.00307163	0.0343403	-0.0531459	0.0750437	-0.708199	0.478822	0.877395	0.0452346	0.0723371	0.62533	0.531754	0.996301
LotjaGi1g1v0172900	29.8557	1.48784	0.502609	2.96024	0.003074	0.034347	-0.241984	0.482127	-0.501909	0.615731	0.923548	-0.835779	0.479453	-1.74319	0.0813001	0.822154
LotjaGi1g1v0356500	54.5424	-1.07763	0.364117	-2.95957	0.00308072	0.0343887	0.615749	0.370996	1.65972	0.0969709	0.568676	0.458358	0.364731	1.2567	0.208861	0.932181
LotjaGi3g1v0038500	214.94	0.571496	0.193105	2.95951	0.00308128	0.0343887	0.350078	0.188762	1.8546	0.0636533	0.485318	0.266675	0.185933	1.43425	0.1515	0.906881
LotjaGi1g1v0449400	56.2933	-0.951712	0.321648	-2.95887	0.00308773	0.0344409	-0.22678	0.338121	-0.670707	0.502407	0.885969	-0.327983	0.328152	-0.999485	0.31756	0.977618
LotjaGi6g1v0362300	238.564	-0.382496	0.129297	-2.95827	0.00309374	0.0344881	-0.038134	0.133872	-0.284854	0.775756	0.960672	0.0515197	0.128027	0.402413	0.68738	0.998962
LotjaGi1g1v0097100	773.58	0.509703	0.172346	2.95743	0.00310211	0.034525	0.140317	0.17152	0.81808	0.413311	0.850296	0.230747	0.17038	1.35431	0.175636	0.922471
LotjaGi5g1v0000200	9.44396	2.20512	0.745613	2.95746	0.00310182	0.034525	-0.215366	0.619852	-0.347447	0.728256	0.950185	0.353731	0.584018	0.605685	0.544724	0.996301
LotjaGi6g1v0096800	637.104	-0.238798	0.0807458	-2.95741	0.00310239	0.034525	-0.160038	0.0834615	-1.91751	0.0551735	0.458935	-0.0971395	0.0799801	-1.21455	0.224539	0.939805
LotjaGi2g1v0311600	399.169	0.364775	0.123354	2.95714	0.0031051	0.0345353	-0.0403352	0.122937	-0.328097	0.742839	0.952838	-0.222512	0.120545	-1.84588	0.0649101	0.785829
LotjaGi1g1v0051600	247.747	0.494089	0.167147	2.95602	0.00311637	0.0346378	-0.0954142	0.166087	-0.574482	0.565642	0.909149	0.288625	0.16093	1.79349	0.0728954	0.803687
LotjaGi4g1v0334700	274.136	-0.520671	0.176148	-2.95587	0.00311788	0.0346378	-0.137007	0.180035	-0.760998	0.446658	0.864398	-0.267716	0.177021	-1.51234	0.130448	0.885046
LotjaGi1g1v0611800	137.58	-0.555914	0.188181	-2.95414	0.00313543	0.0348127	0.0374129	0.194387	0.192466	0.847377	0.973994	0.192834	0.186884	1.03184	0.302149	0.973789
LotjaGi1g1v0370600	185.039	0.640217	0.216733	2.95393	0.0031375	0.0348159	-0.224011	0.215291	-1.0405	0.298106	0.789761	0.749629	0.207241	3.61718	0.000297827	0.0384317
LotjaGi2g1v0353700	64.1437	0.805185	0.272619	2.95351	0.00314178	0.0348434	-1.18983	0.282895	-4.20592	2.60025e-05	0.00445761	-0.946542	0.267211	-3.5423	0.000396657	0.0459079
LotjaGi5g1v0112800	115.756	-0.576163	0.195106	-2.95308	0.00314619	0.0348723	-0.111831	0.203967	-0.548281	0.583499	0.914172	0.112095	0.194408	0.576597	0.564212	0.996529
LotjaGi1g1v0737200	180.923	0.57721	0.195495	2.95256	0.0031515	0.0349113	-0.302124	0.195225	-1.54757	0.121726	0.61403	-0.120851	0.189881	-0.636454	0.52448	0.996301
LotjaGi6g1v0032800	24.3947	1.16622	0.395081	2.95186	0.00315871	0.0349711	-0.317658	0.375484	-0.845996	0.397555	0.843348	-0.143725	0.356023	-0.403697	0.686436	0.998962
LotjaGi1g1v0084800	693.395	-0.557431	0.188963	-2.94995	0.00317823	0.0351272	-0.0448706	0.190364	-0.23571	0.813658	0.967807	0.073073	0.188896	0.386842	0.698873	0.998962
LotjaGi1g1v0230800	10.6632	-1.59421	0.540378	-2.95018	0.00317586	0.0351272	1.01838	0.563841	1.80615	0.0708956	0.508022	0.585754	0.550584	1.06388	0.287384	0.970904
LotjaGi6g1v0200000	122.526	0.462058	0.156631	2.94997	0.00317801	0.0351272	-0.250626	0.156875	-1.59762	0.110128	0.59462	-0.239739	0.148484	-1.61458	0.106401	0.85776
LotjaGi3g1v0359200_LC	194.478	-0.429616	0.145768	-2.94725	0.00320615	0.0354155	0.0673067	0.150167	0.448213	0.654	0.932269	-0.010246	0.14499	-0.0706671	0.943663	0.998962
LotjaGi2g1v0067500_LC	81.3116	0.988708	0.335845	2.94394	0.00324059	0.0357756	-0.558958	0.333071	-1.67819	0.0933097	0.561761	-0.178659	0.324159	-0.551145	0.581534	0.996529
LotjaGi3g1v0431800	1879.42	0.365463	0.124185	2.9429	0.00325156	0.0358763	-0.0667497	0.124127	-0.537753	0.590748	0.916162	-0.203085	0.123594	-1.64317	0.100348	0.849811
LotjaGi1g1v0278000	51.1844	-0.722364	0.245529	-2.94207	0.00326026	0.0359519	-0.538009	0.270738	-1.98719	0.0469013	0.427923	-0.371656	0.251493	-1.4778	0.139461	0.897111
LotjaGi1g1v0715000	169.353	-0.613605	0.208607	-2.94144	0.00326694	0.036005	0.22645	0.212492	1.06568	0.286567	0.782825	0.402906	0.207133	1.94515	0.0517569	0.739018
LotjaGi1g1v0737700_LC	8.32585	3.01137	1.02395	2.94093	0.00327232	0.0360233	0.0927286	0.8478	0.109376	0.912905	0.98582	-1.57523	0.873019	-1.80434	0.0711775	0.801256
LotjaGi6g1v0023400	59.7762	0.659888	0.224378	2.94097	0.00327191	0.0360233	0.0804403	0.213478	0.376808	0.706316	0.943603	0.489559	0.197617	2.4773	0.0132379	0.442966
LotjaGi2g1v0256500	1198.64	-0.292871	0.0995954	-2.9406	0.00327572	0.0360404	-0.144302	0.100936	-1.42964	0.152819	0.656374	0.0749907	0.0991656	0.756217	0.449519	0.988664
LotjaGi1g1v0658100	46.8618	-0.865494	0.294411	-2.93975	0.00328475	0.0361067	-0.0534115	0.31328	-0.170491	0.864624	0.975688	0.365286	0.293766	1.24346	0.213699	0.9335
LotjaGi3g1v0487900	73.4596	-0.816826	0.277862	-2.93968	0.00328547	0.0361067	0.109565	0.287042	0.381702	0.702682	0.94293	-0.181049	0.281417	-0.643348	0.519998	0.996301
LotjaGi2g1v0201500	110.624	-0.5629	0.191523	-2.93908	0.0032919	0.0361519	-0.109156	0.200938	-0.54323	0.586971	0.915307	0.184669	0.190125	0.971303	0.331397	0.980224
LotjaGi4g1v0101100	376.967	0.378994	0.128956	2.93894	0.00329332	0.0361519	-0.00920283	0.128296	-0.0717313	0.942816	0.990858	-0.088063	0.125541	-0.701469	0.48301	0.990593
LotjaGi1g1v0623800	345.516	-0.567135	0.193012	-2.93835	0.00329967	0.0362012	0.444822	0.19418	2.29077	0.0219765	0.314977	0.295767	0.192363	1.53755	0.12416	0.881596
LotjaGi3g1v0390800	97.3241	-0.63612	0.216535	-2.93772	0.00330636	0.036254	0.136132	0.223923	0.607938	0.543228	0.900704	0.346116	0.214574	1.61304	0.106736	0.85776
LotjaGi4g1v0207000	81.3911	-0.609748	0.207601	-2.93712	0.00331279	0.0363041	0.264691	0.213785	1.23812	0.215672	0.720915	-0.0203035	0.207794	-0.0977098	0.922163	0.998962
LotjaGi1g1v0692000	146.271	-0.609727	0.207803	-2.93416	0.00334453	0.0365899	-0.119108	0.21482	-0.554456	0.579267	0.913136	0.122542	0.207504	0.590552	0.554821	0.996301
LotjaGi3g1v0078700	610.531	0.46081	0.157046	2.93423	0.00334377	0.0365899	0.083034	0.156096	0.531941	0.594767	0.917145	-0.0966238	0.154943	-0.623609	0.532884	0.996301
LotjaGi4g1v0358000	83.378	0.556503	0.189651	2.93436	0.00334239	0.0365899	0.068214	0.183286	0.372172	0.709765	0.944395	0.126076	0.173485	0.726729	0.467392	0.988991
LotjaGi1g1v0710000_LC	91.5055	1.01015	0.344449	2.93266	0.00336074	0.0367051	-2.83098	0.372598	-7.59797	3.00821e-14	4.03294e-11	-1.9018	0.347045	-5.47997	4.254e-08	2.27212e-05
LotjaGi2g1v0342600	83.4867	0.597503	0.203733	2.93278	0.00335947	0.0367051	0.229316	0.19332	1.1862	0.235544	0.740232	0.408355	0.183455	2.22591	0.0260204	0.592531
LotjaGi2g1v0422400	100.841	2.54197	0.866765	2.93271	0.0033602	0.0367051	-0.24901	0.855272	-0.291147	0.770939	0.959542	-0.299028	0.853847	-0.350212	0.726179	0.998962
LotjaGi5g1v0319000	25.4774	1.595	0.543974	2.93212	0.00336657	0.0367481	-0.292875	0.524465	-0.558426	0.576554	0.911691	0.245604	0.506018	0.485367	0.627416	0.998962
LotjaGi6g1v0075800	127.484	-0.638753	0.217974	-2.93041	0.00338513	0.0369299	0.00416851	0.224476	0.01857	0.985184	0.99743	-0.172394	0.219518	-0.78533	0.43226	0.988664
LotjaGi2g1v0141600	1238.61	0.409159	0.139719	2.92844	0.00340671	0.0370819	0.07261	0.139365	0.521006	0.602362	0.920161	0.0382748	0.13858	0.276193	0.7824	0.998962
LotjaGi4g1v0221500	38.0113	-0.733507	0.250451	-2.92875	0.0034033	0.0370819	0.493403	0.26021	1.89617	0.0579379	0.469076	0.500373	0.244228	2.0488	0.0404819	0.683265
LotjaGi5g1v0342500	75.8122	-1.11355	0.380218	-2.92871	0.00340368	0.0370819	0.905679	0.384877	2.35317	0.0186144	0.288686	0.411067	0.38123	1.07827	0.280915	0.967834
LotjaGi6g1v0097600	270.345	-0.499507	0.17057	-2.92847	0.00340638	0.0370819	0.0528607	0.173787	0.30417	0.760998	0.95672	0.042245	0.170279	0.248093	0.804062	0.998962
LotjaGi2g1v0429700	1061.01	-0.281364	0.0960914	-2.92809	0.00341053	0.0371026	0.039117	0.0971674	0.402574	0.687262	0.938782	0.125544	0.0954598	1.31515	0.18846	0.925422
LotjaGi3g1v0369700	19.8545	-1.7507	0.59821	-2.92657	0.00342725	0.0372427	-0.564546	0.65668	-0.859699	0.389955	0.840676	0.496828	0.60638	0.819334	0.412596	0.988664
LotjaGi4g1v0416000	303.063	-0.484663	0.165599	-2.92672	0.00342552	0.0372427	-0.115737	0.16951	-0.682771	0.494752	0.882481	0.262182	0.164622	1.59263	0.111243	0.867262
LotjaGi3g1v0325600	75.4676	-1.21503	0.41528	-2.9258	0.00343572	0.0373139	-0.283965	0.427317	-0.66453	0.506351	0.8878	-0.500448	0.421882	-1.18623	0.235533	0.943087
LotjaGi1g1v0689100	1707.97	-0.254956	0.0871701	-2.92481	0.00344666	0.0374118	0.160548	0.0876843	1.83098	0.067104	0.49914	0.140614	0.0866873	1.62208	0.104786	0.855503
LotjaGi6g1v0297500	179.893	-0.532245	0.181994	-2.92452	0.0034499	0.037426	0.136933	0.186151	0.735605	0.461971	0.871444	0.161443	0.181096	0.891476	0.372674	0.982327
LotjaGi2g1v0387400	18.6413	2.30874	0.78967	2.92367	0.00345928	0.0374858	1.42633	0.623945	2.28599	0.0222551	0.31622	1.32313	0.616781	2.14522	0.0319351	0.628955
LotjaGi3g1v0012200	773.984	-0.273518	0.0935512	-2.92373	0.0034587	0.0374858	-0.0841453	0.095447	-0.881592	0.377998	0.83171	0.124853	0.092649	1.34759	0.17779	0.924574
LotjaGi3g1v0491100	343.033	-0.337244	0.11538	-2.92291	0.00346778	0.037548	-0.0254408	0.118668	-0.214386	0.830246	0.970493	0.0466851	0.114244	0.408643	0.682802	0.998962
LotjaGi3g1v0547800	56.5587	-1.07309	0.367143	-2.92281	0.00346889	0.037548	0.701536	0.373693	1.87731	0.0604759	0.476988	1.22369	0.362352	3.37709	0.000732581	0.0721431
LotjaGi4g1v0399800	20.495	-1.0622	0.363715	-2.92041	0.00349566	0.0378167	-0.407021	0.41499	-0.980797	0.326693	0.804128	0.447134	0.364034	1.22828	0.219344	0.938259
LotjaGi5g1v0049500	312.942	-0.36078	0.123551	-2.92009	0.00349927	0.0378346	0.00855849	0.126872	0.0674579	0.946217	0.991491	0.104119	0.122264	0.851589	0.394442	0.986633
LotjaGi3g1v0505500	18.0962	1.82024	0.623599	2.91893	0.00351239	0.0379553	-0.635867	0.591668	-1.0747	0.282508	0.780572	-0.355225	0.572548	-0.620428	0.534976	0.996301
LotjaGi2g1v0086300	23.531	1.32342	0.453511	2.91818	0.00352086	0.0380045	0.0146579	0.425243	0.0344695	0.972503	0.995969	-0.184354	0.411652	-0.447839	0.65427	0.998962
LotjaGi3g1v0393800	330.872	0.38063	0.130432	2.91824	0.00352018	0.0380045	-0.119451	0.130298	-0.916756	0.35927	0.822652	-0.0466908	0.126498	-0.369103	0.712051	0.998962
LotjaGi6g1v0177100	150.665	0.492467	0.168772	2.91794	0.00352357	0.0380126	0.0627554	0.165554	0.379063	0.704641	0.943261	0.132027	0.159441	0.828061	0.407636	0.988257
LotjaGi6g1v0311500	513.713	-0.362636	0.124361	-2.91601	0.00354543	0.0382272	0.0416714	0.126315	0.329902	0.741474	0.952838	0.0661603	0.123713	0.53479	0.592795	0.996529
LotjaGi1g1v0206000	210.629	-0.56266	0.193039	-2.91474	0.00355986	0.0382981	-0.0112716	0.197461	-0.0570829	0.954479	0.992579	0.0910592	0.192775	0.472361	0.636669	0.998962
LotjaGi1g1v0265600	104.577	-0.600766	0.206079	-2.91522	0.00355438	0.0382981	0.209565	0.212133	0.987897	0.323203	0.801271	0.264221	0.204405	1.29264	0.196137	0.929123
LotjaGi3g1v0443100	99.6097	-0.67636	0.232048	-2.91474	0.00355991	0.0382981	0.218313	0.23919	0.912718	0.361391	0.823383	0.818703	0.22798	3.59112	0.000329257	0.0406586
LotjaGi4g1v0395300	42.3127	-1.03522	0.355155	-2.91484	0.00355871	0.0382981	0.106107	0.371733	0.285437	0.775309	0.960567	0.508864	0.354916	1.43376	0.151641	0.906881
LotjaGi3g1v0439400	124.439	0.664052	0.227887	2.91395	0.00356886	0.0383732	0.0738355	0.223206	0.330795	0.740799	0.952685	0.060322	0.218362	0.276247	0.782358	0.998962
LotjaGi2g1v0157300	81.9416	-0.746936	0.256386	-2.91333	0.00357596	0.0383986	-0.117541	0.267559	-0.439307	0.660439	0.933105	-0.0243651	0.257982	-0.094445	0.924756	0.998962
LotjaGi2g1v0292900	9.17489	4.27077	1.46599	2.91323	0.00357716	0.0383986	-0.995176	1.2378	-0.803988	0.421404	0.854936	0.0057843	1.20553	0.00479813	0.996172	0.999795
LotjaGi6g1v0324400	110.473	-0.455147	0.156218	-2.91354	0.00357355	0.0383986	0.0272881	0.16394	0.166452	0.867801	0.976349	-0.031393	0.155099	-0.202407	0.839599	0.998962
LotjaGi1g1v0502300	53.2777	-1.04216	0.357808	-2.91264	0.0035839	0.0384376	-0.165183	0.373491	-0.442267	0.658296	0.933105	-0.376725	0.365382	-1.03104	0.30252	0.973789
LotjaGi1g1v0525700	275.596	-0.34262	0.117635	-2.91256	0.00358476	0.0384376	-0.124347	0.122392	-1.01598	0.30964	0.79673	0.0787865	0.116105	0.678579	0.497404	0.993702
LotjaGi4g1v0264000	85.6801	0.607014	0.20851	2.91119	0.00360054	0.0385854	0.619384	0.194833	3.17905	0.00147761	0.076832	-0.0494239	0.193332	-0.255642	0.798227	0.998962
LotjaGi4g1v0461600	73.5631	0.902726	0.310112	2.91097	0.00360306	0.0385912	0.57664	0.294497	1.95805	0.0502241	0.442419	0.190113	0.291657	0.651838	0.514505	0.996301
LotjaGi6g1v0359700	155.416	0.445899	0.153253	2.90956	0.0036194	0.0387448	0.0598396	0.150428	0.397797	0.69078	0.939816	0.0929008	0.144145	0.644498	0.519253	0.996301
LotjaGi2g1v0372400	198.139	-0.42628	0.146551	-2.90875	0.00362878	0.0388237	-0.0537859	0.151657	-0.354655	0.722848	0.948155	-0.213977	0.146926	-1.45636	0.145293	0.902784
LotjaGi1g1v0574000	134.387	0.676666	0.232704	2.90784	0.00363939	0.0388943	0.108548	0.228103	0.475872	0.634166	0.927475	-0.0533842	0.224506	-0.237785	0.812048	0.998962
LotjaGi5g1v0111800	12.7074	1.4822	0.509706	2.90795	0.00363803	0.0388943	-0.6062	0.480823	-1.26076	0.207397	0.715508	-1.2697	0.47439	-2.67648	0.00743991	0.323469
LotjaGi1g1v0566500	520.465	-0.557313	0.191713	-2.90702	0.00364891	0.0389155	-0.101616	0.193697	-0.524611	0.599853	0.919061	-0.251879	0.192232	-1.31028	0.1901	0.925422
LotjaGi2g1v0278200	141.285	-0.644276	0.221631	-2.90698	0.00364939	0.0389155	-0.0729857	0.228245	-0.31977	0.749143	0.954115	0.0311516	0.221987	0.140331	0.888399	0.998962
LotjaGi3g1v0356300	58.3405	-0.915855	0.315048	-2.90704	0.00364872	0.0389155	0.309934	0.324379	0.955467	0.339342	0.812554	0.28988	0.315672	0.918296	0.358464	0.981859
LotjaGi3g1v0537100	19.9038	1.77649	0.611028	2.90738	0.00364474	0.0389155	-0.252852	0.568838	-0.444505	0.656677	0.933105	0.119758	0.551425	0.21718	0.828068	0.998962
LotjaGi6g1v0025400	31.999	1.10858	0.381535	2.90557	0.00366582	0.0390691	-0.227236	0.366577	-0.619885	0.535334	0.89739	-0.185515	0.353001	-0.525536	0.599211	0.997003
LotjaGi4g1v0399100	84.7058	0.546103	0.188139	2.90266	0.00370008	0.0393694	0.0613865	0.182024	0.337244	0.735933	0.951483	0.167438	0.17173	0.97501	0.329555	0.980224
LotjaGi5g1v0014300	682.183	-0.283076	0.0975194	-2.90277	0.00369882	0.0393694	0.0774181	0.0990076	0.781941	0.434249	0.861035	0.14143	0.0964969	1.46564	0.142746	0.900301
LotjaGi6g1v0302200_LC	40.1711	0.811187	0.279434	2.90296	0.00369652	0.0393694	-0.0312158	0.265668	-0.117499	0.906465	0.984425	0.117841	0.250092	0.471192	0.637504	0.998962
LotjaGi1g1v0181100	68.8305	-0.571959	0.197167	-2.90088	0.00372112	0.0395716	0.236639	0.205674	1.15055	0.249915	0.754037	0.286023	0.193492	1.47822	0.13935	0.897111
LotjaGi3g1v0290500	50.9183	-1.51549	0.522463	-2.90066	0.00372377	0.039578	0.262953	0.533344	0.493027	0.621993	0.923987	-0.438275	0.532476	-0.823087	0.410458	0.988664
LotjaGi4g1v0127900	987.914	0.498247	0.171919	2.89814	0.00375377	0.0398751	-0.105431	0.171688	-0.614081	0.539162	0.898562	-0.0920185	0.170802	-0.538744	0.590063	0.996529
LotjaGi3g1v0140700_LC	86.1259	-0.753754	0.260163	-2.89723	0.00376468	0.039969	-0.567525	0.276259	-2.05432	0.0399445	0.399499	-0.232214	0.263155	-0.882423	0.377548	0.984482
LotjaGi1g1v0377800	240.691	0.513775	0.177464	2.8951	0.00379043	0.0402205	-0.0552816	0.176086	-0.313946	0.753562	0.955189	0.170739	0.171757	0.994072	0.320188	0.979719
LotjaGi1g1v0543400	26.4551	1.26853	0.438278	2.89436	0.00379935	0.0402931	-0.323331	0.430972	-0.750237	0.453112	0.86749	-0.438077	0.418225	-1.04747	0.294883	0.973711
LotjaGi1g1v0164800	28.5078	-1.3687	0.473171	-2.89261	0.0038206	0.0404963	0.360882	0.490781	0.735321	0.462144	0.871444	-0.0257679	0.483329	-0.0533134	0.957482	0.998962
LotjaGi2g1v0335500	38.2147	0.855202	0.29578	2.89134	0.00383597	0.040637	-0.216853	0.286247	-0.757573	0.448707	0.864858	-0.234286	0.273082	-0.85793	0.390931	0.986633
LotjaGi2g1v0148800	115.57	0.579183	0.200452	2.88939	0.00385993	0.0408241	-0.0647984	0.197299	-0.328427	0.742589	0.952838	0.0616653	0.190027	0.324508	0.745553	0.998962
LotjaGi3g1v0401900	22.1946	-1.16798	0.40423	-2.88939	0.00385995	0.0408241	-0.480052	0.450957	-1.06452	0.287094	0.783059	0.0881528	0.411885	0.214023	0.830529	0.998962
LotjaGi5g1v0135900	244.443	0.363734	0.125885	2.88941	0.00385965	0.0408241	-0.173506	0.12624	-1.37442	0.169311	0.675951	0.00722642	0.120143	0.0601486	0.952037	0.998962
LotjaGi4g1v0396600	299.116	0.418817	0.145036	2.88767	0.00388104	0.0410025	-0.165004	0.144946	-1.13838	0.254962	0.759166	0.0244952	0.140645	0.174163	0.861738	0.998962
LotjaGi5g1v0297600	164.504	-0.896756	0.310546	-2.88768	0.00388097	0.0410025	-0.499701	0.318423	-1.5693	0.116578	0.607761	-0.301645	0.31243	-0.965482	0.334303	0.980224
LotjaGi6g1v0133200	47.9311	-0.791459	0.274138	-2.88708	0.00388831	0.0410569	0.188983	0.287205	0.658007	0.510534	0.888543	0.0939322	0.275338	0.341153	0.732989	0.998962
LotjaGi1g1v0666900	196.048	0.413754	0.143334	2.88664	0.00389378	0.0410923	0.167956	0.140264	1.19743	0.231139	0.736088	0.136351	0.135378	1.00719	0.313845	0.974789
LotjaGi4g1v0362900	34.7661	-0.980258	0.339644	-2.88614	0.00390004	0.041136	0.765389	0.346828	2.20682	0.0273263	0.343001	0.364875	0.340109	1.07282	0.283353	0.968571
LotjaGi4g1v0128600	148.303	-0.437605	0.151642	-2.88577	0.00390451	0.0411608	-0.390636	0.161945	-2.41214	0.0158591	0.268118	-0.155108	0.151689	-1.02254	0.306523	0.973789
LotjaGi4g1v0234500	1039.3	0.398435	0.138105	2.88503	0.0039138	0.0412363	0.583699	0.136833	4.26578	1.99204e-05	0.00367252	0.113201	0.136486	0.829398	0.406879	0.988144
LotjaGi3g1v0524200	436.5	-0.263122	0.09121	-2.88479	0.00391676	0.041245	-0.125503	0.09451	-1.32793	0.184201	0.691599	-0.103388	0.0903441	-1.14438	0.252467	0.957831
LotjaGi3g1v0148500	141.559	0.549545	0.190518	2.88448	0.00392063	0.0412634	-0.118433	0.188677	-0.627702	0.530199	0.895377	-0.161873	0.18333	-0.882956	0.37726	0.984237
LotjaGi1g1v0081100_LC	133.856	-0.455283	0.157874	-2.88383	0.00392872	0.0413261	0.355665	0.161113	2.20755	0.0272755	0.342705	0.230061	0.155018	1.48409	0.137784	0.896208
LotjaGi3g1v0397000	345.376	0.493506	0.171142	2.8836	0.00393156	0.0413335	0.150387	0.169334	0.888108	0.374483	0.830873	0.229508	0.166781	1.37611	0.168789	0.919634
LotjaGi1g1v0688900	308.304	0.702509	0.243725	2.88238	0.00394683	0.0414716	-0.185684	0.242764	-0.764873	0.444347	0.864109	-0.395201	0.241288	-1.63788	0.101447	0.850492
LotjaGi3g1v0413800	70.3703	-1.6803	0.583297	-2.88069	0.00396804	0.0416719	-0.175617	0.594363	-0.295471	0.767634	0.95816	-0.34551	0.589747	-0.585861	0.557969	0.996301
LotjaGi1g1v0352600	137.494	-1.27827	0.443801	-2.88026	0.00397343	0.041706	-0.369402	0.450814	-0.81941	0.412553	0.850137	-0.67938	0.448264	-1.51558	0.129626	0.883805
LotjaGi3g1v0178000	30.479	1.10669	0.384261	2.88005	0.00397615	0.0417119	0.329282	0.35336	0.931859	0.351409	0.81978	0.032213	0.345726	0.093175	0.925765	0.998962
LotjaGi1g1v0024700	97.3301	-0.708757	0.246194	-2.87885	0.00399126	0.0418252	0.0650957	0.254163	0.256118	0.79786	0.963857	0.210812	0.245665	0.858129	0.390821	0.986633
LotjaGi4g1v0336300	77.5541	-0.648378	0.225215	-2.87893	0.00399027	0.0418252	-0.0325656	0.235896	-0.138051	0.8902	0.981467	-0.0389743	0.226195	-0.172304	0.863199	0.998962
LotjaGi1g1v0636800	22.8574	-1.0343	0.359312	-2.87855	0.00399506	0.0418424	0.510113	0.376071	1.35643	0.174964	0.682558	0.118776	0.365169	0.325264	0.744982	0.998962
LotjaGi2g1v0211600	378.763	0.441474	0.153422	2.87751	0.00400826	0.0419121	0.315048	0.151168	2.0841	0.0371514	0.389624	0.152904	0.149312	1.02405	0.305811	0.973789
LotjaGi4g1v0212700	8.25596	2.84984	0.99034	2.87764	0.00400659	0.0419121	-1.90444	0.945914	-2.01334	0.0440792	0.416237	-0.900702	0.878358	-1.02544	0.305156	0.973789
LotjaGi4g1v0222000	95.5049	-0.76508	0.265898	-2.87735	0.00401036	0.0419121	0.510195	0.26639	1.91522	0.0554651	0.45972	0.382674	0.26162	1.46271	0.143547	0.901578
LotjaGi5g1v0253500_LC	116.018	-0.716953	0.249137	-2.87774	0.00400532	0.0419121	-0.387119	0.260156	-1.48802	0.136745	0.63763	0.163585	0.249216	0.6564	0.511567	0.996301
LotjaGi3g1v0507600	272.731	-0.326763	0.113605	-2.8763	0.00402363	0.0420282	-0.289314	0.119696	-2.41707	0.0156461	0.266554	-0.0853413	0.112719	-0.757116	0.44898	0.988664
LotjaGi5g1v0008400	341.317	0.313033	0.108904	2.87441	0.00404789	0.0422588	0.0387343	0.108183	0.358043	0.720311	0.94778	-0.23281	0.105439	-2.208	0.0272444	0.602679
LotjaGi1g1v0092500	244.877	0.393068	0.136766	2.87403	0.00405276	0.042287	-0.110432	0.136424	-0.809477	0.418241	0.853717	-0.0755833	0.131715	-0.573841	0.566075	0.996529
LotjaGi3g1v0200700	71.0952	-0.550437	0.191562	-2.87342	0.00406059	0.0423459	-0.624616	0.214324	-2.91435	0.0035643	0.126761	-0.225914	0.193386	-1.1682	0.242725	0.948768
LotjaGi3g1v0190500	36.3556	0.791847	0.275643	2.87272	0.00406952	0.0424162	-0.515811	0.274377	-1.87994	0.0601168	0.476545	-0.37829	0.25506	-1.48314	0.138037	0.896803
LotjaGi3g1v0324800	116.64	0.643144	0.223948	2.87184	0.00408084	0.0425113	0.110607	0.218698	0.50575	0.613032	0.923096	0.0993162	0.213423	0.465349	0.641682	0.998962
LotjaGi4g1v0435700	27.0214	1.17797	0.410269	2.87122	0.00408895	0.042573	0.203869	0.381493	0.534398	0.593066	0.916443	-0.603975	0.381286	-1.58405	0.113183	0.868596
LotjaGi4g1v0335400	729.85	-0.353604	0.123169	-2.87087	0.00409339	0.0425963	-0.217891	0.125272	-1.73935	0.0819737	0.537421	-0.0419549	0.122927	-0.341298	0.732879	0.998962
LotjaGi1g1v0682600	49.9422	0.692626	0.241281	2.87062	0.00409671	0.042608	-0.0126378	0.231203	-0.054661	0.956409	0.992937	-0.0819977	0.219861	-0.372953	0.709184	0.998962
LotjaGi1g1v0134900	130.356	0.801245	0.279193	2.86986	0.00410659	0.0426879	-0.784914	0.280953	-2.79375	0.00521002	0.158862	-0.406227	0.274214	-1.48142	0.138494	0.897111
LotjaGi5g1v0091900	455.623	-0.487028	0.169738	-2.86929	0.00411393	0.0427413	0.171608	0.171312	1.00173	0.316475	0.799402	0.108754	0.169422	0.64191	0.520932	0.996301
LotjaGi1g1v0452000_LC	46.7581	0.967534	0.337563	2.86623	0.00415388	0.0431101	-0.217212	0.328078	-0.662073	0.507924	0.888543	-0.0626758	0.316913	-0.19777	0.843225	0.998962
LotjaGi2g1v0321700	2622.02	-0.722752	0.252148	-2.86638	0.00415197	0.0431101	-0.237294	0.252634	-0.93928	0.347587	0.816606	-0.354676	0.25217	-1.40649	0.159578	0.913553
LotjaGi1g1v0431100	239.062	0.389949	0.13606	2.866	0.00415692	0.0431186	-0.0733023	0.135415	-0.541317	0.588289	0.915307	0.213215	0.129331	1.6486	0.0992297	0.848244
LotjaGi4g1v0082600_LC	367.14	0.996904	0.34791	2.86541	0.00416469	0.0431761	0.347149	0.345257	1.00548	0.314666	0.799402	0.233092	0.344423	0.67676	0.498558	0.99413
LotjaGi1g1v0742700	492.284	-0.295888	0.103275	-2.86506	0.00416931	0.0432009	-0.120612	0.106104	-1.13674	0.255648	0.759626	-0.0927061	0.102715	-0.902554	0.366763	0.982327
LotjaGi1g1v0630200	31.011	-1.0759	0.375656	-2.86406	0.00418248	0.0433142	0.266272	0.394162	0.67554	0.499333	0.883962	0.506883	0.375665	1.3493	0.177242	0.924574
LotjaGi3g1v0098000	21.3383	1.07676	0.376035	2.86346	0.00419036	0.0433727	-0.151806	0.350869	-0.432656	0.665265	0.934327	-0.2	0.332505	-0.601495	0.547511	0.996301
LotjaGi4g1v0437400_LC	195.05	0.543153	0.189743	2.86257	0.00420215	0.0434715	0.144965	0.186582	0.776947	0.43719	0.861154	0.137377	0.182881	0.751182	0.452543	0.988664
LotjaGi1g1v0381100	1883.09	0.413204	0.144378	2.86196	0.00421025	0.0435127	0.373731	0.143884	2.59745	0.00939196	0.210508	0.0134984	0.143623	0.093985	0.925121	0.998962
LotjaGi2g1v0191400	60.8626	-0.540888	0.188999	-2.86186	0.00421169	0.0435127	0.267922	0.197517	1.35645	0.174957	0.682558	0.137826	0.185888	0.741443	0.458425	0.988991
LotjaGi5g1v0278700_LC	7.88938	-1.88149	0.657456	-2.86177	0.00421286	0.0435127	1.46881	0.681279	2.15596	0.0310865	0.364195	0.798677	0.671454	1.18947	0.234254	0.943087
LotjaGi6g1v0202400	66.1407	0.581484	0.203275	2.86057	0.00422874	0.0436535	-0.0816938	0.198103	-0.412381	0.68006	0.937935	-0.00252485	0.185719	-0.013595	0.989153	0.999795
LotjaGi3g1v0280300	89.7377	0.858247	0.300165	2.85925	0.00424643	0.0438128	0.048342	0.292946	0.16502	0.868928	0.976648	-0.141668	0.288056	-0.491807	0.622856	0.998962
LotjaGi3g1v0304700	8.44974	2.53911	0.888193	2.85873	0.00425337	0.043861	1.39495	0.557633	2.50155	0.0123652	0.238476	0.310712	0.564373	0.550544	0.581946	0.996529
LotjaGi1g1v0068300	502.291	-0.495686	0.17348	-2.85731	0.0042725	0.0440349	-0.272771	0.176183	-1.54823	0.121567	0.613986	-0.0812376	0.173593	-0.467977	0.639801	0.998962
LotjaGi2g1v0025000	742.682	0.692275	0.242316	2.8569	0.00427794	0.0440675	0.566051	0.240848	2.35024	0.0187612	0.289505	-0.116039	0.240782	-0.481925	0.629859	0.998962
LotjaGi3g1v0352300	82.0472	0.567648	0.198717	2.85656	0.00428255	0.0440917	-0.448887	0.20042	-2.23973	0.0251083	0.333506	-0.507537	0.190842	-2.65946	0.00782655	0.331647
LotjaGi3g1v0345500	28.6174	-1.26844	0.444315	-2.85482	0.00430617	0.0443113	0.741116	0.455825	1.62588	0.103976	0.582014	0.392122	0.448373	0.874543	0.381823	0.986633
LotjaGi5g1v0177800_LC	60.3354	0.582848	0.204213	2.85412	0.00431562	0.044385	-0.38513	0.204818	-1.88036	0.0600593	0.476545	-0.158292	0.188337	-0.840472	0.400644	0.986633
LotjaGi3g1v0479300	689.685	0.362841	0.127144	2.85378	0.00432019	0.0444084	0.152486	0.125852	1.21163	0.225652	0.729954	-0.0274186	0.125074	-0.219219	0.82648	0.998962
LotjaGi1g1v0049600	39.7686	0.681596	0.239027	2.85154	0.00435077	0.0446991	0.0655231	0.226085	0.289817	0.771956	0.959961	-0.598727	0.221956	-2.69751	0.00698605	0.309996
LotjaGi4g1v0226700	300.646	0.402201	0.141086	2.85075	0.00436162	0.0447868	0.00485994	0.140107	0.0346874	0.972329	0.995969	-0.0679379	0.136941	-0.496111	0.619816	0.998962
LotjaGi4g1v0321000	636.618	0.377242	0.132353	2.85026	0.00436831	0.0448318	0.441032	0.130584	3.37738	0.000731789	0.050655	0.214094	0.129529	1.65287	0.0983575	0.848127
LotjaGi3g1v0378100	43.5779	0.864541	0.303344	2.85004	0.00437142	0.04484	0.486377	0.278234	1.74808	0.0804493	0.532679	0.415952	0.2689	1.54686	0.121896	0.876769
LotjaGi4g1v0406300	1725.16	-0.316662	0.111126	-2.84956	0.00437793	0.044883	0.195022	0.111561	1.74813	0.0804416	0.532679	0.175222	0.110786	1.58163	0.113734	0.868596
LotjaGi6g1v0092100	27.1634	-1.18118	0.414586	-2.84905	0.00438497	0.0449314	0.135446	0.436616	0.310218	0.756395	0.955972	0.0667801	0.42182	0.158314	0.874209	0.998962
LotjaGi1g1v0109600_LC	55.4861	-2.52747	0.887382	-2.84823	0.0043963	0.0449763	-0.409515	0.905795	-0.452106	0.651193	0.931671	-0.509299	0.898296	-0.566961	0.57074	0.996529
LotjaGi1g1v0138500	142.007	-0.473448	0.166221	-2.8483	0.00439534	0.0449763	-0.192755	0.175381	-1.09907	0.27174	0.771881	-0.0166587	0.165668	-0.100555	0.919904	0.998962
LotjaGi5g1v0139800	34.5265	-1.89303	0.664569	-2.84851	0.00439248	0.0449763	-0.161907	0.686841	-0.235728	0.813644	0.967807	-0.612565	0.681244	-0.899185	0.368554	0.982327
LotjaGi1g1v0462000	55.4333	-1.48433	0.521263	-2.84757	0.00440545	0.0450462	-0.064011	0.535051	-0.119635	0.904772	0.984008	0.0610351	0.526198	0.115993	0.907658	0.998962
LotjaGi4g1v0310600	487.07	-0.317368	0.111478	-2.8469	0.00441471	0.045117	-0.0204632	0.113792	-0.179831	0.857286	0.975521	-0.0515099	0.110912	-0.464423	0.642345	0.998962
LotjaGi6g1v0297600	41.1859	-1.9797	0.695487	-2.8465	0.00442026	0.04515	0.281791	0.709932	0.396926	0.691422	0.939816	0.137007	0.703191	0.194836	0.845522	0.998962
LotjaGi4g1v0072600	168.543	0.621826	0.218467	2.84631	0.00442286	0.0451528	0.326017	0.213318	1.52832	0.126434	0.623869	0.230002	0.210163	1.0944	0.273779	0.965503
LotjaGi4g1v0100400	61.9329	0.672452	0.236323	2.84547	0.00443455	0.0452483	-0.111699	0.230194	-0.485241	0.627505	0.925823	0.216054	0.216377	0.998509	0.318033	0.977618
LotjaGi2g1v0321000	1318.93	-0.556526	0.19561	-2.84508	0.00444002	0.0452565	-0.281456	0.196296	-1.43383	0.15162	0.655786	-0.126195	0.195487	-0.64554	0.518577	0.996301
LotjaGi6g1v0067000_LC	19.0811	-1.4658	0.515177	-2.84523	0.00443796	0.0452565	2.018	0.509147	3.96348	7.38637e-05	0.0101937	1.73361	0.50158	3.4563	0.000547646	0.0580014
LotjaGi4g1v0008100	9.52252	-3.9335	1.38285	-2.84448	0.00444846	0.0452948	-0.642486	1.5975	-0.402181	0.687551	0.938795	2.82347	1.38774	2.03459	0.0418925	0.69061
LotjaGi4g1v0374200	519.27	-0.351547	0.123587	-2.84453	0.00444773	0.0452948	0.241662	0.12479	1.93656	0.0527993	0.451159	0.208231	0.122531	1.69941	0.0892421	0.842438
LotjaGi2g1v0384100	113.461	-0.568623	0.199953	-2.84379	0.00445801	0.0453684	0.205991	0.205531	1.00224	0.316229	0.799402	0.324712	0.197742	1.6421	0.10057	0.849811
LotjaGi4g1v0423200_LC	28.8857	1.27188	0.447325	2.84329	0.00446505	0.0454162	-0.335203	0.430665	-0.778339	0.436369	0.861035	-0.256923	0.417129	-0.615931	0.53794	0.996301
LotjaGi1g1v0313400	320.374	-0.680516	0.239363	-2.84303	0.00446875	0.04543	-0.362507	0.243252	-1.49025	0.136157	0.63763	-0.232985	0.240232	-0.969835	0.332128	0.980224
LotjaGi3g1v0094300	525.18	0.390411	0.137359	2.84227	0.00447929	0.0455132	0.191344	0.136158	1.40531	0.15993	0.665775	0.0962419	0.134415	0.716006	0.473988	0.98984
LotjaGi6g1v0258500	29.9861	-0.988377	0.34787	-2.84123	0.00449404	0.0456392	0.305987	0.35971	0.850649	0.394964	0.842386	0.770611	0.34232	2.25114	0.0243767	0.578023
LotjaGi2g1v0150400	60.1055	0.847111	0.298269	2.84009	0.00451011	0.0457785	0.316647	0.28423	1.11405	0.265257	0.766257	-0.102685	0.280454	-0.366138	0.714262	0.998962
LotjaGi6g1v0008800	911.171	-0.254699	0.0896988	-2.83948	0.00451864	0.0458411	-0.150535	0.0914798	-1.64555	0.0998564	0.575603	-0.119033	0.0893465	-1.33226	0.182775	0.925422
LotjaGi4g1v0027000_LC	74.6368	-0.829782	0.292278	-2.83902	0.00452526	0.0458842	-0.205003	0.304713	-0.672776	0.50109	0.884658	-0.15243	0.295407	-0.516	0.605855	0.997823
LotjaGi3g1v0438500	36.3818	-0.992998	0.349883	-2.83809	0.00453847	0.0459909	1.23099	0.349874	3.51839	0.00043417	0.0360871	0.811623	0.344806	2.35385	0.0185799	0.515
LotjaGi6g1v0240700	220.638	-0.33481	0.117976	-2.83794	0.00454053	0.0459909	-0.19113	0.124149	-1.53953	0.123676	0.617335	-0.136783	0.117211	-1.16697	0.243221	0.948768
LotjaGi6g1v0131400	92.2997	-0.504298	0.177719	-2.83761	0.00454523	0.0460146	-0.126318	0.189784	-0.665589	0.505674	0.887538	0.213645	0.174986	1.22092	0.222114	0.939374
LotjaGi3g1v0466900	523.078	-0.374937	0.132165	-2.83689	0.00455551	0.0460946	-0.0169486	0.132314	-0.128093	0.898075	0.982455	-0.0407201	0.13033	-0.312438	0.754707	0.998962
LotjaGi1g1v0789400	232.518	0.381905	0.134777	2.8336	0.00460268	0.0465475	-0.128545	0.134637	-0.954756	0.339701	0.812573	-0.116824	0.129691	-0.900789	0.3677	0.982327
LotjaGi6g1v0298600	53.2513	-0.598555	0.211257	-2.83331	0.00460691	0.0465661	-0.463287	0.237095	-1.95401	0.0506998	0.444114	0.268088	0.20786	1.28975	0.197137	0.929311
LotjaGi1g1v0622200	7.81745	-3.11315	1.09903	-2.83263	0.00461671	0.0466165	1.76247	1.12834	1.562	0.118288	0.61002	0.0913286	1.16163	0.0786208	0.937334	0.998962
LotjaGi4g1v0221100	52.2135	0.84697	0.298991	2.83276	0.0046148	0.0466165	-0.361693	0.294725	-1.22722	0.219739	0.725768	-0.496165	0.286056	-1.7345	0.0828286	0.823065
LotjaGi2g1v0240300	97.6165	0.848796	0.29967	2.83244	0.00461946	0.04662	-0.0854878	0.294768	-0.290018	0.771803	0.959961	-0.332299	0.290943	-1.14214	0.253394	0.957831
LotjaGi1g1v0557000	307.236	0.412685	0.145761	2.83125	0.00463665	0.0467691	0.0768938	0.144366	0.532631	0.594289	0.916988	0.0141996	0.141399	0.100423	0.920009	0.998962
LotjaGi2g1v0404200	27.7485	1.03796	0.366681	2.8307	0.00464469	0.0468259	-0.297202	0.353148	-0.84158	0.400023	0.843716	-0.572193	0.342554	-1.67037	0.0948455	0.847007
LotjaGi1g1v0432900	180.484	0.523151	0.184836	2.83035	0.00464974	0.0468525	-0.392587	0.185595	-2.11529	0.0344049	0.375408	-0.455575	0.181157	-2.5148	0.01191	0.417835
LotjaGi5g1v0054500_LC	151.111	0.480746	0.169901	2.82956	0.00466122	0.0469438	0.134371	0.165961	0.809656	0.418138	0.853717	-0.0855579	0.161929	-0.528368	0.597244	0.997003
LotjaGi2g1v0304600	677.999	-0.617398	0.218246	-2.82891	0.00467072	0.0470151	0.0305647	0.219494	0.139251	0.889252	0.981467	-0.0142073	0.218393	-0.0650538	0.948131	0.998962
LotjaGi2g1v0251200	102.353	-0.706669	0.249822	-2.82868	0.00467398	0.0470164	-0.0542607	0.258127	-0.210209	0.833504	0.97077	-0.121195	0.25161	-0.481678	0.630035	0.998962
LotjaGi4g1v0071200	367.222	0.317093	0.112104	2.82857	0.00467571	0.0470164	0.00203976	0.111614	0.0182751	0.985419	0.99743	-0.0173079	0.108056	-0.160176	0.872743	0.998962
LotjaGi2g1v0247300	45.8371	0.779383	0.275585	2.8281	0.00468248	0.0470602	-0.339646	0.27115	-1.25261	0.210346	0.717849	-0.239676	0.257062	-0.932366	0.351147	0.980224
LotjaGi4g1v0210500	178.612	0.436115	0.154252	2.82729	0.00469435	0.047155	0.123024	0.151471	0.812193	0.416681	0.852967	-0.203509	0.148226	-1.37297	0.169763	0.920854
LotjaGi1g1v0789000	29.1909	-0.87686	0.310213	-2.82664	0.00470389	0.0472263	0.564585	0.321303	1.75717	0.0788888	0.530037	0.214113	0.311123	0.688195	0.49133	0.992358
LotjaGi1g1v0320700	56.9777	0.710112	0.251257	2.82623	0.0047099	0.0472623	0.218101	0.236591	0.921849	0.356607	0.821727	0.176111	0.228749	0.769889	0.441366	0.988664
LotjaGi1g1v0723900	1233.72	-0.311029	0.110105	-2.82483	0.00473055	0.0474304	-0.254988	0.11155	-2.28586	0.0222622	0.31622	0.0677337	0.109769	0.617055	0.537199	0.996301
LotjaGi5g1v0350300	99.6873	-0.457322	0.161904	-2.82464	0.00473334	0.0474304	0.228096	0.167664	1.36043	0.173694	0.680715	0.204628	0.15842	1.29168	0.196468	0.929123
LotjaGi6g1v0271200	633.617	-0.244382	0.0865193	-2.8246	0.004734	0.0474304	0.0687585	0.0881343	0.780156	0.435299	0.861035	-0.0451979	0.0856555	-0.527671	0.597728	0.997003
LotjaGi5g1v0045200	79.462	1.50427	0.532595	2.82442	0.00473665	0.0474326	-1.09991	0.531193	-2.07065	0.0383918	0.393383	-0.507984	0.523855	-0.969704	0.332194	0.980224
LotjaGi2g1v0415700	126.213	0.567505	0.200994	2.82349	0.00475045	0.0475462	-0.162762	0.199322	-0.816577	0.41417	0.851331	-0.250401	0.193906	-1.29135	0.196582	0.929123
LotjaGi2g1v0302600	302.676	0.326141	0.115562	2.82221	0.00476935	0.0477107	-0.142807	0.115917	-1.23198	0.217956	0.724239	-0.138978	0.111449	-1.24701	0.212395	0.933372
LotjaGi5g1v0301200_LC	37.5278	0.704544	0.249666	2.82194	0.00477337	0.0477263	0.183568	0.231538	0.792822	0.427882	0.85782	-0.00941357	0.219189	-0.0429473	0.965744	0.998962
LotjaGi2g1v0313600	250.059	-1.01341	0.359368	-2.81998	0.00480273	0.0479545	-0.332953	0.363304	-0.916458	0.359427	0.822663	-0.628053	0.361703	-1.73638	0.0824975	0.823065
LotjaGi4g1v0049800	78.104	-0.73587	0.260954	-2.81992	0.00480361	0.0479545	0.150726	0.268939	0.560449	0.575173	0.911197	-0.179392	0.263848	-0.679909	0.496562	0.993516
LotjaGi5g1v0185300	505.146	-0.529964	0.187928	-2.82004	0.0048018	0.0479545	-0.285116	0.190546	-1.49631	0.134573	0.635588	-0.0871047	0.188109	-0.463055	0.643325	0.998962
LotjaGi3g1v0470700	959.821	0.316204	0.112153	2.8194	0.00481129	0.0480062	-0.232729	0.112527	-2.06821	0.0386206	0.394347	-0.163218	0.110938	-1.47125	0.141223	0.899028
LotjaGi5g1v0119100	115.604	-0.483675	0.171562	-2.81924	0.00481374	0.0480062	-0.108822	0.18055	-0.602727	0.54669	0.901965	0.101591	0.169973	0.597688	0.550048	0.996301
LotjaGi2g1v0342300	72.7556	0.893574	0.316994	2.8189	0.00481881	0.0480321	-0.0857895	0.309895	-0.276834	0.781908	0.961831	0.116827	0.302295	0.386468	0.69915	0.998962
LotjaGi3g1v0223200	73.4511	-0.558254	0.198089	-2.81821	0.00482929	0.0480871	0.0213962	0.209015	0.102367	0.918466	0.986703	0.158972	0.195997	0.811093	0.417312	0.988664
LotjaGi5g1v0083400	59.9587	-1.26477	0.448773	-2.81828	0.00482811	0.0480871	-0.870576	0.473028	-1.84043	0.0657049	0.494389	0.006183	0.452765	0.0136561	0.989104	0.999795
LotjaGi1g1v0558100	12.9973	-1.55136	0.550546	-2.81785	0.00483458	0.0481151	-0.122858	0.606262	-0.202649	0.83941	0.971988	0.191582	0.566127	0.338408	0.735056	0.998962
LotjaGi3g1v0172200	489.745	-0.271311	0.0963273	-2.81656	0.00485417	0.0482853	0.231164	0.0975969	2.36856	0.0178576	0.282478	0.16145	0.0946776	1.70526	0.0881466	0.84229
LotjaGi6g1v0022500	468.299	-1.77928	0.631976	-2.81543	0.00487126	0.0484057	-0.412633	0.633967	-0.650874	0.515128	0.889965	-1.04124	0.633777	-1.64291	0.100402	0.849811
LotjaGi6g1v0315400	7.03931	2.56355	0.910536	2.81543	0.00487127	0.0484057	0.445522	0.675738	0.659312	0.509695	0.888543	-0.249698	0.671593	-0.371799	0.710042	0.998962
LotjaGi1g1v0364900_LC	9.83166	1.72035	0.611165	2.81487	0.00487964	0.0484641	0.74982	0.481081	1.55861	0.119088	0.611977	-0.661099	0.499265	-1.32414	0.185455	0.925422
LotjaGi4g1v0171400	116.462	0.563967	0.200371	2.81462	0.00488347	0.0484773	0.0995612	0.19586	0.508329	0.611223	0.92265	-0.237718	0.192117	-1.23736	0.215953	0.935567
LotjaGi6g1v0240800	109.484	1.04758	0.372464	2.81257	0.0049148	0.0487634	0.452953	0.363849	1.24489	0.213171	0.719504	-0.366562	0.364095	-1.00678	0.314042	0.97502
LotjaGi4g1v0030300	13.8469	-2.13954	0.760937	-2.81172	0.00492773	0.0488667	-0.286363	0.818298	-0.349949	0.726377	0.949887	-0.763699	0.804609	-0.949156	0.342541	0.980224
LotjaGi1g1v0208400	123.61	0.591566	0.210411	2.81148	0.00493148	0.0488788	0.277074	0.203925	1.35871	0.17424	0.681173	0.0633257	0.200037	0.31657	0.75157	0.998962
LotjaGi4g1v0318100	116.296	0.46294	0.164718	2.81049	0.00494662	0.0490039	0.147188	0.159883	0.920593	0.357263	0.821727	0.066591	0.153078	0.435013	0.663553	0.998962
LotjaGi2g1v0458900	224.788	0.314396	0.111873	2.81029	0.00494971	0.0490094	-0.301696	0.113901	-2.64875	0.00807889	0.194808	-0.277323	0.107225	-2.58637	0.00969932	0.370372
LotjaGi1g1v0055900	120.158	-1.18654	0.422265	-2.80994	0.00495507	0.0490375	-0.378936	0.428541	-0.884247	0.376563	0.831531	0.315154	0.423487	0.744187	0.456763	0.988721
LotjaGi5g1v0102900	38.767	-0.84742	0.301663	-2.80916	0.00496706	0.0491311	-0.0485051	0.321581	-0.150833	0.880107	0.979068	0.160236	0.302973	0.52888	0.596889	0.997003
LotjaGi3g1v0310200	860.68	-0.416224	0.148194	-2.80865	0.00497503	0.0491849	-0.228165	0.149833	-1.5228	0.12781	0.625561	-0.0647521	0.148151	-0.437067	0.662063	0.998962
LotjaGi2g1v0242800	91.4136	-0.505317	0.179974	-2.80772	0.00498937	0.0493015	0.124024	0.188724	0.657172	0.51107	0.888543	-0.162147	0.180744	-0.89711	0.36966	0.982327
LotjaGi6g1v0144100	79.44	0.653105	0.232695	2.80669	0.00500527	0.0494334	0.264414	0.222629	1.18769	0.234957	0.739562	0.288873	0.21496	1.34385	0.178998	0.924574
LotjaGi5g1v0313600	61.0383	0.667892	0.237986	2.80643	0.00500934	0.0494484	-0.493669	0.239086	-2.06482	0.0389403	0.395685	0.0732344	0.220605	0.331971	0.739911	0.998962
LotjaGi3g1v0101000	64.1612	-1.28059	0.456445	-2.80556	0.00502289	0.049557	-0.286854	0.469577	-0.610877	0.541281	0.899866	-0.879537	0.467426	-1.88166	0.0598824	0.763942
LotjaGi2g1v0401700_LC	26.655	1.16859	0.416759	2.804	0.00504725	0.049772	-0.262945	0.398823	-0.659303	0.509701	0.888543	-0.160557	0.383908	-0.418218	0.675788	0.998962
LotjaGi5g1v0084700	385.394	-0.39402	0.140538	-2.80365	0.00505277	0.0498011	-0.0337508	0.143255	-0.235599	0.813743	0.967807	-0.0333138	0.140187	-0.237638	0.812162	0.998962
LotjaGi5g1v0330600	17.5826	1.33183	0.475162	2.80289	0.00506476	0.049894	-0.1555	0.437982	-0.355037	0.722562	0.94811	0.000400612	0.416594	0.000961635	0.999233	1
LotjaGi6g1v0284700	310.015	0.334206	0.119255	2.80246	0.0050715	0.049935	0.0408948	0.118334	0.345587	0.729653	0.950476	0.061386	0.114271	0.537198	0.591131	0.996529
LotjaGi1g1v0708100	622.578	0.325771	0.116277	2.80168	0.00508378	0.0500076	0.2096	0.11551	1.81456	0.0695919	0.504312	0.0742545	0.113743	0.652826	0.513869	0.996301
LotjaGi2g1v0414600_LC	23.782	-0.999446	0.356734	-2.80166	0.00508403	0.0500076	0.177067	0.380901	0.464862	0.64203	0.929572	0.175451	0.360645	0.486493	0.626617	0.998962
LotjaGi4g1v0207900	529.003	-1.21383	0.433488	-2.80013	0.00510815	0.0502193	0.165943	0.434728	0.381718	0.702671	0.94293	0.252429	0.433812	0.581884	0.560644	0.996301
LotjaGi2g1v0391200	209.97	-0.387314	0.138331	-2.79991	0.00511168	0.0502286	-0.179683	0.144341	-1.24485	0.213187	0.719504	-0.0517538	0.137584	-0.376161	0.706797	0.998962
LotjaGi3g1v0312900	14.4505	-2.38404	0.851637	-2.79936	0.00512042	0.050289	-0.638834	0.925471	-0.690279	0.490019	0.880781	-0.501807	0.887423	-0.565466	0.571757	0.996529
LotjaGi1g1v0553800	314.806	0.328725	0.117449	2.79888	0.00512809	0.0503134	0.116686	0.116089	1.00514	0.31483	0.799402	0.00975375	0.112654	0.0865813	0.931004	0.998962
LotjaGi5g1v0305300	68.1769	-0.701738	0.250714	-2.79896	0.00512669	0.0503134	-0.0618079	0.263589	-0.234486	0.814607	0.967807	0.160868	0.250674	0.641739	0.521042	0.996301
LotjaGi2g1v0338600	33.9519	0.924349	0.33036	2.798	0.00514198	0.0504241	0.168452	0.309042	0.545076	0.585701	0.914785	0.0767701	0.298006	0.257613	0.796706	0.998962
LotjaGi6g1v0246300	13.1379	3.36754	1.20371	2.79764	0.00514772	0.050455	0.0902543	1.08059	0.083523	0.933436	0.989172	-0.849184	1.08314	-0.784002	0.433039	0.988664
LotjaGi6g1v0049800	75.7136	0.697164	0.24928	2.79671	0.00516254	0.0505747	-0.0538844	0.243588	-0.221211	0.824928	0.970005	-0.0877083	0.236115	-0.371464	0.710292	0.998962
LotjaGi5g1v0230000	140.296	-0.607712	0.217316	-2.79645	0.0051668	0.0505908	-0.00612798	0.223179	-0.0274577	0.978095	0.996908	-0.131583	0.218358	-0.602601	0.546774	0.996301
LotjaGi3g1v0411900	39.859	-1.2201	0.436353	-2.79612	0.00517194	0.0506156	-0.546506	0.464193	-1.17732	0.239066	0.74314	-0.0253427	0.442383	-0.0572868	0.954317	0.998962
LotjaGi6g1v0015400	71.5955	0.569881	0.203905	2.79484	0.00519252	0.0507914	-0.245619	0.202306	-1.2141	0.224709	0.729257	-0.374976	0.192788	-1.94501	0.0517737	0.739018
LotjaGi1g1v0643500	13.0141	-2.70338	0.967459	-2.79431	0.00520109	0.0507984	4.22611	0.948882	4.45378	8.43704e-06	0.00180269	2.56168	0.959901	2.66869	0.00761481	0.327539
LotjaGi4g1v0273300	744.039	-0.429629	0.153742	-2.79448	0.00519832	0.0507984	-0.19763	0.155472	-1.27116	0.203672	0.713585	-0.227058	0.153958	-1.4748	0.140265	0.897111
LotjaGi5g1v0210700	8.05381	-1.73931	0.622432	-2.79438	0.00519993	0.0507984	-0.105393	0.715827	-0.147232	0.882949	0.979982	0.788313	0.631394	1.24853	0.211838	0.932593
LotjaGi2g1v0197900	141.933	-0.52455	0.187775	-2.79351	0.00521398	0.0508693	-0.215876	0.195898	-1.10198	0.27047	0.76977	0.0337595	0.187377	0.180168	0.85702	0.998962
LotjaGi2g1v0433200	24.9006	-2.1462	0.768321	-2.79337	0.00521623	0.0508693	0.0181304	0.787202	0.0230314	0.981625	0.997288	-0.270408	0.778116	-0.347517	0.728203	0.998962
LotjaGi5g1v0106300	103.635	-0.903958	0.323595	-2.79349	0.00521429	0.0508693	-0.404949	0.333892	-1.21282	0.2252	0.72949	-0.43722	0.327663	-1.33436	0.182087	0.925422
LotjaGi5g1v0011800	143.503	0.691622	0.247614	2.79315	0.00521979	0.0508785	0.283142	0.242127	1.16939	0.242245	0.746485	-0.0114854	0.239729	-0.0479101	0.961788	0.998962
LotjaGi2g1v0250100	60.673	-0.664656	0.238033	-2.79228	0.00523382	0.0509641	-0.28556	0.255571	-1.11734	0.263847	0.765719	-0.0272409	0.23914	-0.113912	0.909308	0.998962
LotjaGi3g1v0301300_LC	160.39	-0.436253	0.156235	-2.79228	0.00523374	0.0509641	0.0283416	0.161731	0.175239	0.860891	0.975521	0.154074	0.154384	0.997991	0.318284	0.978158
LotjaGi4g1v0123100	243.621	-0.486575	0.174293	-2.79171	0.00524309	0.0510287	0.396072	0.175978	2.25068	0.0244055	0.328469	0.392618	0.172536	2.27558	0.0228713	0.563698
LotjaGi1g1v0367300	32.8927	1.03918	0.372371	2.7907	0.00525935	0.0511612	-0.215802	0.357508	-0.60363	0.54609	0.901965	0.147841	0.340084	0.434719	0.663766	0.998962
LotjaGi1g1v0284500_LC	229.557	-0.357684	0.128211	-2.78981	0.00527382	0.0512358	-0.135382	0.133613	-1.01324	0.310946	0.797405	0.0321437	0.126844	0.253411	0.799951	0.998962
LotjaGi1g1v0753600	16.6644	-1.11	0.397885	-2.78975	0.00527494	0.0512358	-0.41114	0.451748	-0.910108	0.362766	0.824034	-0.48696	0.42078	-1.15728	0.247158	0.953262
LotjaGi1g1v0781600	230.823	0.343284	0.123043	2.78994	0.00527172	0.0512358	-0.0805281	0.12279	-0.655822	0.511939	0.888868	-0.0122251	0.117045	-0.104448	0.916814	0.998962
LotjaGi2g1v0125000	1352.71	-0.579643	0.207996	-2.7868	0.00532318	0.0516785	-0.0724407	0.208725	-0.347064	0.728544	0.950185	-0.0497147	0.208135	-0.238857	0.811216	0.998962
[truncated: 28,033 more rows]
