# Supplementary material for: Zinc mediates control of nitrogen fixation via transcription factor filamentation
Source: Nature. 2024 Jun 26;631(8019):164–9. doi: 10.1038/s41586-024-07607-6 (PMC11222152; doi:10.1038/s41586-024-07607-6)
Supplement: Supplementary file 4 — Source Data Figs. 1–4 and Source Data Extended Data Figs. 2–8 [file 41586_2024_7607_MOESM4_ESM.xlsx]

## Sheet: Fig1
Fig1c					Fig1d				Fig1e				Fig 1g			Fig1k
genotype	concentration	treatment	value			ARA/plant/1h				µg Leghemoglobin / plant			Tissue	FUN normalised transcripts		genotype	construct	pink
WT	10mM	Mg	0		genotype	ARA			Gifu	26.0304			Nodules_10dpi	2062.8		WT	EV	0
WT	10mM	Mg	2		WT	0.538825			Gifu	33.0808			Nodules_10dpi	2184.3		WT	EV	1
WT	10mM	Mg	2		WT	0.209662			Gifu	29.5556			Nodules_10dpi	2457.6		WT	EV	1
WT	10mM	Mg	1		WT	0.423516			Gifu	27.2055			Nodules_21dpi	3606.9		WT	EV	3
WT	10mM	Mg	0		WT	0.161515			Gifu	23.6804			Mature_flower	16.4		WT	EV	0
WT	10mM	Mg	1		WT	0.314442			Gifu	27.2055			Mature_flower	26		WT	EV	1
WT	10mM	Mg	0		WT	0.266499			Gifu	23.6804			Mature_flower	29.1		WT	EV	2
WT	10mM	Mg	0		fun	1.53357			Gifu	11.9298			Immature_flower	9.7		WT	EV	0
WT	10mM	Mg	1		fun	1.18652			Gifu	22.5053			Immature_flower	13.9		WT	EV	4
WT	10mM	Mg	1		fun	0.785083			fun-1	103.584			Immature_flower	6.2		WT	EV	1
WT	10mM	Mg	2		fun	0.525433			fun-1	27.2055			Pod	9.4		WT	EV	3
WT	10mM	Mg	1		fun	0.47749			fun-1	53.0566			Pod	1.1		WT	EV	0
WT	10mM	Mg	0		fun	0.550581			fun-1	46.0063			Pod	13.8		WT	EV	2
WT	10mM	Mg	0		fun-2	0.422902			fun-1	68.3323			Seed	60.5		WT	EV	2
WT	10mM	Mg	1		fun-2	0.367292			fun-1	50.7065			Seed	56.4		WT	EV	2
WT	10mM	Mg	1		fun-2	0.492926			fun-1	30.7307			Seed	51.4		WT	EV	0
WT	10mM	pink	4		fun-2	0.538723			fun-1	57.7568			Root	27		WT	EV	1
WT	10mM	pink	0		fun-2	0.410533			fun-1	58.9318			Root	16.6		WT	EV	3
WT	10mM	pink	0		fun-2	0.580328							Root	46.5		WT	EV	1
WT	10mM	pink	1		fun-3	0.621524							Leaf	0		WT	EV	3
WT	10mM	pink	0		fun-3	1.1809							Leaf	1.3		WT	EV	0
WT	10mM	pink	0		fun-3	1.05383							Leaf	5.6		WT	EV	2
WT	10mM	pink	0		fun-3	1.33781										WT	EV	0
WT	10mM	pink	1		fun-3	0.676726										WT	EV	0
WT	10mM	pink	3		fun-4	0.929629										WT	EV	2
WT	10mM	pink	1		fun-4	0.91818										WT	EV	1
WT	10mM	pink	1		fun-4	1.26983										fun	EV	3
WT	10mM	total	7		fun-4	1.00415										fun	EV	6
WT	10mM	total	10		fun-4	0.744909										fun	EV	4
WT	10mM	total	8		fun-4	0.776292										fun	EV	9
WT	10mM	total	8													fun	EV	6
WT	10mM	total	8													fun	EV	5
WT	10mM	total	7													fun	EV	8
WT	10mM	total	8													fun	EV	5
WT	10mM	total	9													fun	EV	4
WT	10mM	total	12													fun	EV	3
WT	10mM	total	11													fun	EV	4
WT	10mM	total	11													fun	EV	3
WT	10mM	total	8													fun	EV	3
WT	10mM	total	7													fun	EV	6
WT	10mM	total	11													fun	EV	5
WT	10mM	total	10													fun	EV	4
WT	10mM	total	9													fun	EV	4
WT	10mM	total	10													fun	EV	6
WT	10mM	total	9													fun	EV	4
WT	10mM	total	8													fun	EV	7
WT	10mM	total	8													fun	EV	3
WT	10mM	total	7													fun	EV	3
WT	10mM	total	9													fun	EV	7
WT	10mM	total	8													fun	EV	6
WT	10mM	total	10													fun	FUN	1
WT	10mM	total	13													fun	FUN	1
WT	10mM	total	10													fun	FUN	0
WT	10mM	total	10													fun	FUN	3
fun	10mM	pink	2													fun	FUN	1
fun	10mM	pink	0													fun	FUN	1
fun	10mM	pink	2													fun	FUN	3
fun	10mM	pink	2													fun	FUN	2
fun	10mM	pink	2													fun	FUN	1
fun	10mM	pink	2													fun	FUN	2
fun	10mM	pink	1													fun	FUN	2
fun	10mM	pink	2													fun	FUN	2
fun	10mM	pink	3													fun	FUN	3
fun	10mM	pink	6													fun	FUN	1
fun	10mM	pink	6													fun	FUN	0
fun	10mM	pink	4													fun	FUN	0
fun	10mM	pink	4													fun	FUN	1
fun	10mM	pink	0													fun	FUN	1
fun	10mM	pink	8													fun	FUN	4
fun	10mM	pink	2													fun	FUN	0
fun	10mM	pink	2
fun	10mM	pink	4
fun	10mM	pink	1
fun	10mM	pink	3
fun	10mM	pink	2
fun	10mM	total	9
fun	10mM	total	7
fun	10mM	total	5
fun	10mM	total	10
fun	10mM	total	5
fun	10mM	total	8
fun	10mM	total	8
fun	10mM	total	9
fun	10mM	total	4
fun	10mM	total	10
fun	10mM	total	15
fun	10mM	total	6
fun	10mM	total	5
fun	10mM	total	7
fun	10mM	total	16
fun	10mM	total	10
fun	10mM	total	6
fun	10mM	total	8
fun	10mM	total	8
fun	10mM	total	7
fun	10mM	total	7
fun-2	10mM	pink	2
fun-2	10mM	pink	1
fun-2	10mM	pink	2
fun-2	10mM	pink	2
fun-2	10mM	pink	1
fun-2	10mM	pink	1
fun-2	10mM	pink	2
fun-2	10mM	pink	2
fun-2	10mM	pink	2
fun-2	10mM	pink	1
fun-2	10mM	pink	2
fun-2	10mM	pink	3
fun-2	10mM	pink	0
fun-2	10mM	pink	1
fun-2	10mM	pink	0
fun-2	10mM	pink	2
fun-2	10mM	pink	1
fun-2	10mM	pink	0
fun-2	10mM	pink	1
fun-2	10mM	pink	2
fun-2	10mM	pink	0
fun-2	10mM	pink	1
fun-2	10mM	pink	1
fun-2	10mM	pink	0
fun-2	10mM	pink	2
fun-2	10mM	pink	0
fun-2	10mM	pink	3
fun-2	10mM	total	8
fun-2	10mM	total	7
fun-2	10mM	total	7
fun-2	10mM	total	9
fun-2	10mM	total	7
fun-2	10mM	total	5
fun-2	10mM	total	8
fun-2	10mM	total	9
fun-2	10mM	total	7
fun-2	10mM	total	9
fun-2	10mM	total	8
fun-2	10mM	total	6
fun-2	10mM	total	8
fun-2	10mM	total	14
fun-2	10mM	total	8
fun-2	10mM	total	12
fun-2	10mM	total	8
fun-2	10mM	total	5
fun-2	10mM	total	7
fun-2	10mM	total	15
fun-2	10mM	total	7
fun-2	10mM	total	6
fun-2	10mM	total	13
fun-2	10mM	total	8
fun-2	10mM	total	10
fun-2	10mM	total	8
fun-2	10mM	total	10
fun-3	10mM	pink	2
fun-3	10mM	pink	2
fun-3	10mM	pink	1
fun-3	10mM	pink	1
fun-3	10mM	pink	2
fun-3	10mM	pink	4
fun-3	10mM	pink	3
fun-3	10mM	pink	1
fun-3	10mM	pink	3
fun-3	10mM	pink	3
fun-3	10mM	pink	2
fun-3	10mM	pink	2
fun-3	10mM	pink	1
fun-3	10mM	pink	12
fun-3	10mM	pink	4
fun-3	10mM	pink	4
fun-3	10mM	pink	1
fun-3	10mM	pink	0
fun-3	10mM	pink	4
fun-3	10mM	pink	1
fun-3	10mM	pink	2
fun-3	10mM	pink	3
fun-3	10mM	pink	8
fun-3	10mM	pink	1
fun-3	10mM	pink	2
fun-3	10mM	total	6
fun-3	10mM	total	7
fun-3	10mM	total	8
fun-3	10mM	total	5
fun-3	10mM	total	7
fun-3	10mM	total	12
fun-3	10mM	total	7
fun-3	10mM	total	7
fun-3	10mM	total	8
fun-3	10mM	total	9
fun-3	10mM	total	6
fun-3	10mM	total	6
fun-3	10mM	total	11
fun-3	10mM	total	17
fun-3	10mM	total	8
fun-3	10mM	total	8
fun-3	10mM	total	5
fun-3	10mM	total	9
fun-3	10mM	total	8
fun-3	10mM	total	5
fun-3	10mM	total	6
fun-3	10mM	total	11
fun-3	10mM	total	14
fun-3	10mM	total	5
fun-3	10mM	total	6
fun-4	10mM	pink	3
fun-4	10mM	pink	4
fun-4	10mM	pink	2
fun-4	10mM	pink	3
fun-4	10mM	pink	2
fun-4	10mM	pink	3
fun-4	10mM	pink	2
fun-4	10mM	pink	3
fun-4	10mM	pink	2
fun-4	10mM	pink	3
fun-4	10mM	pink	2
fun-4	10mM	pink	5
fun-4	10mM	pink	4
fun-4	10mM	pink	1
fun-4	10mM	pink	2
fun-4	10mM	pink	2
fun-4	10mM	pink	4
fun-4	10mM	pink	1
fun-4	10mM	pink	1
fun-4	10mM	pink	4
fun-4	10mM	pink	3
fun-4	10mM	pink	1
fun-4	10mM	pink	2
fun-4	10mM	pink	2
fun-4	10mM	pink	1
fun-4	10mM	pink	2
fun-4	10mM	total	7
fun-4	10mM	total	11
fun-4	10mM	total	8
fun-4	10mM	total	6
fun-4	10mM	total	5
fun-4	10mM	total	9
fun-4	10mM	total	5
fun-4	10mM	total	6
fun-4	10mM	total	5
fun-4	10mM	total	8
fun-4	10mM	total	6
fun-4	10mM	total	13
fun-4	10mM	total	11
fun-4	10mM	total	6
fun-4	10mM	total	7
fun-4	10mM	total	10
fun-4	10mM	total	11
fun-4	10mM	total	7
fun-4	10mM	total	6
fun-4	10mM	total	8
fun-4	10mM	total	12
fun-4	10mM	total	7
fun-4	10mM	total	6
fun-4	10mM	total	8
fun-4	10mM	total	7
fun-4	10mM	total	7

## Sheet: Fig2
Fig2a					Fig2d				Fig2f				Fig2g-h
genotype	treatment	gene	qPCR value		effector	reporter	value		genotype	value	fill		genotype	value	fill
WT	0h	NRT2.1	0.488244		GFP	NRT2.1	0.000857161		WT	0.00613346	ARA		WT	0.0206493	ARA
WT	0h	NRT2.1	0.431755		GFP	NRT2.1	0.00139112		WT	0	ARA		WT	0.139843	ARA
WT	0h	NRT2.1	0.364478		GFP	NRT2.1	0.00080484		WT	0.000613346	ARA		WT	0.0488633	ARA
WT	0h	NRT2.1	0.144231		GFP	NRT2.1	0.00119126		WT	0.0214671	ARA		WT	0.152519	ARA
WT	3h	NRT2.1	5.51228		GFP	NRT2.1	0.00100489		WT	0.00511122	ARA		WT	0.0312807	ARA
WT	3h	NRT2.1	5.69316		GFP	NRT2.1	0.0017041		WT	0.0145159	ARA		WT	0.0210582	ARA
WT	3h	NRT2.1	4.76427		GFP	NRT2.1	0.00096308		nrt2.1-3	0.0862774	ARA		nac094-3	0.289908	ARA
WT	24h	NRT2.1	1.68327		GFP	NRT2.1	0.00172389		nrt2.1-3	0.134118	ARA		nac094-3	0.702077	ARA
WT	24h	NRT2.1	1.09033		FUN-GFP	NRT2.1	0.0106009		nrt2.1-3	0.153132	ARA		nac094-3	0.920224	ARA
WT	24h	NRT2.1	1.1901		FUN-GFP	NRT2.1	0.00241023		nrt2.1-3	0.12594	ARA		nac094-3	0.827609	ARA
WT	24h	NRT2.1	1.47854		FUN-GFP	NRT2.1	0.00258763		nrt2.1-3	0.19484	ARA		nac094-3	0.620707	ARA
fun	0h	NRT2.1	0.091328		FUN-GFP	NRT2.1	0.00738596		nrt2.1-3	0.0740105	ARA		nac094-3	0.938829	ARA
fun	0h	NRT2.1	0.138808		FUN-GFP	NRT2.1	0.0120334		nrt2.1-4	0.0615391	ARA		nac094-4	0.401129	ARA
fun	0h	NRT2.1	0.146875		FUN-GFP	NRT2.1	0.00292653		nrt2.1-4	0.0543834	ARA		nac094-4	0.3171	ARA
fun	3h	NRT2.1	0.783843		FUN-GFP	NRT2.1	0.0166953		nrt2.1-4	0.0484544	ARA		nac094-4	0.674681	ARA
fun	3h	NRT2.1	0.43421		FUN-GFP	NRT2.1	0.00336488		nrt2.1-4	0.0257605	ARA		nac094-4	0.628476	ARA
fun	3h	NRT2.1	0.534919		GFP	HO1	0.000639625		nrt2.1-4	0.0310762	ARA		nac094-4	0.503966	ARA
fun	3h	NRT2.1	0.526522		GFP	HO1	0.000963667		nrt2.1-4	0.0253517	ARA		nac094-4	0.586973	ARA
fun	24h	NRT2.1	1.99674		GFP	HO1	0.0010806						ho1-4	0.0625613	ARA
fun	24h	NRT2.1	1.15101		GFP	HO1	0.000974053						ho1-4	0.107131	ARA
fun	24h	NRT2.1	1.65704		GFP	HO1	0.000854334						ho1-4	0.403377	ARA
fun	24h	NRT2.1	0.92265		GFP	HO1	0.000681905						ho1-4	0.313829	ARA
fun-3	0h	NRT2.1	0.346476		GFP	HO1	0.000849046						ho1-4	0.143114	ARA
fun-3	0h	NRT2.1	0.0909011		GFP	HO1	0.000963415						ho1-4	0.13371	ARA
fun-3	0h	NRT2.1	0.179659		FUN-GFP	HO1	0.00108882						ho1-5	0.240227	ARA
fun-3	0h	NRT2.1	0.147333		FUN-GFP	HO1	0.00125374						ho1-5	0.3171	ARA
fun-3	3h	NRT2.1	1.02106		FUN-GFP	HO1	0.00151668						ho1-5	0.325278	ARA
fun-3	3h	NRT2.1	2.32093		FUN-GFP	HO1	0.00102505						ho1-5	0.32446	ARA
fun-3	3h	NRT2.1	1.335		FUN-GFP	HO1	0.00111913						ho1-5	0.0830062	ARA
fun-3	3h	NRT2.1	2.75063		FUN-GFP	HO1	0.00114741						ho1-5	0.110811	ARA
fun-3	3h	NRT2.1	1.1919		FUN-GFP	HO1	0.000988971
fun-3	24h	NRT2.1	0.611364		FUN-GFP	HO1	0.00103522
fun-3	24h	NRT2.1	0.646746		GFP	NAC094	0.000263484
fun-3	24h	NRT2.1	0.558014		GFP	NAC094	0.000286581
fun-3	24h	NRT2.1	0.550064		GFP	NAC094	0.000300069
WT	0h	HO1	2.45604		GFP	NAC094	0.000256122
WT	0h	HO1	1.84183		GFP	NAC094	0.000301638
WT	0h	HO1	1.95638		GFP	NAC094	0.000201245
WT	0h	HO1	1.50406		GFP	NAC094	0.000247498
WT	0h	HO1	1.09336		GFP	NAC094	0.000312785
WT	3h	HO1	1.46799		FUN-GFP	NAC094	0.00101965
WT	3h	HO1	2.62021		FUN-GFP	NAC094	0.00091001
WT	3h	HO1	4.12744		FUN-GFP	NAC094	0.000881553
WT	3h	HO1	1.16467		FUN-GFP	NAC094	0.00116062
WT	3h	HO1	1.542		FUN-GFP	NAC094	0.00112462
WT	24h	HO1	5.10046		FUN-GFP	NAC094	0.00102867
WT	24h	HO1	5.21113		FUN-GFP	NAC094	0.00100779
WT	24h	HO1	5.61715		FUN-GFP	NAC094	0.00106329
WT	24h	HO1	4.83417
fun	0h	HO1	3.86965
fun	0h	HO1	1.29243
fun	0h	HO1	1.64384
fun	0h	HO1	1.55812
fun	0h	HO1	2.86252
fun	3h	HO1	1.30027
fun	3h	HO1	1.56184
fun	3h	HO1	2.42267
fun	3h	HO1	0.991609
fun	3h	HO1	3.00682
fun	24h	HO1	3.67507
fun	24h	HO1	1.81572
fun	24h	HO1	2.46672
fun	24h	HO1	3.39577
fun-3	0h	HO1	1.57461
fun-3	0h	HO1	1.26296
fun-3	0h	HO1	1.48019
fun-3	0h	HO1	1.39505
fun-3	0h	HO1	1.49351
fun-3	3h	HO1	0.598461
fun-3	3h	HO1	2.19302
fun-3	3h	HO1	1.19331
fun-3	3h	HO1	2.37752
fun-3	3h	HO1	0.964317
fun-3	24h	HO1	2.56007
fun-3	24h	HO1	1.81029
fun-3	24h	HO1	1.72118
fun-3	24h	HO1	2.04485
WT	0h	NAC094	0.0176036
WT	0h	NAC094	0.0164878
WT	0h	NAC094	0.0170642
WT	0h	NAC094	0.014485
WT	0h	NAC094	0.0177763
WT	3h	NAC094	0.0144251
WT	3h	NAC094	0.0166526
WT	3h	NAC094	0.0142298
WT	3h	NAC094	0.00857479
WT	3h	NAC094	0.0196197
WT	24h	NAC094	0.0412812
WT	24h	NAC094	0.0211314
WT	24h	NAC094	0.0367563
WT	24h	NAC094	0.0269029
fun	0h	NAC094	0.0167249
fun	0h	NAC094	0.00927076
fun	0h	NAC094	0.00955795
fun	0h	NAC094	0.0140303
fun	0h	NAC094	0.0380008
fun	3h	NAC094	0.0280732
fun	3h	NAC094	0.0186691
fun	3h	NAC094	0.0273184
fun	3h	NAC094	0.0120578
fun	3h	NAC094	0.0291677
fun	24h	NAC094	0.0132842
fun	24h	NAC094	0.0170588
fun	24h	NAC094	0.0157767
fun	24h	NAC094	0.02047
fun-3	0h	NAC094	0.00921027
fun-3	0h	NAC094	0.0272744
fun-3	0h	NAC094	0.0127425
fun-3	0h	NAC094	0.0220581
fun-3	0h	NAC094	0.0136962
fun-3	3h	NAC094	0.0127088
fun-3	3h	NAC094	0.00998677
fun-3	3h	NAC094	0.00914919
fun-3	3h	NAC094	0.024526
fun-3	3h	NAC094	0.0162973
fun-3	24h	NAC094	0.0131206
fun-3	24h	NAC094	0.0182702
fun-3	24h	NAC094	0.0143338
fun-3	24h	NAC094	0.0232661

## Sheet: Fig3
Fig3a																			Fig3b									Fig3c																	Fig 3d
	125 µM		62.5 µM		31.3 µM		15.6 µM		7.8 µM		3.9 µM		2.0 µM		0 µM					FUN sensor		+100 µM Zn		+100 µM Zn + 5 mM EDTA				IFT (apo)			IFT fit (apo)		IFT (Zn)			IFT fit (Zn)		IFT (Zn+EDTA)			IFT fit (Zn+EDTA)				FUN sensor			FUN sensor + Zn
Radius (nm)	Intensity (%)	SD	Intensity (%)	SD	Intensity (%)	SD	Intensity (%)	SD	Intensity (%)	SD	Intensity (%)	SD	Intensity (%)	SD	Intensity (%)	SD			Radius (nm)	Intensity (%)	SD	Intensity (%)	SD	Intensity (%)	SD			q	I(q)		q	I(q) (cm^-1)	q	I(q) (cm^-1)		q	I(q) (cm^-1)	q	I(q) (cm^-1)		q	I(q) (cm^-1)			r (Å)	p(r)		r	p(r)
0.53367	0.035553	0.019184	0.002371	0.004107	0.009447	0.009342	0.02726	0.016598	0.01611	0.01852	0.00229	0.002034	0	0	0	0			0.53367	0	0	0.012014	0.018987	0	0			0.0107	0.1176	0.0131	0	0.1237	0.01	1.0083	0.0274	0	1.598	0.01	0.1236	0.015635	0	0.1188			0.6	4.1471e-07	2.3283e-08	2	5.7246e-06
0.613591	0.032782	0.016128	0.003652	0.006326	0.010909	0.011644	0.028284	0.01782	0.015676	0.01639	0.000386	0.000338	0	0	0	0			0.613591	0	0	0.015486	0.019065	0	0			0.0114	0.1244	0.0112	0.000712	0.1239	0.0107	0.9603	0.0251	0.000712	1.5903	0.0107	0.1203	0.013059	0.000712	0.1188			1.8	1.693e-06	7.393e-08	6	2.2533e-05
0.70548	0.03152	0.007197	0.003899	0.006753	0.011236	0.01129	0.026218	0.014168	0.015467	0.011788	0	0	0	0	0	0			0.70548	0	0	0.019501	0.012629	0	0			0.0121	0.116	0.0091876	0.001424	0.1238	0.0114	0.9232	0.0231	0.001424	1.5777	0.0114	0.1227	0.011156	0.001424	0.1188			3	5.7427e-06	2.4462e-07	10	6.9999e-05
0.811131	0.035663	0.00732	0.005253	0.004614	0.011726	0.010504	0.025497	0.005823	0.019379	0.00756	0	0	0	0	0	0			0.811131	0	0	0.02339	0.01569	0	0			0.0128	0.1103	0.0076921	0.002136	0.1236	0.0121	0.8351	0.0204	0.002136	1.557	0.0121	0.1134	0.009138	0.002136	0.1185			4.2	1.0933e-05	3.813e-07	14	0.00012184
0.932603	0.046259	0.019832	0.013109	0.008996	0.015565	0.007192	0.031611	0.01262	0.028716	0.015255	0	0	0	0	0	0			0.932603	0	0	0.023368	0.02499	0	0			0.0135	0.1125	0.0066603	0.002848	0.1234	0.0128	0.7702	0.0179	0.002848	1.5285	0.0128	0.1098	0.007633	0.002848	0.1182			5.4	1.5548e-05	4.8267e-07	18	0.000161
1.07227	0.059187	0.024413	0.023154	0.020102	0.023065	0.004999	0.040362	0.021197	0.039104	0.027929	0	0	0	0	0	0			1.07227	0	0	0.024415	0.019622	0	0			0.0142	0.1154	0.0057978	0.00356	0.1231	0.0135	0.7143	0.0159	0.00356	1.4928	0.0135	0.1116	0.006609	0.00356	0.1182			6.6	2.0588e-05	5.3865e-07	22	0.00021063
1.23285	0.068739	0.023133	0.029342	0.02547	0.033432	0.018442	0.046544	0.027038	0.050603	0.037178	0	0	0	0	0	0			1.23285	0	0	0.035588	0.001457	0	0			0.0149	0.1114	0.0040339	0.004272	0.1228	0.0142	0.6513	0.0139	0.004272	1.4505	0.0142	0.1086	0.005698	0.004272	0.1176			7.8	2.6283e-05	5.2423e-07	26	0.0002695
1.41747	0.071647	0.023135	0.032141	0.028906	0.042328	0.03177	0.052892	0.032755	0.065766	0.047857	0	0	0	0	0	0			1.41747	0	0	0.053317	0.022234	0	0			0.0156	0.1081	0.0036886	0.004984	0.1224	0.0149	0.5835	0.0064806	0.004984	1.4023	0.0149	0.1056	0.003985	0.004984	0.1173			9	3.2705e-05	4.6368e-07	30	0.00032597
1.62975	0.072248	0.02094	0.03909	0.040601	0.049814	0.027268	0.056103	0.030758	0.086406	0.069816	0	0	0	0	0	0			1.62975	0	0	0.079254	0.032735	0	0			0.0164	0.1068	0.0034433	0.005696	0.1219	0.0156	0.5349	0.0059893	0.005696	1.3491	0.0156	0.1062	0.003662	0.005696	0.117			10.2	3.9867e-05	3.9567e-07	34	0.00037396
1.87382	0.079128	0.006147	0.047911	0.054595	0.084349	0.01291	0.062335	0.035643	0.110231	0.081311	0	0	0	0	0.010531	0.018241			1.87382	0	0	0.101098	0.033703	0.003249	0.005628			0.0171	0.1049	0.0032267	0.006408	0.1214	0.0164	0.4911	0.0055728	0.006408	1.2917	0.0164	0.1071	0.003426	0.006408	0.1164			11.4	4.7718e-05	3.4254e-07	38	0.00041647
2.15443	0.093333	0.026356	0.050904	0.055195	0.147375	0.020604	0.069293	0.058231	0.131322	0.064607	0.008744	0.007602	0.014111	0.015844	0.128522	0.097612			2.15443	0.060159	0.057478	0.103234	0.039137	0.092175	0.051576			0.0178	0.1088	0.0030985	0.00712	0.1208	0.0171	0.4573	0.0052464	0.00712	1.231	0.0171	0.1029	0.003216	0.00712	0.1158			12.6	5.6148e-05	3.4628e-07	42	0.00045831
2.47708	0.12222	0.053604	0.045607	0.039786	0.209999	0.024802	0.069495	0.071336	0.155035	0.037577	0.296345	0.160295	0.431328	0.181598	0.902481	0.187238			2.47708	0.664566	0.112182	0.0863	0.045281	0.75142	0.209855			0.0185	0.1078	0.002937	0.007832	0.1202	0.0178	0.4409	0.0049996	0.007832	1.168	0.0178	0.1029	0.003065	0.007832	0.1152			13.8	6.4993e-05	4.3473e-07	46	0.00049839
2.84804	0.156876	0.068431	0.064032	0.044829	0.240038	0.019516	0.060189	0.064717	0.238548	0.058948	1.33264	0.469377	1.88201	0.329038	2.70187	0.150221			2.84804	2.31172	0.090311	0.06114	0.04074	2.40245	0.327449			0.0192	0.1057	0.0028309	0.008544	0.1195	0.0185	0.4124	0.0047217	0.008544	1.1036	0.0185	0.1023	0.002906	0.008544	0.1146			15	7.4056e-05	5.3852e-07	50	0.00053121
3.27455	0.182727	0.072491	0.130912	0.02963	0.222033	0.020455	0.04358	0.043435	0.499571	0.226739	3.13004	0.839787	4.23262	0.445338	5.18597	0.035769			3.27455	4.69016	0.265436	0.034755	0.027954	4.74932	0.359266			0.0199	0.1059	0.0027355	0.01	0.1179	0.0192	0.386	0.0044838	0.01	0.9751	0.0192	0.1005	0.002801	0.01	0.1131			16.2	8.3127e-05	6.0514e-07	54	0.00055471
3.76494	0.204574	0.060032	0.255315	0.064178	0.175228	0.040382	0.027468	0.024326	1.15531	0.543793	5.26046	1.20453	6.83701	0.619006	7.69133	0.220938			3.76494	7.08359	0.537187	0.017631	0.016739	7.14596	0.334888			0.0206	0.1044	0.0026452	0.0107	0.1171	0.0199	0.3619	0.0042608	0.0107	0.9116	0.0199	0.0996	0.002714	0.0107	0.1122			17.4	9.2002e-05	6.3968e-07	58	0.00057116
4.32876	0.219617	0.042456	0.404045	0.143691	0.130636	0.058818	0.023927	0.036092	2.36442	0.900747	7.15786	1.49216	8.9311	0.80245	9.54375	0.372636			4.32876	8.76199	0.716494	0.039711	0.037772	8.91667	0.322648			0.0213	0.1004	0.0025546	0.0114	0.1162	0.0206	0.345	0.0040909	0.0114	0.8498	0.0206	0.096	0.002617	0.0114	0.1113			18.6	0.0001005	6.504e-07	62	0.00058219
4.97702	0.235202	0.080894	0.547966	0.181268	0.10903	0.066076	0.088217	0.072001	4.10043	1.08817	8.34166	1.63523	9.92316	0.874213	10.2756	0.40716			4.97702	9.24757	0.713909	0.139313	0.092183	9.5872	0.35908			0.022	0.099	0.0024788	0.0121	0.1152	0.0213	0.3253	0.0038911	0.0121	0.7905	0.0213	0.0942	0.002536	0.0121	0.1104			19.8	0.00010849	6.2345e-07	66	0.00058652
5.72237	0.268934	0.11861	0.640303	0.156097	0.118753	0.06237	0.490271	0.071045	6.10541	1.00287	8.55146	1.59621	9.56458	0.76526	9.73989	0.323523			5.72237	8.44487	0.539247	0.45159	0.260586	9.01107	0.410789			0.0228	0.0974	0.0023938	0.0128	0.1142	0.022	0.3095	0.0037279	0.0128	0.7339	0.022	0.0945	0.00244	0.0128	0.1092			21	0.00011589	5.6585e-07	70	0.00058305
6.57933	0.336959	0.119865	0.669479	0.142744	0.204567	0.134608	1.7707	0.460033	7.99924	0.679956	7.79458	1.38924	7.99878	0.495772	8.12498	0.25651			6.57933	6.64003	0.335262	1.55741	0.717233	7.38885	0.438056			0.0235	0.094	0.0023335	0.0135	0.1131	0.0228	0.2912	0.0035642	0.0135	0.6805	0.0228	0.0897	0.002328	0.0135	0.1083			22.2	0.00012264	5.3259e-07	74	0.00057484
7.56463	0.447835	0.151594	0.662235	0.229307	0.466753	0.322703	4.09775	1.11098	9.3896	0.446705	6.31735	1.08938	5.69881	0.196327	5.88159	0.386891			7.56463	4.38979	0.3529	3.80197	0.929608	5.19209	0.423923			0.0242	0.0941	0.0022507	0.0142	0.112	0.0235	0.2792	0.0034426	0.0142	0.6306	0.0235	0.0894	0.00228	0.0142	0.1071			23.4	0.00012876	5.583e-07	78	0.00056649
8.69749	0.593661	0.258985	0.655291	0.3699	1.08324	0.58473	7.04598	1.82144	9.97125	0.807601	4.51924	0.820184	3.31476	0.244375	3.58588	0.533847			8.69749	2.33099	0.435134	6.82527	0.669431	3.01401	0.365964			0.0249	0.0925	0.0021992	0.0149	0.1109	0.0242	0.264	0.0032947	0.0149	0.5844	0.0242	0.0885	0.002233	0.0149	0.1062			24.6	0.00013427	6.2726e-07	82	0.00055917
10	0.776449	0.327838	0.677565	0.506227	2.67392	0.801764	9.86993	2.38942	9.60191	1.25626	2.83349	0.675134	1.46032	0.354281	1.76426	0.542717			10	0.94776	0.372517	9.83037	0.280777	1.37648	0.278469			0.0256	0.0903	0.002168	0.0156	0.1097	0.0249	0.2498	0.0031811	0.0156	0.5418	0.0249	0.0894	0.002201	0.0156	0.105			25.8	0.00013925	7.242e-07	86	0.00055112
11.4976	1.01027	0.305824	0.817215	0.645342	5.49814	0.865348	11.8031	2.64602	8.34288	1.50724	1.59872	0.595156	0.471148	0.30007	0.708487	0.388427			11.4976	0.333299	0.208	11.9486	0.910449	0.525082	0.202643			0.0263	0.0887	0.002124	0.0164	0.1085	0.0256	0.241	0.0030846	0.0164	0.503	0.0256	0.0873	0.00216	0.0164	0.1038			27	0.00014373	8.2009e-07	90	0.00054167
13.2194	1.30755	0.222339	1.26242	0.846174	9.07595	0.778163	12.3068	2.50828	6.45472	1.48947	0.943091	0.484222	0.167054	0.211555	0.306728	0.186506			13.2194	0.142784	0.074804	12.5462	1.54303	0.24354	0.149215			0.027	0.0877	0.0020716	0.0171	0.1072	0.0263	0.2305	0.0029763	0.0171	0.4678	0.0263	0.0864	0.002099	0.0171	0.1026			28.2	0.00014778	8.6754e-07	94	0.00053329
15.1991	1.68265	0.166652	2.38661	1.09507	12.5265	0.56869	11.2353	2.01035	4.34248	1.23331	0.715861	0.401165	0.123816	0.147766	0.202279	0.054296			15.1991	0.137592	0.05642	11.4314	1.84745	0.207837	0.120142			0.0277	0.0861	0.0020216	0.0178	0.1059	0.027	0.2171	0.002861	0.0178	0.436	0.027	0.0825	0.002028	0.0178	0.1014			29.4	0.00015142	8.5581e-07	98	0.0005281
17.4753	2.15568	0.284282	4.6405	0.80597	14.911	0.375404	8.89002	1.30041	2.44982	0.842404	0.71926	0.365366	0.202214	0.077106	0.209103	0.011009			17.4753	0.216363	0.177999	8.92858	1.78177	0.28926	0.137003			0.0284	0.0809	0.0019525	0.0185	0.1046	0.0277	0.2099	0.0027841	0.0185	0.4075	0.0277	0.0801	0.001968	0.0185	0.0999			30.6	0.00015467	8.2117e-07	102	0.00052438
20.0923	2.77884	0.59686	7.8109	0.197542	15.5384	0.599111	5.94422	0.600084	1.10649	0.467676	0.75929	0.327869	0.335964	0.085121	0.282437	0.031102			20.0923	0.322239	0.271173	5.79388	1.44685	0.384515	0.173027			0.0292	0.0804	0.0019145	0.0192	0.1032	0.0284	0.2002	0.0026828	0.0192	0.382	0.0284	0.0774	0.00192	0.0192	0.0987			31.8	0.00015752	7.9367e-07	106	0.00051942
23.1013	3.54997	1.02182	11.2168	1.16976	14.1876	1.00721	3.23254	0.145686	0.396427	0.257559	0.74117	0.268002	0.480176	0.134045	0.37089	0.057503			23.1013	0.446009	0.28831	2.96271	0.990072	0.439222	0.174872			0.0299	0.0798	0.001887	0.0199	0.1018	0.0292	0.1942	0.0026055	0.0199	0.3592	0.0292	0.0777	0.001895	0.0199	0.0972			33	0.00015995	7.7977e-07	110	0.00051337
26.5609	4.49543	1.4343	13.9933	1.97794	11.2033	1.2663	1.41143	0.125611	0.193462	0.154427	0.645634	0.203541	0.573906	0.1331	0.448567	0.067777			26.5609	0.55155	0.227053	1.13118	0.537435	0.434747	0.127232			0.0309	0.0762	0.0012769	0.0206	0.1004	0.0299	0.1848	0.0025289	0.0206	0.3388	0.0299	0.0774	0.001856	0.0206	0.096			34.2	0.00016193	7.7716e-07	114	0.00050899
30.5386	5.55717	1.76423	15.3796	2.17365	7.4272	1.21796	0.544462	0.164639	0.222178	0.053271	0.532172	0.150248	0.595599	0.075289	0.526798	0.06884			30.5386	0.607	0.131907	0.320057	0.20571	0.418562	0.055789			0.0324	0.076	0.0012414	0.0213	0.0989	0.0309	0.1714	0.0016994	0.0213	0.3205	0.0309	0.0738	0.00127	0.0213	0.0945			35.4	0.00016344	7.7648e-07	118	0.00050772
35.1119	6.61991	2.01636	14.9639	1.66839	3.93962	0.870193	0.205844	0.105408	0.324341	0.126088	0.473134	0.141041	0.590609	0.102578	0.616879	0.072257			35.1119	0.59726	0.126803	0.090007	0.049401	0.433568	0.075713			0.0338	0.0701	0.0011878	0.022	0.0974	0.0324	0.1597	0.0016222	0.022	0.304	0.0324	0.072	0.001233	0.022	0.093			36.6	0.00016447	7.7181e-07	122	0.00050748
40.3702	7.50994	2.27698	12.8328	0.691988	1.59564	0.495512	0.092088	0.04983	0.422965	0.306313	0.471849	0.213655	0.577404	0.185864	0.715729	0.133976			40.3702	0.537172	0.201996	0.015194	0.013825	0.494456	0.070037			0.0352	0.0675	0.0011447	0.0228	0.0959	0.0338	0.1443	0.0015194	0.0228	0.2891	0.0338	0.0681	0.001181	0.0228	0.0915			37.8	0.00016501	7.7186e-07	126	0.00050623
46.4159	8.09613	2.55382	9.57459	0.298242	0.602041	0.376021	0.054425	0.027347	0.473645	0.439458	0.494368	0.297126	0.583532	0.193562	0.782704	0.226971			46.4159	0.468242	0.272066	0.034694	0.059822	0.551271	0.013431			0.0366	0.0645	0.0010963	0.0235	0.0944	0.0352	0.1334	0.0014335	0.0235	0.2755	0.0352	0.0633	0.001134	0.0235	0.09			39	0.00016511	7.8803e-07	130	0.00050469
53.367	8.2697	2.80431	6.09878	0.838524	0.295108	0.252803	0.054161	0.033568	0.453722	0.461287	0.486304	0.301667	0.606776	0.111948	0.75983	0.278274			53.367	0.414977	0.310621	0.07917	0.112828	0.549139	0.048281			0.0381	0.0601	0.0010694	0.0242	0.0928	0.0366	0.1209	0.001358	0.0242	0.263	0.0366	0.0603	0.001091	0.0242	0.0885			40.2	0.00016481	8.21e-07	134	0.00050456
61.3591	8.0294	2.84883	3.24694	0.837214	0.162774	0.15621	0.051034	0.043625	0.372106	0.361333	0.436224	0.261901	0.617012	0.021845	0.623747	0.256731			61.3591	0.399205	0.334181	0.117212	0.143845	0.476468	0.061527			0.0395	0.0575	0.0010241	0.0249	0.0913	0.0381	0.1115	0.0012916	0.0249	0.2513	0.0381	0.0594	0.001058	0.0249	0.087			41.4	0.00016417	8.5986e-07	138	0.00050541
70.548	7.43659	2.54183	1.42181	0.646247	0.115617	0.126273	0.058522	0.024055	0.265758	0.216097	0.370392	0.208594	0.590879	0.122603	0.413441	0.179215			70.548	0.404899	0.348648	0.128897	0.136378	0.367793	0.058224			0.0409	0.056	0.0009881	0.0256	0.0897	0.0395	0.103	0.0012304	0.0256	0.2404	0.0395	0.0555	0.001018	0.0256	0.0855			42.6	0.00016326	8.8573e-07	142	0.00050451
81.1131	6.59117	1.86423	0.613618	0.426605	0.096939	0.092237	0.075899	0.025016	0.179941	0.13694	0.313021	0.165567	0.529379	0.190009	0.224637	0.086713			81.1131	0.394375	0.353076	0.123644	0.118737	0.272966	0.049496			0.0423	0.0539	0.0009593	0.0263	0.0881	0.0409	0.092	0.0011657	0.0263	0.23	0.0409	0.0513	0.000979	0.0263	0.084			43.8	0.00016214	8.9249e-07	146	0.00050057
93.2603	5.60633	0.969305	0.298472	0.358878	0.088421	0.053457	0.09978	0.073369	0.127567	0.137809	0.269386	0.13531	0.456731	0.192411	0.126793	0.057407			93.2603	0.337148	0.317258	0.116338	0.088005	0.205769	0.053393			0.0437	0.053	0.0009317	0.027	0.0865	0.0423	0.0846	0.00111	0.027	0.2201	0.0423	0.0492	0.000953	0.027	0.0825			45	0.00016086	8.9259e-07	150	0.00049539
107.227	4.61896	0.366705	0.208714	0.324879	0.083288	0.073599	0.143884	0.127119	0.113305	0.11218	0.214254	0.105097	0.365597	0.12707	0.115133	0.0565			107.227	0.255644	0.233397	0.11571	0.056903	0.165557	0.05675			0.0452	0.0478	0.0008996	0.0277	0.0849	0.0437	0.08	0.0010732	0.0277	0.2107	0.0437	0.0474	0.000922	0.0277	0.081			46.2	0.00015946	8.9923e-07	154	0.00049118
123.285	3.71646	0.831821	0.158652	0.274794	0.079136	0.112946	0.187498	0.177439	0.122797	0.084007	0.152458	0.064346	0.270172	0.050069	0.153324	0.054598			123.285	0.176092	0.133429	0.114812	0.047546	0.152958	0.078927			0.0466	0.0447	0.0008616	0.0284	0.0833	0.0452	0.0728	0.0010157	0.0284	0.2015	0.0452	0.045	0.000898	0.0284	0.0792			47.4	0.00015794	9.0833e-07	158	0.0004881
141.747	2.91588	1.08784	0.103291	0.178906	0.071901	0.112827	0.191034	0.194937	0.142905	0.12704	0.096782	0.019141	0.187056	0.045489	0.191033	0.040567			141.747	0.10912	0.071584	0.096043	0.033166	0.13411	0.107516			0.048	0.0419	0.0008299	0.0292	0.0817	0.0466	0.0651	0.0009692	0.0292	0.1928	0.0466	0.042	0.000866	0.0292	0.0777			48.6	0.00015628	9.0699e-07	162	0.00048449
162.975	2.22967	1.05421	0.047059	0.07697	0.04924	0.076581	0.147991	0.159942	0.156347	0.147698	0.061336	0.026951	0.121921	0.054032	0.204563	0.035209			162.975	0.074384	0.050461	0.06435	0.047404	0.109092	0.119958			0.0494	0.0408	0.0008164	0.0299	0.08	0.048	0.0587	0.0009243	0.0299	0.1843	0.048	0.0393	0.000833	0.0299	0.0762			49.8	0.00015445	8.9546e-07	166	0.00047935
187.382	1.72165	0.910334	0.02069	0.01229	0.02827	0.028022	0.08392	0.09022	0.139857	0.113442	0.045637	0.034876	0.094334	0.065599	0.187319	0.072397			187.382	0.06401	0.038643	0.06039	0.064311	0.084978	0.10309			0.0509	0.037	0.0007917	0.0309	0.0776	0.0494	0.054	0.0008858	0.0309	0.1722	0.0494	0.039	0.000817	0.0309	0.0738			51	0.0001524	8.9179e-07	170	0.00047328
215.444	1.38257	0.81361	0.026542	0.015304	0.024982	0.026623	0.020399	0.021116	0.093036	0.054889	0.040275	0.031716	0.098775	0.087099	0.158107	0.107629			215.444	0.065626	0.025938	0.078019	0.073548	0.058259	0.069368			0.0523	0.0353	0.0007664	0.0324	0.0743	0.0509	0.0489	0.0008511	0.0324	0.1572	0.0509	0.0357	0.000789	0.0324	0.0708			52.2	0.00015007	9.0684e-07	174	0.00046701
247.708	1.22857	0.902134	0.04429	0.013276	0.058795	0.010056	0.003036	0.005258	0.049448	0.019053	0.037414	0.026171	0.118678	0.09819	0.139959	0.110702			247.708	0.068125	0.033112	0.080156	0.065906	0.033211	0.040802			0.0537	0.0329	0.0007486	0.0338	0.0711	0.0523	0.0449	0.0008136	0.0338	0.1435	0.0523	0.0351	0.00077	0.0338	0.0675			53.4	0.00014743	9.4256e-07	178	0.00046048
284.804	1.28866	1.30408	0.059436	0.038253	0.095479	0.037087	0.022938	0.020427	0.028958	0.025254	0.043109	0.034815	0.127099	0.08105	0.140302	0.094258			284.804	0.082308	0.045419	0.067512	0.041533	0.019819	0.028569			0.0551	0.0319	0.0007285	0.0352	0.0679	0.0537	0.0405	0.0007874	0.0352	0.1312	0.0537	0.0327	0.000755	0.0352	0.0645			54.6	0.00014443	9.8557e-07	182	0.00045338
327.455	1.42318	1.82778	0.064043	0.063267	0.119477	0.076954	0.055613	0.023873	0.042418	0.040362	0.049998	0.050678	0.108891	0.051029	0.147355	0.11061			327.455	0.113852	0.050356	0.049724	0.030994	0.01303	0.020339			0.0565	0.0294	0.000708	0.0366	0.0647	0.0551	0.0357	0.0007533	0.0366	0.1202	0.0551	0.029812	0.000727	0.0366	0.0615			55.8	0.00014107	1.0009e-06	186	0.00044587
376.494	1.50135	2.16485	0.063725	0.058582	0.125518	0.099844	0.078812	0.012522	0.062518	0.057774	0.059234	0.049027	0.076275	0.038046	0.134199	0.129703			376.494	0.157856	0.098875	0.037546	0.037187	0.013444	0.016558			0.058	0.0281	0.0006862	0.0381	0.0616	0.0565	0.0321	0.000726	0.0381	0.1104	0.0565	0.027385	0.000714	0.0381	0.0585			57	0.00013736	9.6554e-07	190	0.00043858
432.876	1.4509	2.19323	0.059197	0.044156	0.108047	0.09592	0.077586	0.013921	0.079134	0.068635	0.081944	0.012813	0.048008	0.031227	0.104782	0.124774			432.876	0.193515	0.166006	0.037888	0.03288	0.016308	0.01545			0.0594	0.0262	0.0006752	0.0395	0.0586	0.058	0.0288	0.000704	0.0395	0.1015	0.058	0.02723	0.000697	0.0395	0.0555			58.2	0.00013335	9.0846e-07	194	0.00043185
497.702	1.23493	1.90924	0.047998	0.047484	0.077513	0.068473	0.063047	0.023631	0.084017	0.053514	0.114807	0.043735	0.037691	0.031281	0.077299	0.114172			497.702	0.204394	0.212175	0.028965	0.031767	0.023398	0.005486			0.0615	0.024	0.0004602	0.0409	0.0556	0.0594	0.0256	0.0006786	0.0409	0.0933	0.0594	0.024129	0.000675	0.0409	0.0528			59.4	0.00012908	8.6998e-07	198	0.00042546
572.237	0.875705	1.39676	0.062747	0.055211	0.042781	0.041751	0.058891	0.044326	0.070384	0.019206	0.144831	0.082848	0.044851	0.044976	0.064242	0.111271			572.237	0.178933	0.216803	0.017374	0.030092	0.04023	0.030766			0.0644	0.0208	0.0004374	0.0423	0.0527	0.0615	0.0218	0.0004533	0.0423	0.0857	0.0615	0.023438	0.00046	0.0423	0.0501			60.6	0.00012464	8.685e-07	202	0.00041873
657.933	0.504517	0.842941	0.086614	0.112809	0.011083	0.013598	0.057813	0.069863	0.043912	0.015695	0.157015	0.08305	0.058341	0.054026	0.069702	0.120727			657.933	0.133562	0.173644	0.009274	0.016063	0.064157	0.074782			0.0672	0.0184	0.0004205	0.0437	0.0499	0.0644	0.0185	0.0004272	0.0437	0.0785	0.0644	0.019949	0.00044	0.0437	0.0474			61.8	0.00012009	9.1073e-07	206	0.00041063
756.463	0.247393	0.428498	0.098291	0.142346	0.000504	0.000874	0.052463	0.075877	0.025691	0.019025	0.139847	0.05377	0.063302	0.053846	0.076744	0.132924			756.463	0.085087	0.107337	0.007919	0.010859	0.086575	0.115212			0.0701	0.0163	0.0004057	0.0452	0.0472	0.0672	0.0146	0.0004069	0.0452	0.0717	0.0672	0.017105	0.000422	0.0452	0.0447			63	0.00011551	9.8901e-07	210	0.00040031
869.749	0.150447	0.252795	0.096324	0.120882	0.007097	0.012292	0.040528	0.068231	0.021826	0.016255	0.100355	0.015923	0.053892	0.035314	0.072352	0.125318			869.749	0.046527	0.050317	0.015893	0.027527	0.096871	0.139201			0.0729	0.0148	0.0003885	0.0466	0.0446	0.0701	0.0116	0.0003874	0.0466	0.0653	0.0701	0.015715	0.000406	0.0466	0.0423			64.2	0.00011095	1.0689e-06	214	0.000388
1000	0.165834	0.216051	0.090655	0.098923	0.023287	0.027921	0.02289	0.039647	0.023518	0.023953	0.058934	0.024479	0.044446	0.018321	0.054119	0.093737			1000	0.020318	0.018415	0.019627	0.033995	0.091932	0.137349			0.0757	0.0127	0.0003756	0.048	0.0421	0.0729	0.0096055	0.0003724	0.048	0.0593	0.0729	0.013997	0.00039	0.048	0.0399			65.4	0.00010647	1.1322e-06	218	0.00037534
1149.76	0.241405	0.263286	0.079883	0.095154	0.035518	0.037584	0.006469	0.011205	0.028681	0.025353	0.037054	0.052875	0.044211	0.041678	0.029237	0.05064			1149.76	0.004502	0.007798	0.014991	0.025966	0.074735	0.109962			0.0786	0.0112	0.000364	0.0494	0.0397	0.0757	0.0075204	0.0003612	0.0494	0.0537	0.0757	0.013011	0.000379	0.0494	0.0378			66.6	0.0001021	1.1909e-06	222	0.00036416
1321.94	0.333737	0.374495	0.07713	0.108934	0.032864	0.034395	0	0	0.035284	0.033258	0.041525	0.071923	0.053267	0.054218	0.008511	0.014742			1321.94	0.000831	0.001439	0.015981	0.02768	0.049931	0.068994			0.0814	0.0104	0.0003527	0.0509	0.0374	0.0786	0.0064117	0.0003482	0.0509	0.0485	0.0786	0.010637	0.000365	0.0509	0.0354			67.8	9.7851e-05	1.2588e-06	226	0.000355
1519.91	0.373749	0.439458	0.069431	0.079285	0.018615	0.021995	0	0	0.039186	0.053772	0.052633	0.091163	0.053806	0.052605	0	0			1519.91	0	0	0.023038	0.039903	0.0249	0.029889			0.0843	0.0086818	0.0003403	0.0523	0.0352	0.0814	0.0052276	0.0003363	0.0523	0.0438	0.0814	0.009725	0.000354	0.0523	0.0333			69	9.373e-05	1.3229e-06	230	0.00034698
1747.53	0.328702	0.405156	0.065747	0.052279	0.006224	0.01078	0	0	0.041076	0.070489	0.060793	0.105296	0.039916	0.037874	0.004592	0.007954			1747.53	0	0	0.027568	0.047749	0.006646	0.006245			0.0871	0.0080695	0.0003342	0.0537	0.0331	0.0843	0.0046968	0.0003298	0.0537	0.0396	0.0843	0.008618	0.000344	0.0537	0.0315			70.2	8.9736e-05	1.3531e-06	234	0.00033874
2009.23	0.22892	0.300655	0.084227	0.042855	0.004763	0.008249	0	0	0.045956	0.067652	0.057271	0.099196	0.019416	0.017968	0.013938	0.024142			2009.23	0	0	0.026619	0.030625	0	0			0.09	0.0070983	0.000323	0.0551	0.0312	0.0871	0.0038774	0.000322	0.0551	0.0358	0.0871	0.007606	0.000336	0.0551	0.029621			71.4	8.5863e-05	1.3404e-06	238	0.00032962
2310.13	0.156501	0.210415	0.095603	0.024941	0.010126	0.017539	0.012661	0.021929	0.046888	0.052582	0.042941	0.074375	0.003852	0.003485	0.027248	0.047196			2310.13	0	0	0.028029	0.031771	0	0			0.0928	0.0061041	0.0003162	0.0565	0.0293	0.09	0.0035728	0.0003154	0.0565	0.0323	0.09	0.006734	0.000328	0.0565	0.027869			72.6	8.2109e-05	1.3165e-06	242	0.00031964
2656.09	0.149305	0.193157	0.092522	0.059248	0.014836	0.025697	0.035651	0.061749	0.042112	0.037582	0.02405	0.041656	0	0	0.048098	0.083308			2656.09	0	0	0.038076	0.065949	0.002549	0.004415			0.0957	0.0051488	0.00031	0.058	0.0275	0.0928	0.0034048	0.000312	0.058	0.0291	0.0928	0.005443	0.000322	0.058	0.026217			73.8	7.8478e-05	1.3108e-06	246	0.00030911
3053.86	0.170271	0.215717	0.071588	0.083561	0.014033	0.024307	0.057552	0.099684	0.033095	0.029195	0.008856	0.015339	0	0	0.069961	0.121176			3053.86	0	0	0.051521	0.089238	0.011098	0.019222			0.0985	0.0051072	0.0003031	0.0594	0.0259	0.0957	0.0032713	0.0003042	0.0594	0.0262	0.0957	0.005255	0.000313	0.0594	0.024659			75	7.4979e-05	1.3304e-06	250	0.00029844
3511.19	0.203176	0.257291	0.045527	0.06871	0.008345	0.014454	0.067194	0.116384	0.022739	0.020415	0.00257	0.004452	0	0	0.083944	0.145395			3511.19	0	0	0.055666	0.096416	0.023902	0.041399			0.1028	0.0041654	0.0002083	0.0615	0.0236	0.0985	0.0029628	0.0003003	0.0615	0.0223	0.0985	0.004739	0.00031	0.0615	0.022494			76.2	7.1622e-05	1.3565e-06	254	0.00028805
4037.02	0.198428	0.260416	0.022916	0.039282	0.00216	0.003741	0.059645	0.103308	0.009577	0.008568	0	0	0	0	0.084315	0.146038			4037.02	0	0	0.048578	0.084139	0.036271	0.062823			0.1085	0.0033527	0.0002015	0.0644	0.0208	0.1028	0.0026452	0.0002075	0.0644	0.0179	0.1028	0.004211	0.000212	0.0644	0.019907			77.4	6.8423e-05	1.3559e-06	258	0.00027804
4641.59	0.158326	0.221938	0.007097	0.009787	0	0	0.038534	0.066744	0.000633	0.000623	0	0	0	0	0.071197	0.123316			4641.59	0	0	0.032903	0.05699	0.043135	0.074713			0.1142	0.0031151	0.0001947	0.0672	0.0184	0.1085	0.0022067	0.0002015	0.0672	0.0145	0.1085	0.003232	0.000204	0.0672	0.017631			78.6	6.5391e-05	1.3194e-06	262	0.00026826
5336.7	0.101361	0.154056	0.001316	0.00228	0	0	0.014532	0.02517	0	0	0	0	0	0	0.049937	0.086494			5336.7	0	0	0.015122	0.026191	0.041376	0.071666			0.1198	0.0025759	0.0001888	0.0701	0.0162	0.1142	0.0023438	0.0001954	0.0701	0.0118	0.1142	0.002623	0.000197	0.0701	0.015631			79.8	6.2529e-05	1.2779e-06	266	0.00025882
6135.91	0.056171	0.089041	0.000687	0.00119	0	0	0	0	0	0	0	0	0	0	0.026858	0.04652			6135.91	0	0	0.002841	0.00492	0.031359	0.054316			0.1255	0.0021971	0.0001841	0.0729	0.0144	0.1198	0.0017559	0.0001887	0.0729	0.0096433	0.1198	0.00202	0.000192	0.0729	0.013871			81	5.9833e-05	1.26e-06	270	0.00025034
7054.8	0.044902	0.077173	0	0	0	0	0	0	0	0	0	0	0	0	0.007775	0.013468			7054.8	0	0	0	0	0.017159	0.02972			0.1312	0.0018893	0.0001798	0.0757	0.0128	0.1255	0.0017878	0.0001849	0.0757	0.0078681	0.1255	0.002027	0.000186	0.0757	0.012321			82.2	5.7283e-05	1.2717e-06	274	0.00024305
8111.31	0.064826	0.112283	0	0	0	0	0	0	0	0	0	0	0	0	0	0			8111.31	0	0	0	0	0.005052	0.00875			0.1369	0.0014191	0.0001752	0.0786	0.0113	0.1312	0.0016479	0.0001815	0.0786	0.0063995	0.1312	0.001987	0.000182	0.0786	0.010951			83.4	5.4853e-05	1.2998e-06	278	0.00023611
9326.03	0.103644	0.179516	0	0	0	0	0	0	0	0	0	0	0	0	0	0			9326.03	0	0			0	0			0.1426	0.0013537	0.0001711	0.0814	0.0101	0.1369	0.0016146	0.0001771	0.0814	0.0052831	0.1369	0.001089	0.000178	0.0814	0.009735			84.6	5.2507e-05	1.3217e-06	282	0.00022792
																												0.1483	0.0013142	0.0001679	0.0843	0.0089608	0.1426	0.0010571	0.000172	0.0843	0.0045377	0.1426	0.001043	0.000173	0.0843	0.008651			85.8	5.0208e-05	1.326e-06	286	0.00021763
																												0.154	0.0010248	0.0001649	0.0871	0.0079801	0.1483	0.001116	0.0001691	0.0871	0.0040776	0.1483	0.001212	0.00017	0.0871	0.007685			87	4.7921e-05	1.3272e-06	290	0.00020598
																												0.1597	0.0012564	0.0001614	0.09	0.0071102	0.154	0.0007964	0.0001654	0.09	0.0037525	0.154	0.00095	0.000167	0.09	0.00682			88.2	4.5621e-05	1.343e-06	294	0.00019428
																												0.1654	0.0010333	0.0001586	0.0928	0.0063382	0.1597	0.0009788	0.0001626	0.0928	0.0034499	0.1597	0.000958	0.000163	0.0928	0.006049			89.4	4.3293e-05	1.3724e-06	298	0.00018338
																												0.171	0.0005521	0.0001561	0.0957	0.0056537	0.1654	0.0007257	0.0001597	0.0957	0.0031504	0.1654	0.000493	0.000161	0.0957	0.005362			90.6	4.094e-05	1.3878e-06	302	0.00017327
																												0.1767	0.0005424	0.000153	0.0985	0.0050487	0.171	0.0003816	0.0001573	0.0985	0.002894	0.171	0.000749	0.000157	0.0985	0.004754			91.8	3.858e-05	1.3624e-06	306	0.00016359
																												0.1824	0.0005113	0.0001503	0.1028	0.004276	0.1767	0.0005839	0.0001546	0.1028	0.0026334	0.1767	0.000549	0.000155	0.1028	0.003979			93	3.6243e-05	1.3141e-06	310	0.0001539
																												0.1881	0.000619	0.0001476	0.1085	0.003468	0.1824	0.0005536	0.0001517	0.1085	0.0023662	0.1824	0.000479	0.000152	0.1085	0.003176			94.2	3.3968e-05	1.2859e-06	314	0.00014383
																												0.1938	0.0004801	0.0001451	0.1142	0.002874	0.1881	0.0008433	0.0001497	0.1142	0.0021047	0.1881	0.000476	0.00015	0.1142	0.002595			95.4	3.1797e-05	1.3015e-06	318	0.00013345
																												0.1995	0.0004821	0.0001429	0.1198	0.0024467	0.1938	0.000644	0.0001467	0.1198	0.0019228	0.1938	0.000389	0.000147	0.1198	0.002187			96.6	2.9765e-05	1.3627e-06	322	0.00012345
																												0.2052	0.0004958	0.0001416	0.1255	0.0021359	0.1995	0.0004182	0.0001442	0.1255	0.0017366	0.1995	0.000331	0.000144	0.1255	0.001894			97.8	2.7899e-05	1.4489e-06	326	0.00011467
																												0.2109	0.0005585	0.0001398	0.1312	0.0018947	0.2052	0.0007254	0.0001425	0.1312	0.0016067	0.2052	0.000389	0.000143	0.1312	0.001668			99	2.6208e-05	1.5167e-06	330	0.00010714
																												0.2165	0.0005079	0.0001379	0.1369	0.0016866	0.2109	0.000491	0.0001409	0.1369	0.0014702	0.2109	0.000443	0.000141	0.1369	0.00147			100.2	2.4687e-05	1.5472e-06	334	9.9902e-05
																												0.2222	0.0003799	0.0001359	0.1426	0.00149	0.2165	0.0005694	0.0001392	0.1426	0.0011962	0.2165	0.000491	0.000139	0.1426	0.00128			101.4	2.331e-05	1.5638e-06	338	9.2092e-05
																												0.2279	0.0004846	0.000135	0.1483	0.0012988	0.2222	0.0006835	0.0001376	0.1483	0.0010066	0.2222	0.000524	0.000137	0.1483	0.001096			102.6	2.204e-05	1.5923e-06	342	8.3746e-05
																												0.2336	0.0007092	0.0001327	0.154	0.0011184	0.2279	0.0007203	0.0001357	0.154	0.0009369	0.2279	0.000383	0.000136	0.154	0.000926			103.8	2.0829e-05	1.6273e-06	346	7.5408e-05
																												0.2393	0.0005821	0.000131	0.1597	0.000959	0.2336	0.000369	0.0001335	0.1597	0.0008143	0.2336	0.000484	0.000134	0.1597	0.000782			105	1.9626e-05	1.6354e-06	350	6.7365e-05
																												0.245	0.0006804	0.0001296	0.1654	0.0008294	0.2393	0.0006443	0.0001319	0.1654	0.0006943	0.2393	0.000468	0.000132	0.1654	0.000672			106.2	1.8383e-05	1.5902e-06	354	5.9513e-05
																												0.2507	0.0005537	0.0001279	0.171	0.0007329	0.245	0.0006007	0.0001304	0.171	0.0006024	0.245	0.000444	0.00013	0.171	0.000596			107.4	1.7059e-05	1.5153e-06	358	5.2041e-05
																												0.2564	0.0003577	0.0001268	0.1767	0.0006664	0.2507	0.0007002	0.0001289	0.1767	0.0005564	0.2507	0.000332	0.000129	0.1767	0.000549			108.6	1.5626e-05	1.4483e-06	362	4.5515e-05
																												0.262	0.0005476	0.0001253	0.1824	0.0006219	0.2564	0.0003833	0.0001279	0.1824	0.0006171	0.2564	0.000494	0.000127	0.1824	0.00052			109.8	1.4067e-05	1.4018e-06	366	4.0117e-05
																												0.2677	0.0006682	0.000124	0.1881	0.0005903	0.262	0.0004542	0.0001265	0.1881	0.0006471	0.262	0.000412	0.000126	0.1881	0.000496			111	1.2374e-05	1.3539e-06	370	3.5288e-05
																												0.2734	0.0005532	0.0001223	0.1938	0.0005645	0.2677	0.0005927	0.0001249	0.1938	0.0005956	0.2677	0.000622	0.000125	0.1938	0.000473			112.2	1.0549e-05	1.2603e-06	374	3.0234e-05
																												0.2791	0.0004324	0.0001213	0.1995	0.0005417	0.2734	0.0006607	0.0001232	0.1995	0.0005799	0.2734	0.000199	0.000123	0.1995	0.000449			113.4	8.5966e-06	1.0907e-06	378	2.4733e-05
																												0.2848	0.0004897	0.0001199	0.2052	0.0005226	0.2791	0.0004427	0.000122	0.2052	0.0005774	0.2791	0.000352	0.000122	0.2052	0.000427			114.6	6.5176e-06	8.7034e-07	382	1.9081e-05
																												0.2905	0.0004375	0.0001185	0.2109	0.0005105	0.2848	0.0004662	0.0001203	0.2109	0.0005623	0.2848	0.000496	0.00012	0.2109	0.000414			115.8	4.3068e-06	6.3284e-07	386	1.3203e-05
																												0.2962	0.000621	0.0001171	0.2165	0.000508	0.2905	0.0004336	0.0001193	0.2165	0.000576	0.2905	0.000204	0.000119	0.2165	0.000412			117	1.9702e-06	3.7654e-07	390	6.3745e-06
																												0.3019	0.0005406	0.000116	0.2222	0.0005156	0.2962	0.000403	0.0001182	0.2222	0.0005837	0.2962	0.000383	0.000118	0.2222	0.000421			118.2	2.8326e-07	6.2189e-08	394	9.2893e-07
																												0.3075	0.0004581	0.0001149	0.2279	0.0005306	0.3019	0.000492	0.000117	0.2279	0.0005687	0.3019	0.000353	0.000117	0.2279	0.000438
																												0.3132	0.0006449	0.0001169	0.2336	0.0005477	0.3075	0.0006217	0.000116	0.2336	0.0005525	0.3075	0.000596	0.000116	0.2336	0.000455
																												0.3189	0.0005653	0.0001169	0.2393	0.0005612	0.3132	0.0005603	0.0001179	0.2393	0.0005432	0.3132	0.000274	0.000117	0.2393	0.000465
																												0.3246	0.0005528	0.0001173	0.245	0.0005669	0.3189	0.0005922	0.0001183	0.245	0.0005478	0.3189	0.000547	0.000118	0.245	0.000464
																												0.3303	0.0003677	0.0001172	0.2507	0.0005634	0.3246	0.0005358	0.0001186	0.2507	0.0005358	0.3246	0.00026	0.000118	0.2507	0.000451
																												0.336	0.0005556	0.0001198	0.2564	0.0005525	0.3303	0.0002096	0.0001182	0.2564	0.0005039	0.3303	0.000265	0.000118	0.2564	0.00043
																												0.3417	0.0005805	0.0001216	0.262	0.0005385	0.336	0.0003559	0.0001206	0.262	0.0004986	0.336	0.000157	0.00012	0.262	0.000407
																												0.3473	0.0004557	0.0001222	0.2677	0.0005263	0.3417	0.0002614	0.0001224	0.2677	0.0005048	0.3417	0.000485	0.000122	0.2677	0.000389
																												0.353	0.0004514	0.0001226	0.2734	0.0005194	0.3473	0.0002939	0.0001236	0.2734	0.0004944	0.3473	0.000481	0.000123	0.2734	0.000379
																												0.3587	0.0008392	0.0001225	0.2791	0.0005193	0.353	0.0003465	0.000124	0.2791	0.0004824	0.353	0.000398	0.000123	0.2791	0.000377
																												0.3623	0.0013964	0.0002434	0.2848	0.0005246	0.3587	0.000815	0.0001238	0.2848	0.0004701	0.3587	0.000512	0.000123	0.2848	0.000383
																															0.2905	0.0005325	0.3623	0.0007717	0.0002464	0.2905	0.0004623	0.3623	0.000251	0.000245	0.2905	0.00039
																															0.2962	0.0005395				0.2962	0.0004676				0.2962	0.000394
																															0.3019	0.0005431				0.3019	0.0004747				0.3019	0.000393
																															0.3075	0.0005426				0.3075	0.0004824				0.3075	0.000386
																															0.3132	0.0005391				0.3132	0.0004876				0.3132	0.000376
																															0.3189	0.0005351				0.3189	0.0004824				0.3189	0.000367
																															0.3246	0.0005328				0.3246	0.0004764				0.3246	0.000361
																															0.3303	0.0005341				0.3303	0.0004738				0.3303	0.00036
																															0.336	0.0005388				0.336	0.0004782				0.336	0.000364
																															0.3417	0.0005458				0.3417	0.0004967				0.3417	0.000372
																															0.3473	0.0005529				0.3473	0.0005217				0.3473	0.000378
																															0.353	0.0005578				0.353	0.0005529				0.353	0.000382
																															0.3587	0.0005593				0.3587	0.0005907				0.3587	0.000381
																															0.3623	0.0005584				0.3623	0.0006106				0.3623	0.000378
[truncated: 16 more columns]

## Sheet: Fig4
Fig4a					Fig4b				Fig4c				Fig4e
effector	reporter	treatment	value		nitrate	treatment	value		genotype	treatment	value		treatment	density
GFP	NRT2.1	Mg	0.208656		0mM	Mg	1.07254		WT	Mg	0.210787		KCl	11218.4
GFP	NRT2.1	Mg	0.305383		0mM	Mg	0.647489		WT	Mg	0.112038		KCl	11198.5
GFP	NRT2.1	Mg	0.288931		0mM	Mg	0.89385		WT	Mg	0.132892		KCl	11923.9
GFP	NRT2.1	Mg	0.151846		0mM	Mg	0.805119		WT	Mg	0.0817795		KCl	12528.1
GFP	NRT2.1	Mg	0.153545		0mM	Mg	0.968065		WT	Mg	0.103042		KCl	12639.2
GFP	NRT2.1	Mg	0.213457		0mM	Mg	0.824542		WT	Mg	0.24677		KCl	11267.8
GFP	NRT2.1	Mg	0.166455		10 mM	Mg	0.102429		WT	Zn	0.585746		KCl	10658.8
GFP	NRT2.1	Mg	0.191838		10 mM	Mg	0.0623569		WT	Zn	0.512962		KCl	10389.9
FUN-GFP	NRT2.1	Mg	1.26227		10 mM	Mg	0.375572		WT	Zn	0.560394		KCl	11838.2
FUN-GFP	NRT2.1	Mg	1.63631		10 mM	Mg	0.242885		WT	Zn	0.384364		KCl	11653.8
FUN-GFP	NRT2.1	Mg	1.68007		10 mM	Mg	0.336114		WT	Zn	0.35983		KCl	10956.6
FUN-GFP	NRT2.1	Mg	1.52482		10 mM	Mg	0.303402		WT	Zn	0.164786		KCl	11895.7
FUN-GFP	NRT2.1	Mg	1.5291		10 mM	Zn	0.280504		fun	Mg	1.86416		KNO3	8151.07
FUN-GFP	NRT2.1	Mg	1.45684		10 mM	Zn	0.884037		fun	Mg	0.495379		KNO3	8912.88
FUN-GFP	NRT2.1	Mg	1.53908		10 mM	Zn	0.393155		fun	Mg	1.07479		KNO3	8711.49
FUN-GFP	NRT2.1	Mg	1.0672		10 mM	Zn	0.588404		fun	Mg	0.429751		KNO3	6335.91
FUN-GFP	NRT2.1	Zn	0.473719		10 mM	Zn	0.531158		fun	Mg	0.46369		KNO3	7262.8
FUN-GFP	NRT2.1	Zn	0.627048		10 mM	Zn	0.57491		fun	Mg	0.464917		KNO3	7959.24
FUN-GFP	NRT2.1	Zn	0.72495						fun	Zn	0.614164		KNO3	8271.32
FUN-GFP	NRT2.1	Zn	0.510643						fun	Zn	1.23262		KNO3	7409.34
FUN-GFP	NRT2.1	Zn	0.612806						fun	Zn	0.648103		KNO3	7703.98
FUN-GFP	NRT2.1	Zn	0.790583						fun	Zn	0.834969		KNO3	9135.89
FUN-GFP	NRT2.1	Zn	0.386814						fun	Zn	1.07785		KNO3	9499.57
FUN-GFP	NRT2.1	Zn	0.947245						fun	Zn	0.513371		KNO3	5953.62
													KNO3	4082.91

## Sheet: FigED2
FigS2b					FigS2e					FigS2f			FigS2g				FigS2h				FigS2i-j					FigS2k
genotype	gene	qPCR value			genotype	concentration	treatment	value			ARA/plant/1h		genotype	treatment	ARA		genotype	treatment	ARA		genotype	concentration	noduletype	value		genotype	treatment	ARA
WT	FUN	0.125083			WT	10mM	pink	0		genotype	ARA		WT	0d	1.42746		WT	20mM	0.00766683		WT	0mM	pink	5		WT	0mM	0.744194
WT	FUN	0.139383			WT	10mM	pink	2		WT	0.538825		WT	0d	1.60165		WT	20mM	0.00746238		WT	0mM	pink	3		WT	0mM	0.549558
WT	FUN	0.116303			WT	10mM	pink	2		WT	0.209662		WT	0d	1.52376		WT	20mM	0.00776905		WT	0mM	pink	5		WT	0mM	0.899575
WT	FUN	0.169653			WT	10mM	pink	1		WT	0.423516		WT	0d	1.35846		WT	20mM	0.00787128		WT	0mM	pink	5		WT	0mM	0.766683
WT	FUN	0.181482			WT	10mM	pink	0		WT	0.161515		WT	0d	2.24567		WT	20mM	0.0405831		WT	0mM	pink	6		WT	0mM	0.87545
fun	FUN	0.0301357			WT	10mM	pink	1		WT	0.314442		WT	0d	2.12463		WT	20mM	0.0410942		WT	0mM	pink	3		WT	0mM	0.515211
fun	FUN	0.0586997			WT	10mM	pink	0		WT	0.266499		WT	7d	0.818613		WT	10mM	0.0262717		WT	0mM	pink	6		fun	0mM	0.631338
fun	FUN	0.0280152			WT	10mM	pink	0		fun	1.53357		WT	7d	1.25654		WT	10mM	0.101611		WT	0mM	pink	4		fun	0mM	0.713117
fun	FUN	0.0287965			WT	10mM	pink	1		fun	1.18652		WT	7d	0.761776		WT	10mM	0.0439565		WT	0mM	pink	4		fun	0mM	0.777314
fun	FUN	0.0547268			WT	10mM	pink	1		fun	0.785083		WT	7d	1.05935		WT	10mM	0.0417076		WT	0mM	pink	6		fun	0mM	0.63788
fun-3	FUN	0.16045			WT	10mM	pink	2		fun	0.525433		WT	7d	1.00538		WT	10mM	0.390906		WT	0mM	pink	5		fun	0mM	0.63788
fun-3	FUN	0.324909			WT	10mM	pink	1		fun	0.47749		WT	7d	1.33628		WT	10mM	0.0658325		WT	0mM	pink	5		fun	0mM	0.513167
fun-3	FUN	0.299702			WT	10mM	pink	0		fun	0.550581		WT	3d	0.734585		WT	5mM	0.136061		WT	0mM	pink	5		fun-3	0mM	0.704939
fun-3	FUN	0.096103			WT	10mM	pink	0		fun-2	0.422902		WT	3d	1.65685		WT	5mM	0.00388453		WT	0mM	pink	6		fun-3	0mM	0.821066
fun-3	FUN	0.345853			WT	10mM	pink	1		fun-2	0.367292		WT	3d	0.785492		WT	5mM	0.0521344		WT	0mM	pink	3		fun-3	0mM	0.847236
					WT	10mM	pink	1		fun-2	0.492926		WT	3d	1.5625		WT	5mM	0.171635		WT	0mM	pink	3		fun-3	0mM	0.648921
					WT	10mM	pink	4		fun-2	0.538723		WT	3d	1.84627		WT	5mM	0.124816		WT	0mM	pink	5		fun-3	0mM	0.790399
					WT	10mM	pink	0		fun-2	0.410533		WT	3d	1.5623		WT	5mM	0.0915931		WT	0mM	pink	4		fun-3	0mM	0.538927
					WT	10mM	pink	0		fun-2	0.580328		fun	7d	1.62537		WT	2.5mM	0.872588		WT	0mM	pink	5		fun-4	0mM	0.883628
					WT	10mM	pink	1		fun-3	0.621524		fun	7d	1.71757		WT	2.5mM	0.975323		WT	0mM	pink	5		fun-4	0mM	0.654236
					WT	10mM	pink	0		fun-3	1.1809		fun	7d	1.78351		WT	2.5mM	0.856743		WT	0mM	pink	5		fun-4	0mM	0.602715
					WT	10mM	pink	0		fun-3	1.05383		fun	7d	1.17936		WT	2.5mM	1.43237		WT	0mM	pink	5		fun-4	0mM	0.46001
					WT	10mM	pink	0		fun-3	1.33781		fun	7d	2.0083		WT	2.5mM	0.932389		WT	0mM	pink	6		fun-4	0mM	0.541789
					WT	10mM	pink	1		fun-3	0.676726		fun	7d	1.71318		WT	2.5mM	1.13193		WT	0mM	pink	4		fun-4	0mM	0.294406
					WT	10mM	pink	3		fun-4	0.929629		fun	3d	2.26069		WT	0mM	0.415133		WT	0mM	pink	4		WT	5mM	0.108358
					WT	10mM	pink	1		fun-4	0.91818		fun	3d	1.61872		WT	0mM	0.188604		WT	0mM	pink	4		WT	5mM	0.109176
					WT	10mM	pink	1		fun-4	1.26983		fun	3d	1.79833		WT	0mM	0.307798		WT	0mM	pink	4		WT	5mM	0.120216
					WT	10mM	total	7		fun-4	1.00415		fun	3d	2.0908		WT	0mM	0.0490677		WT	0mM	pink	4		WT	5mM	0.188502
					WT	10mM	total	10		fun-4	0.744909		fun	3d	1.68435		WT	0mM	0.159777		WT	0mM	pink	3		WT	5mM	0.0989532
					WT	10mM	total	8		fun-4	0.776292		fun	3d	1.0292		WT	0mM	0.519709		WT	0mM	total	7		WT	5mM	0.123078
					WT	10mM	total	8					fun	0d	1.89872		fun	20mM	0.0079735		WT	0mM	total	5		fun	5mM	0.149248
					WT	10mM	total	8					fun	0d	1.16934		fun	20mM	0.0217738		WT	0mM	total	6		fun	5mM	0.161515
					WT	10mM	total	7					fun	0d	0.975119		fun	20mM	0.00756461		WT	0mM	total	6		fun	5mM	0.152519
					WT	10mM	total	8					fun	0d	1.80038		fun	20mM	0.00981354		WT	0mM	total	8		fun	5mM	0.135754
					WT	10mM	total	9					fun	0d	1.52723		fun	20mM	0.155279		WT	0mM	total	6		fun	5mM	0.164377
					WT	10mM	total	12					fun	0d	1.85139		fun	20mM	0.0139025		WT	0mM	total	7		fun	5mM	0.0940465
					WT	10mM	total	11					WT	14d	0.0262717		fun	20mM	0.26701		WT	0mM	total	5		fun-3	5mM	0.099771
					WT	10mM	total	11					WT	14d	0.101611		fun	10mM	0.557225		WT	0mM	total	5		fun-3	5mM	0.0384364
					WT	10mM	total	8					WT	14d	0.0439565		fun	10mM	0.413804		WT	0mM	total	6		fun-3	5mM	0.0498855
					WT	10mM	total	7					WT	14d	0.0417076		fun	10mM	0.615698		WT	0mM	total	6		fun-3	5mM	0.130438
					WT	10mM	total	11					WT	14d	0.390906		fun	10mM	0.472481		WT	0mM	total	7		fun-3	5mM	0.123487
					WT	10mM	total	10					WT	14d	0.0658325		fun	10mM	0.271712		WT	0mM	total	6		fun-3	5mM	0.128803
					WT	10mM	total	9					fun	14d	0.26701		fun	10mM	0.27437		WT	0mM	total	7		fun-4	5mM	0.185231
					WT	10mM	total	10					fun	14d	0.557225		fun	5mM	0.468188		WT	0mM	total	5		fun-4	5mM	0.0817795
					WT	10mM	total	9					fun	14d	0.413804		fun	5mM	0.31526		WT	0mM	total	4		fun-4	5mM	0.205267
					WT	10mM	total	8					fun	14d	0.615698		fun	5mM	0.392235		WT	0mM	total	7		fun-4	5mM	0.198315
					WT	10mM	total	8					fun	14d	0.472481		fun	5mM	0.255459		WT	0mM	total	6		fun-4	5mM	0.0907753
					WT	10mM	total	7					fun	14d	0.271712		fun	5mM	0.575012		WT	0mM	total	5		fun-4	5mM	0.0380275
					WT	10mM	total	9					fun-3	14d	0.509691		fun	2.5mM	0.387328		WT	0mM	total	6
					WT	10mM	total	8					fun-3	14d	0.859707		fun	2.5mM	1.5899		WT	0mM	total	6
					WT	10mM	total	10					fun-3	14d	0.183697		fun	2.5mM	0.707291		WT	0mM	total	5
					WT	10mM	total	13					fun-3	14d	0.490677		fun	2.5mM	0.780279		WT	0mM	total	7
					WT	10mM	total	10					fun-3	14d	0.722829		fun	2.5mM	0.808186		WT	0mM	total	6
					WT	10mM	total	10					fun-3	7d	1.70061		fun	2.5mM	0.561463		WT	0mM	total	5
					fun	10mM	pink	2					fun-3	7d	1.30101		fun	0mM	0.456051		WT	0mM	total	5
					fun	10mM	pink	0					fun-3	7d	1.95065		fun	0mM	1.10917		WT	0mM	total	5
					fun	10mM	pink	2					fun-3	7d	1.64684		fun	0mM	1.21513		WT	0mM	total	4
					fun	10mM	pink	2					fun-3	7d	1.51916		fun	0mM	1.68494		WT	0mM	total	4
					fun	10mM	pink	2					fun-3	3d	2.24188		fun	0mM	0.603848		WT	5mM	pink	1
					fun	10mM	pink	2					fun-3	3d	1.43687			0mM			WT	5mM	pink	3
					fun	10mM	pink	1					fun-3	3d	1.40589						WT	5mM	pink	2
					fun	10mM	pink	2					fun-3	3d	2.31773						WT	5mM	pink	1
					fun	10mM	pink	3					fun-3	3d	2.05982						WT	5mM	pink	2
					fun	10mM	pink	6					fun-3	3d	2.15387						WT	5mM	pink	1
					fun	10mM	pink	6					fun-3	0d	2.25885						WT	5mM	pink	2
					fun	10mM	pink	4					fun-3	0d	1.53265						WT	5mM	pink	2
					fun	10mM	pink	4					fun-3	0d	2.37978						WT	5mM	pink	2
					fun	10mM	pink	0					fun-3	0d	1.77257						WT	5mM	pink	2
					fun	10mM	pink	8					fun-3	0d	2.18208						WT	5mM	pink	2
					fun	10mM	pink	2					fun-3	0d	1.86611						WT	5mM	pink	2
					fun	10mM	pink	2													WT	5mM	pink	3
					fun	10mM	pink	4													WT	5mM	pink	3
					fun	10mM	pink	1													WT	5mM	pink	2
					fun	10mM	pink	3													WT	5mM	pink	2
					fun	10mM	pink	2													WT	5mM	pink	2
					fun	10mM	total	9													WT	5mM	pink	2
					fun	10mM	total	7													WT	5mM	pink	2
					fun	10mM	total	5													WT	5mM	pink	2
					fun	10mM	total	10													WT	5mM	pink	2
					fun	10mM	total	5													WT	5mM	pink	3
					fun	10mM	total	8													WT	5mM	pink	2
					fun	10mM	total	8													WT	5mM	pink	1
					fun	10mM	total	9													WT	5mM	pink	3
					fun	10mM	total	4													WT	5mM	pink	3
					fun	10mM	total	10													WT	5mM	pink	2
					fun	10mM	total	15													WT	5mM	pink	2
					fun	10mM	total	6													WT	5mM	pink	3
					fun	10mM	total	5													WT	5mM	pink	2
					fun	10mM	total	7													WT	5mM	total	3
					fun	10mM	total	16													WT	5mM	total	5
					fun	10mM	total	10													WT	5mM	total	5
					fun	10mM	total	6													WT	5mM	total	3
					fun	10mM	total	8													WT	5mM	total	4
					fun	10mM	total	8													WT	5mM	total	3
					fun	10mM	total	7													WT	5mM	total	5
					fun	10mM	total	7													WT	5mM	total	5
					fun-2	10mM	pink	2													WT	5mM	total	4
					fun-2	10mM	pink	1													WT	5mM	total	2
					fun-2	10mM	pink	2													WT	5mM	total	3
					fun-2	10mM	pink	2													WT	5mM	total	4
					fun-2	10mM	pink	1													WT	5mM	total	3
					fun-2	10mM	pink	1													WT	5mM	total	4
					fun-2	10mM	pink	2													WT	5mM	total	5
					fun-2	10mM	pink	2													WT	5mM	total	3
					fun-2	10mM	pink	2													WT	5mM	total	3
					fun-2	10mM	pink	1													WT	5mM	total	3
					fun-2	10mM	pink	2													WT	5mM	total	4
					fun-2	10mM	pink	3													WT	5mM	total	4
					fun-2	10mM	pink	0													WT	5mM	total	3
					fun-2	10mM	pink	1													WT	5mM	total	4
					fun-2	10mM	pink	0													WT	5mM	total	4
					fun-2	10mM	pink	2													WT	5mM	total	3
					fun-2	10mM	pink	1													WT	5mM	total	4
					fun-2	10mM	pink	0													WT	5mM	total	4
					fun-2	10mM	pink	1													WT	5mM	total	3
					fun-2	10mM	pink	2													WT	5mM	total	4
					fun-2	10mM	pink	0													WT	5mM	total	5
					fun-2	10mM	pink	1													WT	5mM	total	3
					fun-2	10mM	pink	1													fun	0mM	pink	6
					fun-2	10mM	pink	0													fun	0mM	pink	1
					fun-2	10mM	pink	2													fun	0mM	pink	5
					fun-2	10mM	pink	0													fun	0mM	pink	4
					fun-2	10mM	pink	3													fun	0mM	pink	3
					fun-2	10mM	total	8													fun	0mM	pink	4
					fun-2	10mM	total	7													fun	0mM	pink	2
					fun-2	10mM	total	7													fun	0mM	pink	2
					fun-2	10mM	total	9													fun	0mM	pink	4
					fun-2	10mM	total	7													fun	0mM	pink	3
					fun-2	10mM	total	5													fun	0mM	pink	2
					fun-2	10mM	total	8													fun	0mM	pink	2
					fun-2	10mM	total	9													fun	0mM	pink	4
					fun-2	10mM	total	7													fun	0mM	pink	3
					fun-2	10mM	total	9													fun	0mM	pink	3
					fun-2	10mM	total	8													fun	0mM	pink	1
					fun-2	10mM	total	6													fun	0mM	pink	1
					fun-2	10mM	total	8													fun	0mM	pink	3
					fun-2	10mM	total	14													fun	0mM	pink	5
					fun-2	10mM	total	8													fun	0mM	pink	3
					fun-2	10mM	total	12													fun	0mM	pink	2
					fun-2	10mM	total	8													fun	0mM	pink	3
					fun-2	10mM	total	5													fun	0mM	pink	3
					fun-2	10mM	total	7													fun	0mM	pink	3
					fun-2	10mM	total	15													fun	0mM	pink	3
					fun-2	10mM	total	7													fun	0mM	pink	5
					fun-2	10mM	total	6													fun	0mM	pink	4
					fun-2	10mM	total	13													fun	0mM	pink	2
					fun-2	10mM	total	8													fun	0mM	pink	2
					fun-2	10mM	total	10													fun	0mM	pink	3
					fun-2	10mM	total	8													fun	0mM	total	6
					fun-2	10mM	total	10													fun	0mM	total	5
					fun-3	10mM	pink	2													fun	0mM	total	5
					fun-3	10mM	pink	2													fun	0mM	total	4
					fun-3	10mM	pink	1													fun	0mM	total	5
					fun-3	10mM	pink	1													fun	0mM	total	5
					fun-3	10mM	pink	2													fun	0mM	total	3
					fun-3	10mM	pink	4													fun	0mM	total	3
					fun-3	10mM	pink	3													fun	0mM	total	4
					fun-3	10mM	pink	1													fun	0mM	total	3
					fun-3	10mM	pink	3													fun	0mM	total	3
					fun-3	10mM	pink	3													fun	0mM	total	4
					fun-3	10mM	pink	2													fun	0mM	total	5
					fun-3	10mM	pink	2													fun	0mM	total	5
					fun-3	10mM	pink	1													fun	0mM	total	5
					fun-3	10mM	pink	12													fun	0mM	total	3
					fun-3	10mM	pink	4													fun	0mM	total	3
					fun-3	10mM	pink	4													fun	0mM	total	4
					fun-3	10mM	pink	1													fun	0mM	total	6
					fun-3	10mM	pink	0													fun	0mM	total	4
					fun-3	10mM	pink	4													fun	0mM	total	4
					fun-3	10mM	pink	1													fun	0mM	total	5
					fun-3	10mM	pink	2													fun	0mM	total	4
					fun-3	10mM	pink	3													fun	0mM	total	5
					fun-3	10mM	pink	8													fun	0mM	total	4
					fun-3	10mM	pink	1													fun	0mM	total	5
					fun-3	10mM	pink	2													fun	0mM	total	5
					fun-3	10mM	total	6													fun	0mM	total	3
					fun-3	10mM	total	7													fun	0mM	total	2
					fun-3	10mM	total	8													fun	0mM	total	4
					fun-3	10mM	total	5													fun	5mM	pink	2
					fun-3	10mM	total	7													fun	5mM	pink	0
					fun-3	10mM	total	12													fun	5mM	pink	0
					fun-3	10mM	total	7													fun	5mM	pink	2
					fun-3	10mM	total	7													fun	5mM	pink	1
					fun-3	10mM	total	8													fun	5mM	pink	2
					fun-3	10mM	total	9													fun	5mM	pink	2
					fun-3	10mM	total	6													fun	5mM	pink	2
					fun-3	10mM	total	6													fun	5mM	pink	1
					fun-3	10mM	total	11													fun	5mM	pink	0
					fun-3	10mM	total	17													fun	5mM	pink	1
					fun-3	10mM	total	8													fun	5mM	pink	1
					fun-3	10mM	total	8													fun	5mM	pink	1
					fun-3	10mM	total	5													fun	5mM	pink	1
					fun-3	10mM	total	9													fun	5mM	pink	2
					fun-3	10mM	total	8													fun	5mM	pink	0
					fun-3	10mM	total	5													fun	5mM	pink	1
					fun-3	10mM	total	6													fun	5mM	pink	1
					fun-3	10mM	total	11													fun	5mM	pink	1
					fun-3	10mM	total	14													fun	5mM	pink	1
					fun-3	10mM	total	5													fun	5mM	pink	0
					fun-3	10mM	total	6													fun	5mM	pink	2
					fun-4	10mM	pink	3													fun	5mM	pink	1
					fun-4	10mM	pink	4													fun	5mM	pink	1
					fun-4	10mM	pink	2													fun	5mM	pink	1
					fun-4	10mM	pink	3													fun	5mM	pink	3
					fun-4	10mM	pink	2													fun	5mM	pink	1
					fun-4	10mM	pink	3													fun	5mM	pink	3
					fun-4	10mM	pink	2													fun	5mM	pink	1
					fun-4	10mM	pink	3													fun	5mM	pink	0
					fun-4	10mM	pink	2													fun	5mM	total	1
					fun-4	10mM	pink	3													fun	5mM	total	2
					fun-4	10mM	pink	2													fun	5mM	total	1
					fun-4	10mM	pink	5													fun	5mM	total	2
					fun-4	10mM	pink	4													fun	5mM	total	2
					fun-4	10mM	pink	1													fun	5mM	total	2
					fun-4	10mM	pink	2													fun	5mM	total	4
					fun-4	10mM	pink	2													fun	5mM	total	3
					fun-4	10mM	pink	4													fun	5mM	total	2
					fun-4	10mM	pink	1													fun	5mM	total	4
					fun-4	10mM	pink	1													fun	5mM	total	4
					fun-4	10mM	pink	4													fun	5mM	total	3
					fun-4	10mM	pink	3													fun	5mM	total	1
					fun-4	10mM	pink	1													fun	5mM	total	3
					fun-4	10mM	pink	2													fun	5mM	total	3
					fun-4	10mM	pink	2													fun	5mM	total	1
					fun-4	10mM	pink	1													fun	5mM	total	2
					fun-4	10mM	pink	2													fun	5mM	total	2
					fun-4	10mM	total	7													fun	5mM	total	2
					fun-4	10mM	total	11													fun	5mM	total	1
					fun-4	10mM	total	8													fun	5mM	total	2
					fun-4	10mM	total	6													fun	5mM	total	4
					fun-4	10mM	total	5													fun	5mM	total	1
					fun-4	10mM	total	9													fun	5mM	total	2
					fun-4	10mM	total	5													fun	5mM	total	2
					fun-4	10mM	total	6													fun	5mM	total	5
					fun-4	10mM	total	5													fun	5mM	total	2
					fun-4	10mM	total	8													fun	5mM	total	4
					fun-4	10mM	total	6													fun	5mM	total	2
					fun-4	10mM	total	13													fun	5mM	total	2
					fun-4	10mM	total	11													fun-3	0mM	pink	4
					fun-4	10mM	total	6													fun-3	0mM	pink	2
					fun-4	10mM	total	7													fun-3	0mM	pink	3
					fun-4	10mM	total	10													fun-3	0mM	pink	3
					fun-4	10mM	total	11													fun-3	0mM	pink	3
					fun-4	10mM	total	7													fun-3	0mM	pink	5
					fun-4	10mM	total	6													fun-3	0mM	pink	5
					fun-4	10mM	total	8													fun-3	0mM	pink	1
					fun-4	10mM	total	12													fun-3	0mM	pink	5
					fun-4	10mM	total	7													fun-3	0mM	pink	3
					fun-4	10mM	total	6													fun-3	0mM	pink	3
					fun-4	10mM	total	8													fun-3	0mM	pink	5
					fun-4	10mM	total	7													fun-3	0mM	pink	7
					fun-4	10mM	total	7													fun-3	0mM	pink	5
																					fun-3	0mM	pink	2
																					fun-3	0mM	pink	3
																					fun-3	0mM	pink	3
																					fun-3	0mM	pink	2
																					fun-3	0mM	pink	5
																					fun-3	0mM	pink	3
																					fun-3	0mM	pink	2
																					fun-3	0mM	pink	4
																					fun-3	0mM	pink	3
																					fun-3	0mM	pink	4
																					fun-3	0mM	pink	5
																					fun-3	0mM	pink	4
																					fun-3	0mM	pink	4
																					fun-3	0mM	pink	3
																					fun-3	0mM	pink	3
																					fun-3	0mM	pink	2
																					fun-3	0mM	total	5
																					fun-3	0mM	total	3
																					fun-3	0mM	total	3
																					fun-3	0mM	total	4
																					fun-3	0mM	total	5
																					fun-3	0mM	total	6
																					fun-3	0mM	total	5
																					fun-3	0mM	total	2
																					fun-3	0mM	total	7
																					fun-3	0mM	total	3
																					fun-3	0mM	total	3
																					fun-3	0mM	total	6
																					fun-3	0mM	total	7
																					fun-3	0mM	total	7
																					fun-3	0mM	total	5
																					fun-3	0mM	total	4
																					fun-3	0mM	total	5
																					fun-3	0mM	total	4
																					fun-3	0mM	total	6
																					fun-3	0mM	total	4
																					fun-3	0mM	total	2
																					fun-3	0mM	total	4
																					fun-3	0mM	total	4
																					fun-3	0mM	total	5
																					fun-3	0mM	total	6
																					fun-3	0mM	total	5
																					fun-3	0mM	total	5
																					fun-3	0mM	total	5
																					fun-3	0mM	total	5
																					fun-3	0mM	total	4
																					fun-3	5mM	pink	1
																					fun-3	5mM	pink	2
																					fun-3	5mM	pink	1
																					fun-3	5mM	pink	1
																					fun-3	5mM	pink	1
																					fun-3	5mM	pink	0
																					fun-3	5mM	pink	0
																					fun-3	5mM	pink	1
																					fun-3	5mM	pink	1
																					fun-3	5mM	pink	1
																					fun-3	5mM	pink	1
																					fun-3	5mM	pink	1
																					fun-3	5mM	pink	1
																					fun-3	5mM	pink	1
																					fun-3	5mM	pink	1
																					fun-3	5mM	pink	1
																					fun-3	5mM	pink	2
																					fun-3	5mM	pink	2
																					fun-3	5mM	pink	2
																					fun-3	5mM	pink	1
																					fun-3	5mM	pink	1
																					fun-3	5mM	pink	1
																					fun-3	5mM	pink	1
																					fun-3	5mM	pink	1
																					fun-3	5mM	pink	1
																					fun-3	5mM	pink	1
																					fun-3	5mM	pink	3
																					fun-3	5mM	pink	1
																					fun-3	5mM	pink	1
																					fun-3	5mM	total	3
																					fun-3	5mM	total	2
																					fun-3	5mM	total	2
																					fun-3	5mM	total	3
																					fun-3	5mM	total	3
																					fun-3	5mM	total	3
																					fun-3	5mM	total	3
																					fun-3	5mM	total	3
																					fun-3	5mM	total	3
																					fun-3	5mM	total	2
																					fun-3	5mM	total	2
																					fun-3	5mM	total	3
																					fun-3	5mM	total	2
																					fun-3	5mM	total	3
																					fun-3	5mM	total	3
																					fun-3	5mM	total	3
																					fun-3	5mM	total	3
																					fun-3	5mM	total	2
																					fun-3	5mM	total	4
																					fun-3	5mM	total	3
																					fun-3	5mM	total	2
																					fun-3	5mM	total	4
																					fun-3	5mM	total	2
																					fun-3	5mM	total	5
																					fun-3	5mM	total	2
																					fun-3	5mM	total	6
																					fun-3	5mM	total	5
																					fun-3	5mM	total	2
																					fun-3	5mM	total	3
																					fun-4	0mM	pink	3
																					fun-4	0mM	pink	3
																					fun-4	0mM	pink	3
																					fun-4	0mM	pink	2
																					fun-4	0mM	pink	2
																					fun-4	0mM	pink	4
																					fun-4	0mM	pink	4
																					fun-4	0mM	pink	3
																					fun-4	0mM	pink	3
																					fun-4	0mM	pink	2
																					fun-4	0mM	pink	3
																					fun-4	0mM	pink	3
																					fun-4	0mM	pink	3
																					fun-4	0mM	pink	3
																					fun-4	0mM	pink	4
																					fun-4	0mM	pink	3
																					fun-4	0mM	pink	3
																					fun-4	0mM	pink	4
																					fun-4	0mM	pink	4
																					fun-4	0mM	pink	1
																					fun-4	0mM	pink	1
																					fun-4	0mM	pink	5
																					fun-4	0mM	pink	3
																					fun-4	0mM	pink	2
																					fun-4	0mM	pink	3
																					fun-4	0mM	pink	1
																					fun-4	0mM	pink	3
																					fun-4	0mM	pink	2
																					fun-4	0mM	total	5
																					fun-4	0mM	total	4
																					fun-4	0mM	total	4
																					fun-4	0mM	total	3
																					fun-4	0mM	total	2
																					fun-4	0mM	total	5
																					fun-4	0mM	total	4
																					fun-4	0mM	total	4
																					fun-4	0mM	total	4
																					fun-4	0mM	total	3
																					fun-4	0mM	total	4
																					fun-4	0mM	total	3
																					fun-4	0mM	total	6
																					fun-4	0mM	total	3
																					fun-4	0mM	total	6
																					fun-4	0mM	total	4
																					fun-4	0mM	total	4
																					fun-4	0mM	total	6
																					fun-4	0mM	total	4
																					fun-4	0mM	total	4
																					fun-4	0mM	total	2
																					fun-4	0mM	total	5
																					fun-4	0mM	total	4
																					fun-4	0mM	total	3
																					fun-4	0mM	total	3
																					fun-4	0mM	total	3
																					fun-4	0mM	total	4
																					fun-4	0mM	total	4
																					fun-4	5mM	pink	1
																					fun-4	5mM	pink	1
																					fun-4	5mM	pink	1
																					fun-4	5mM	pink	1
																					fun-4	5mM	pink	1
																					fun-4	5mM	pink	3
																					fun-4	5mM	pink	2
																					fun-4	5mM	pink	0
																					fun-4	5mM	pink	2
																					fun-4	5mM	pink	1
																					fun-4	5mM	pink	1
																					fun-4	5mM	pink	2
																					fun-4	5mM	pink	2
																					fun-4	5mM	pink	0
																					fun-4	5mM	pink	1
																					fun-4	5mM	pink	2
																					fun-4	5mM	pink	2
																					fun-4	5mM	pink	2
																					fun-4	5mM	pink	2
																					fun-4	5mM	pink	2
																					fun-4	5mM	pink	0
																					fun-4	5mM	pink	3
																					fun-4	5mM	pink	1
																					fun-4	5mM	pink	1
																					fun-4	5mM	pink	1
																					fun-4	5mM	pink	2
																					fun-4	5mM	pink	1
																					fun-4	5mM	pink	1
																					fun-4	5mM	pink	2
																					fun-4	5mM	pink	1
																					fun-4	5mM	total	2
																					fun-4	5mM	total	4
																					fun-4	5mM	total	5
																					fun-4	5mM	total	2
																					fun-4	5mM	total	3
																					fun-4	5mM	total	7
																					fun-4	5mM	total	4
																					fun-4	5mM	total	2
																					fun-4	5mM	total	5
																					fun-4	5mM	total	1
																					fun-4	5mM	total	3
																					fun-4	5mM	total	4
																					fun-4	5mM	total	2
																					fun-4	5mM	total	1
																					fun-4	5mM	total	2
																					fun-4	5mM	total	4
																					fun-4	5mM	total	4
																					fun-4	5mM	total	5
																					fun-4	5mM	total	3
																					fun-4	5mM	total	2
																					fun-4	5mM	total	2
																					fun-4	5mM	total	4
																					fun-4	5mM	total	2
																					fun-4	5mM	total	2
																					fun-4	5mM	total	3
																					fun-4	5mM	total	2
																					fun-4	5mM	total	2
																					fun-4	5mM	total	2
																					fun-4	5mM	total	3
																					fun-4	5mM	total	1

## Sheet: FigED3
All RNAseq data available in supplementary file 1

## Sheet: FigED4
Extended data 4c					Extended data 4d
Gene	Condition	Normalised reads			Gene	Condition	Normalised reads
NAC094	T6	7179.89			HO1	WT mock	708.809
NAC094	T6	12390.3			HO1	WT mock	915.728
NAC094	T6	9470.59			HO1	WT mock	1239.48
NAC094	T5	7953.7			HO1	WT mock	812.453
NAC094	T5	10428.5			HO1	WT 24h	5036.56
NAC094	T5	9828.01			HO1	WT 24h	1890.01
NAC094	T4	11737.1			HO1	WT 24h	2498.71
NAC094	T4	11120.2			HO1	WT 24h	2685.47
NAC094	T4	13289.5			HO1	fun 24h	1971.39
NAC094	T3	8445.66			HO1	fun 24h	1829.36
NAC094	T3	5335.23			HO1	fun 24h	2246.73
NAC094	T3	3068.53			HO1	fun 24h	2379.63
NAC094	T2	1068.37			HO1	fun-3 24h	2216.77
NAC094	T2	3014.13			HO1	fun-3 24h	1719.53
NAC094	T2	1411.35			HO1	fun-3 24h	2017.36
NAC094	T1	30.5431			HO1	fun-3 24h	2748.89
NAC094	T1	241.771			NRT2.1	WT mock	180.05
NAC094	T1	90.7094			NRT2.1	WT mock	140.896
NAC094	T0	39.4442			NRT2.1	WT mock	134.185
NAC094	T0	17.125			NRT2.1	WT mock	192.953
NAC094	T0	12.4706			NRT2.1	WT 24h	980.34
NRT3.1	T6	1343.23			NRT2.1	WT 24h	1246.89
NRT3.1	T6	1300.58			NRT2.1	WT 24h	991.724
NRT3.1	T6	1111.92			NRT2.1	WT 24h	1241.06
NRT3.1	T5	1239.3			NRT2.1	fun 24h	1134.86
NRT3.1	T5	875.283			NRT2.1	fun 24h	769.488
NRT3.1	T5	1537.08			NRT2.1	fun 24h	1065.38
NRT3.1	T4	909.713			NRT2.1	fun 24h	956.027
NRT3.1	T4	717.333			NRT2.1	fun-3 24h	1122.1
NRT3.1	T4	1231.9			NRT2.1	fun-3 24h	897.036
NRT3.1	T3	1016.28			NRT2.1	fun-3 24h	842.154
NRT3.1	T3	1196.32			NRT2.1	fun-3 24h	910.86
NRT3.1	T3	721.997			NAC094	WT mock	4.11543
NRT3.1	T2	838.304			NAC094	WT mock	2.072
NRT3.1	T2	984.785			NAC094	WT mock	3.65129
NRT3.1	T2	986.019			NAC094	WT mock	3.87846
NRT3.1	T1	532.184			NAC094	WT 24h	3.77054
NRT3.1	T1	503.841			NAC094	WT 24h	11.4257
NRT3.1	T1	548.9			NAC094	WT 24h	10.4457
NRT3.1	T0	109.678			NAC094	WT 24h	6.41372
NRT3.1	T0	77.1243			NAC094	fun 24h	2.5052
NRT3.1	T0	97.3097			NAC094	fun 24h	7.22524
AS1	T6	23713.5			NAC094	fun 24h	1.30561
AS1	T6	27864.8			NAC094	fun 24h	5.99766
AS1	T6	15594.6			NAC094	fun-3 24h	5.64644
AS1	T5	11216.4			NAC094	fun-3 24h	3.5902
AS1	T5	12463.7			NAC094	fun-3 24h	2.00354
AS1	T5	10157.7			NAC094	fun-3 24h	11.0631
AS1	T4	8634			NRT3.1	WT mock	345.696
AS1	T4	10401.7			NRT3.1	WT mock	356.384
AS1	T4	10272.5			NRT3.1	WT mock	364.216
AS1	T3	10452.3			NRT3.1	WT mock	268.583
AS1	T3	5621.53			NRT3.1	WT 24h	1176.41
AS1	T3	5781.55			NRT3.1	WT 24h	1575.26
AS1	T2	11939			NRT3.1	WT 24h	1305.71
AS1	T2	11923.8			NRT3.1	WT 24h	1472.75
AS1	T2	8994.57			NRT3.1	fun 24h	1192.48
AS1	T1	23427.4			NRT3.1	fun 24h	1188.55
AS1	T1	20487.9			NRT3.1	fun 24h	1064.08
AS1	T1	22729.4			NRT3.1	fun 24h	1013.61
AS1	T0	21912			NRT3.1	fun-3 24h	1168.3
AS1	T0	17188.6			NRT3.1	fun-3 24h	988.842
AS1	T0	23746			NRT3.1	fun-3 24h	1109.96
HO1	T6	107116			NRT3.1	fun-3 24h	1069.43
HO1	T6	113725			AS1	WT mock	145.04
HO1	T6	104631			AS1	WT mock	155.369
HO1	T5	111164			AS1	WT mock	186.178
HO1	T5	101693			AS1	WT mock	139.596
HO1	T5	160921			AS1	WT 24h	2168.92
HO1	T4	170615			AS1	WT 24h	1810.86
HO1	T4	166888			AS1	WT 24h	1669.74
HO1	T4	164351			AS1	WT 24h	1963.81
HO1	T3	110273			AS1	fun 24h	1019.41
HO1	T3	97958.8			AS1	fun 24h	1306.6
HO1	T3	100260			AS1	fun 24h	1364.1
HO1	T2	190178			AS1	fun 24h	1222.08
HO1	T2	160942			AS1	fun-3 24h	1486.26
HO1	T2	151332			AS1	fun-3 24h	1352.72
HO1	T1	66065.1			AS1	fun-3 24h	1379.49
HO1	T1	67325.5			AS1	fun-3 24h	1428.69
HO1	T1	93426
HO1	T0	14844.1
HO1	T0	12450
HO1	T0	14933.4
NRT2.1	T6	27.8583
NRT2.1	T6	27.9987
NRT2.1	T6	76.4534
NRT2.1	T5	132.623
NRT2.1	T5	58.9291
NRT2.1	T5	69.7291
NRT2.1	T4	118.588
NRT2.1	T4	148.511
NRT2.1	T4	86.0237
NRT2.1	T3	187
NRT2.1	T3	412.757
NRT2.1	T3	486.157
NRT2.1	T2	329.414
NRT2.1	T2	259.043
NRT2.1	T2	456.762
NRT2.1	T1	456.265
NRT2.1	T1	404.389
NRT2.1	T1	561.853
NRT2.1	T0	238.486
NRT2.1	T0	306.89
NRT2.1	T0	276.702

## Sheet: FigED5
FigS5a					FigS5e-f
genotype	treatment	gene	qPCR value		effector	reporter	value
WT	0h	AS1	0.256793		GFP	NRT3.1	0.00276451
WT	0h	AS1	0.229977		GFP	NRT3.1	0.00221838
WT	0h	AS1	0.293264		GFP	NRT3.1	0.00190824
WT	0h	AS1	0.24713		GFP	NRT3.1	0.00194296
WT	0h	AS1	0.239631		GFP	NRT3.1	0.00243052
WT	3h	AS1	0.847386		GFP	NRT3.1	0.00189175
WT	3h	AS1	2.74929		GFP	NRT3.1	0.00243504
WT	3h	AS1	3.16322		GFP	NRT3.1	0.00357867
WT	3h	AS1	0.61566		FUN-GFP	NRT3.1	0.00490462
WT	3h	AS1	1.43356		FUN-GFP	NRT3.1	0.0045444
WT	24h	AS1	3.48143		FUN-GFP	NRT3.1	0.00599753
WT	24h	AS1	2.9396		FUN-GFP	NRT3.1	0.00502462
WT	24h	AS1	3.15166		FUN-GFP	NRT3.1	0.0060574
WT	24h	AS1	3.48932		FUN-GFP	NRT3.1	0.00515162
fun	0h	AS1	0.240686		FUN-GFP	NRT3.1	0.00799214
fun	0h	AS1	0.17507		FUN-GFP	NRT3.1	0.00698453
fun	0h	AS1	0.263034		GFP	AS1	0.111614
fun	0h	AS1	0.297139		GFP	AS1	0.154235
fun	0h	AS1	0.658939		GFP	AS1	0.0815998
fun	3h	AS1	1.15346		GFP	AS1	0.176107
fun	3h	AS1	1.06722		GFP	AS1	0.148402
fun	3h	AS1	1.1776		GFP	AS1	0.157825
fun	3h	AS1	0.579803		GFP	AS1	0.127293
fun	3h	AS1	0.91312		GFP	AS1	0.129843
fun	24h	AS1	1.59132		FUN-GFP	AS1	0.518659
fun	24h	AS1	1.58785		FUN-GFP	AS1	0.369732
fun	24h	AS1	1.38933		FUN-GFP	AS1	0.548549
fun	24h	AS1	2.18204		FUN-GFP	AS1	0.543074
fun-3	0h	AS1	0.173659		FUN-GFP	AS1	0.518846
fun-3	0h	AS1	0.198664		FUN-GFP	AS1	0.482569
fun-3	0h	AS1	0.153762		FUN-GFP	AS1	0.695598
fun-3	0h	AS1	0.233377		FUN-GFP	AS1	0.566803
fun-3	0h	AS1	0.108896
fun-3	3h	AS1	0.41498
fun-3	3h	AS1	0.455722
fun-3	3h	AS1	0.484238
fun-3	3h	AS1	0.815892
fun-3	3h	AS1	0.71881
fun-3	24h	AS1	1.64671
fun-3	24h	AS1	1.96765
fun-3	24h	AS1	1.28727
fun-3	24h	AS1	1.78992
WT	0h	NRT3.1	0.439673
WT	0h	NRT3.1	0.269961
WT	0h	NRT3.1	0.299733
WT	0h	NRT3.1	0.25341
WT	0h	NRT3.1	0.278433
WT	3h	NRT3.1	2.4771
WT	3h	NRT3.1	3.3583
WT	3h	NRT3.1	4.59848
WT	3h	NRT3.1	2.13778
WT	3h	NRT3.1	3.02282
WT	24h	NRT3.1	2.23919
WT	24h	NRT3.1	2.18921
WT	24h	NRT3.1	1.97604
WT	24h	NRT3.1	2.52314
fun	0h	NRT3.1	0.554191
fun	0h	NRT3.1	0.249053
fun	0h	NRT3.1	0.374196
fun	0h	NRT3.1	0.274122
fun	0h	NRT3.1	0.587548
fun	3h	NRT3.1	2.79448
fun	3h	NRT3.1	2.46075
fun	3h	NRT3.1	2.10453
fun	3h	NRT3.1	1.47883
fun	3h	NRT3.1	2.54554
fun	24h	NRT3.1	1.65096
fun	24h	NRT3.1	1.53894
fun	24h	NRT3.1	1.54219
fun	24h	NRT3.1	2.01419
fun-3	0h	NRT3.1	0.286819
fun-3	0h	NRT3.1	0.374758
fun-3	0h	NRT3.1	0.375077
fun-3	0h	NRT3.1	0.34281
fun-3	0h	NRT3.1	0.217261
fun-3	3h	NRT3.1	1.12936
fun-3	3h	NRT3.1	1.76412
fun-3	3h	NRT3.1	2.62434
fun-3	3h	NRT3.1	2.53539
fun-3	3h	NRT3.1	2.15485
fun-3	24h	NRT3.1	1.95044
fun-3	24h	NRT3.1	1.91387
fun-3	24h	NRT3.1	1.68877
fun-3	24h	NRT3.1	1.47204

## Sheet: FigED6
Fig S6a					Fig S6c, e						Fig S6b d f				Fig S6g					Fig S6h
genotype	concentration	noduletype	value		genotype	concentration	pink	total			genotype	value	fill		genotype	treatment	gene	value		genotype	treatment	gene	value
WT	10mM	pink	0		WT	10mM	0	9			WT	1.2561	Lb		WT	0h	FUN	1.7133		WT	0d	FUN	3.11229
WT	10mM	pink	0		WT	10mM	1	8			WT	6.85905	Lb		WT	0h	FUN	1.99297		WT	0d	FUN	2.19584
WT	10mM	pink	0		WT	10mM	1	8			WT	21.8002	Lb		WT	0h	FUN	1.30054		WT	0d	FUN	3.39729
WT	10mM	pink	0		WT	10mM	1	7			WT	1.2561	Lb		WT	0h	FUN	2.49325		WT	0d	FUN	2.96811
WT	10mM	pink	0		WT	10mM	0	7			WT	4.9914	Lb		WT	0h	FUN	2.48249		WT	0d	FUN	2.67758
WT	10mM	pink	0		WT	10mM	0	10			WT	3.12375	Lb		WT	0.5h	FUN	2.2833		WT	1d	FUN	3.51207
WT	10mM	pink	0		WT	10mM	2	10			WT	0	Lb		WT	0.5h	FUN	2.93347		WT	1d	FUN	3.95128
WT	10mM	pink	0		WT	10mM	3	7			WT	3.12375	Lb		WT	0.5h	FUN	2.94362		WT	1d	FUN	3.60749
WT	10mM	pink	0		WT	10mM	1	8			WT	0	Lb		WT	0.5h	FUN	2.43421		WT	1d	FUN	2.90672
WT	10mM	pink	0		WT	10mM	2	10			WT	6.85905	Lb		WT	0.5h	FUN	2.12397		WT	1d	FUN	3.02725
WT	10mM	pink	0		WT	10mM	1	9			WT	4.9914	Lb		WT	3h	FUN	1.30893		WT	3d	FUN	2.51436
WT	10mM	pink	0		WT	10mM	2	7			WT	14.3296	Lb		WT	3h	FUN	1.26453		WT	3d	FUN	2.2538
WT	10mM	pink	0		WT	10mM	1	6			nrt2.1-3	10.5943	Lb		WT	3h	FUN	1.33483		WT	3d	FUN	1.6381
WT	10mM	pink	1		WT	10mM	0	8			nrt2.1-3	14.3296	Lb		WT	3h	FUN	2.11555		WT	3d	FUN	2.59138
WT	10mM	pink	0		WT	10mM	2	10			nrt2.1-3	8.7267	Lb		WT	3h	FUN	1.20109		WT	7d	FUN	1.41353
WT	10mM	pink	0		WT	10mM	0	13			nrt2.1-3	14.3297	Lb							WT	7d	FUN	1.77603
WT	10mM	pink	0		WT	10mM	2	13			nrt2.1-3	44.2121	Lb							WT	7d	FUN	1.28151
WT	10mM	pink	0		WT	10mM	1	9			nrt2.1-3	6.85905	Lb							WT	7d	FUN	2.85058
WT	10mM	pink	0		WT	10mM	1	7			nrt2.1-3	3.12375	Lb							WT	7d	FUN	1.89387
WT	10mM	pink	2		WT	10mM	3	9			nrt2.1-3	23.6679	Lb
WT	10mM	pink	0		WT	10mM	2	12			nrt2.1-3	25.5356	Lb
WT	10mM	pink	0		WT	10mM	3	10			nrt2.1-3	29.2709	Lb
WT	10mM	pink	0		WT	10mM	1	6			nrt2.1-3	14.3296	Lb
WT	10mM	pink	0		WT	10mM	0	9			nrt2.1-3	10.5944	Lb
WT	10mM	pink	0		WT	10mM	0	7			nrt2.1-4	3.12375	Lb
WT	10mM	pink	0		WT	10mM	0	8			nrt2.1-4	16.1973	Lb
WT	10mM	total	8		WT	10mM	1	10			nrt2.1-4	3.12375	Lb
WT	10mM	total	7		WT	10mM	0	12			nrt2.1-4	36.7415	Lb
WT	10mM	total	7		WT	10mM	0	9			nrt2.1-4	25.5356	Lb
WT	10mM	total	8		nac094-3	10mM	4	7			nrt2.1-4	74.0945	Lb
WT	10mM	total	9		nac094-3	10mM	5	7			nrt2.1-4	21.8003	Lb
WT	10mM	total	10		nac094-3	10mM	6	9			nrt2.1-4	10.5943	Lb
WT	10mM	total	13		nac094-3	10mM	5	8			nrt2.1-4	8.7267	Lb
WT	10mM	total	10		nac094-3	10mM	4	8			nrt2.1-4	27.4032	Lb
WT	10mM	total	9		nac094-3	10mM	5	8			nrt2.1-4	4.9914	Lb
WT	10mM	total	10		nac094-3	10mM	5	10			nrt2.1-4	6.85905	Lb
WT	10mM	total	10		nac094-3	10mM	7	14			ho1-4	107.427	Lb
WT	10mM	total	11		nac094-3	10mM	8	9			ho1-4	95.5067	Lb
WT	10mM	total	7		nac094-3	10mM	5	8			ho1-4	113.387	Lb
WT	10mM	total	11		nac094-3	10mM	7	10			ho1-4	161.069	Lb
WT	10mM	total	8		nac094-3	10mM	3	8			ho1-4	23.9836	Lb
WT	10mM	total	9		nac094-3	10mM	3	7			ho1-4	101.467	Lb
WT	10mM	total	6		nac094-3	10mM	6	12			ho1-4	167.03	Lb
WT	10mM	total	8		nac094-3	10mM	6	7			ho1-4	202.791	Lb
WT	10mM	total	10		nac094-3	10mM	4	8			ho1-4	149.149	Lb
WT	10mM	total	11		nac094-3	10mM	4	9			ho1-4	125.308	Lb
WT	10mM	total	9		nac094-3	10mM	4	9			ho1-4	190.871	Lb
WT	10mM	total	7		nac094-3	10mM	5	10			ho1-4	172.99	Lb
WT	10mM	total	9		nac094-3	10mM	4	8			ho1-5	89.5464	Lb
WT	10mM	total	6		nac094-3	10mM	5	10			ho1-5	107.427	Lb
WT	10mM	total	10		nac094-3	10mM	4	7			ho1-5	178.95	Lb
WT	10mM	total	11		nac094-3	10mM	4	8			ho1-5	196.831	Lb
nrt2.1-3	10mM	pink	2		nac094-3	10mM	5	8			ho1-5	178.95	Lb
nrt2.1-3	10mM	pink	5		nac094-3	10mM	5	9			ho1-5	119.348	Lb
nrt2.1-3	10mM	pink	1		nac094-3	10mM	4	12			ho1-5	161.069	Lb
nrt2.1-3	10mM	pink	2		nac094-3	10mM	4	9			ho1-5	161.069	Lb
nrt2.1-3	10mM	pink	2		nac094-3	10mM	4	6			ho1-5	35.9042	Lb
nrt2.1-3	10mM	pink	1		nac094-3	10mM	5	9			ho1-5	155.109	Lb
nrt2.1-3	10mM	pink	1		nac094-3	10mM	3	6			ho1-5	161.069	Lb
nrt2.1-3	10mM	pink	2		nac094-3	10mM	2	7			ho1-5	47.8246	Lb
nrt2.1-3	10mM	pink	2		nac094-3	10mM	5	10
nrt2.1-3	10mM	pink	3		nac094-3	10mM	5	8
nrt2.1-3	10mM	pink	3		nac094-3	10mM	3	8
nrt2.1-3	10mM	pink	0		nac094-3	10mM	6	8
nrt2.1-3	10mM	pink	1		nac094-3	10mM	5	9
nrt2.1-3	10mM	pink	0		nac094-3	10mM	5	10
nrt2.1-3	10mM	pink	0		nac094-3	10mM	5	6
nrt2.1-3	10mM	pink	1		nac094-3	10mM	5	8
nrt2.1-3	10mM	pink	0		nac094-3	10mM	4	8
nrt2.1-3	10mM	pink	0		nac094-3	10mM	5	9
nrt2.1-3	10mM	pink	0		nac094-3	10mM	5	11
nrt2.1-3	10mM	pink	1		nac094-3	10mM	5	9
nrt2.1-3	10mM	pink	2		nac094-4	10mM	3	6
nrt2.1-3	10mM	pink	2		nac094-4	10mM	5	8
nrt2.1-3	10mM	pink	0		nac094-4	10mM	7	14
nrt2.1-3	10mM	pink	1		nac094-4	10mM	5	9
nrt2.1-3	10mM	pink	0		nac094-4	10mM	5	8
nrt2.1-3	10mM	pink	1		nac094-4	10mM	4	6
nrt2.1-3	10mM	pink	1		nac094-4	10mM	5	11
nrt2.1-3	10mM	pink	0		nac094-4	10mM	6	12
nrt2.1-3	10mM	total	5		nac094-4	10mM	5	9
nrt2.1-3	10mM	total	8		nac094-4	10mM	7	8
nrt2.1-3	10mM	total	5		nac094-4	10mM	4	7
nrt2.1-3	10mM	total	4		nac094-4	10mM	6	12
nrt2.1-3	10mM	total	8		nac094-4	10mM	3	6
nrt2.1-3	10mM	total	4		nac094-4	10mM	6	10
nrt2.1-3	10mM	total	5		nac094-4	10mM	6	9
nrt2.1-3	10mM	total	7		nac094-4	10mM	3	8
nrt2.1-3	10mM	total	7		nac094-4	10mM	5	7
nrt2.1-3	10mM	total	9		nac094-4	10mM	3	10
nrt2.1-3	10mM	total	5		nac094-4	10mM	3	10
nrt2.1-3	10mM	total	6		nac094-4	10mM	4	7
nrt2.1-3	10mM	total	6		nac094-4	10mM	4	7
nrt2.1-3	10mM	total	6		nac094-4	10mM	6	8
nrt2.1-3	10mM	total	9		nac094-4	10mM	5	10
nrt2.1-3	10mM	total	4		ho1-4	10mM	2	6
nrt2.1-3	10mM	total	7		ho1-4	10mM	4	7
nrt2.1-3	10mM	total	7		ho1-4	10mM	4	6
nrt2.1-3	10mM	total	4		ho1-4	10mM	4	6
nrt2.1-3	10mM	total	8		ho1-4	10mM	3	7
nrt2.1-3	10mM	total	10		ho1-4	10mM	5	7
nrt2.1-3	10mM	total	13		ho1-4	10mM	2	8
nrt2.1-3	10mM	total	6		ho1-4	10mM	4	7
nrt2.1-3	10mM	total	6		ho1-4	10mM	3	6
nrt2.1-3	10mM	total	9		ho1-4	10mM	3	7
nrt2.1-3	10mM	total	9		ho1-4	10mM	3	6
nrt2.1-3	10mM	total	7		ho1-4	10mM	3	8
nrt2.1-3	10mM	total	7		ho1-4	10mM	3	6
nrt2.1-4	10mM	pink	1		ho1-4	10mM	0	4
nrt2.1-4	10mM	pink	4		ho1-4	10mM	5	6
nrt2.1-4	10mM	pink	1		ho1-4	10mM	2	7
nrt2.1-4	10mM	pink	1		ho1-4	10mM	2	4
nrt2.1-4	10mM	pink	1		ho1-4	10mM	3	5
nrt2.1-4	10mM	pink	1		ho1-4	10mM	2	8
nrt2.1-4	10mM	pink	0		ho1-4	10mM	1	5
nrt2.1-4	10mM	pink	0		ho1-4	10mM	4	5
nrt2.1-4	10mM	pink	1		ho1-4	10mM	4	5
nrt2.1-4	10mM	pink	0		ho1-4	10mM	3	5
nrt2.1-4	10mM	pink	1		ho1-4	10mM	5	10
nrt2.1-4	10mM	pink	0		ho1-5	10mM	5	9
nrt2.1-4	10mM	pink	1		ho1-5	10mM	4	8
nrt2.1-4	10mM	pink	0		ho1-5	10mM	3	8
nrt2.1-4	10mM	pink	0		ho1-5	10mM	4	7
nrt2.1-4	10mM	pink	1		ho1-5	10mM	5	8
nrt2.1-4	10mM	pink	1		ho1-5	10mM	4	9
nrt2.1-4	10mM	pink	1		ho1-5	10mM	5	9
nrt2.1-4	10mM	total	5		ho1-5	10mM	5	10
nrt2.1-4	10mM	total	8		ho1-5	10mM	5	9
nrt2.1-4	10mM	total	5		ho1-5	10mM	3	7
nrt2.1-4	10mM	total	5		ho1-5	10mM	5	8
nrt2.1-4	10mM	total	5		ho1-5	10mM	3	8
nrt2.1-4	10mM	total	7		ho1-5	10mM	3	7
nrt2.1-4	10mM	total	5		ho1-5	10mM	4	5
nrt2.1-4	10mM	total	6		ho1-5	10mM	1	10
nrt2.1-4	10mM	total	7		ho1-5	10mM	3	7
nrt2.1-4	10mM	total	7		ho1-5	10mM	5	8
nrt2.1-4	10mM	total	6		ho1-5	10mM	2	9
nrt2.1-4	10mM	total	5		ho1-5	10mM	3	5
nrt2.1-4	10mM	total	4		ho1-5	10mM	2	6
nrt2.1-4	10mM	total	6		ho1-5	10mM	2	4
nrt2.1-4	10mM	total	4		ho1-5	10mM	4	7
nrt2.1-4	10mM	total	3		ho1-5	10mM	4	6
nrt2.1-4	10mM	total	8		ho1-5	10mM	3	8
nrt2.1-4	10mM	total	8		ho1-5	10mM	2	6

## Sheet: FigED7
Fig7c																					Fig7d																					Fig7e
	bZIP only		MgCl2		CaCl2		MnCl2		ZnCl2		NH4Cl		KNO3		KNO2		KCl					Apo		MgCl2		CaCl2		MnCl2		ZnCl2		NH4Cl		KNO3		KNO2		KCl					8 mM		4 mM		2 mM		1 mM
Temperature [C]	Intensity (%)	SD	Intensity (%)	SD	Intensity (%)	SD	Intensity (%)	SD	Intensity (%)	SD	Intensity (%)	SD	Intensity (%)	SD	Intensity (%)	SD	Intensity (%)	SD			Radius (nm)	Intensity (%)	SD	Intensity (%)	SD	Intensity (%)	SD	Intensity (%)	SD	Intensity (%)	SD	Intensity (%)	SD	Intensity (%)	SD	Intensity (%)	SD	Intensity (%)	SD			Radius (nm)	Intensity (%)	SD	Intensity (%)	SD	Intensity (%)	SD	Intensity (%)
20.0491	0.726179	0.00227048	0.725205	0.000209706	0.724984	0.00105142	0.727413	0.00306008	0.815905	0.0086817	0.725079	0.00152677	0.72375	0.00144914	0.726506	0.00104203	0.727209	0.000215876			0.53367	0	0	0	0	0	0	0.000987	0.001323	0.003153	0.004459	0	0	0	0	0	0	0	0			0.53367	0.00038	0.000658	0.003285	0.004606	0.007212	0.015165	0.002716
20.3842	0.72658	0.00223525	0.725796	0.000217685	0.725463	0.000776462	0.727912	0.00353867	0.816154	0.00881123	0.725579	0.00143363	0.724201	0.0011676	0.727378	0.000947905	0.727712	0.000286359			0.613591	0	0	0	0	0	0	0.002435	0.002724	0.00495	0.007	0	0	0	0	0	0	0	0			0.613591	0.002303	0.003989	0.00346	0.004218	0.005564	0.012676	0.00132
20.7192	0.726995	0.00218887	0.72637	0.000233142	0.725965	0.000609025	0.728429	0.00400482	0.81642	0.00892451	0.726076	0.00134614	0.724657	0.000902252	0.728243	0.000959781	0.728207	0.000385638			0.70548	0	0	0	0	0	0	0.004342	0.006678	0.006433	0.009098	0	0	0	0	0	0	0	0			0.70548	0.004872	0.008438	0.003457	0.004453	0.003345	0.007196	0.000233
21.0542	0.72743	0.00215819	0.726936	0.000249732	0.726488	0.000577103	0.728955	0.00445814	0.816695	0.0090409	0.726572	0.00126069	0.725124	0.00067558	0.729099	0.0010609	0.728691	0.00049634			0.811131	0	0	0	0	0	0	0.005333	0.009057	0.0064	0.009051	0	0	0	0	0	0	0	0			0.811131	0.006526	0.011304	0.004256	0.007344	0.003694	0.006888	0
21.3892	0.727931	0.00219635	0.727468	0.000132389	0.727039	0.000669872	0.729461	0.00471087	0.816994	0.00911943	0.727057	0.00128648	0.725684	0.000644694	0.729936	0.00133579	0.729112	0.00065122			0.932603	0	0	0	0	0	0	0.00463	0.00802	0.004619	0.006533	0	0	0	0	0	0	0	0			0.932603	0.006211	0.010758	0.005581	0.010123	0.006947	0.017017	0
21.7243	0.728408	0.00220068	0.728078	9.4198e-05	0.727651	0.000744629	0.729991	0.0047602	0.81736	0.00901444	0.727568	0.00130567	0.726345	0.000711881	0.730757	0.00164632	0.729581	0.000752671			1.07227	0	0	0	0	0	0	0.002514	0.004355	0.002034	0.002876	0	0	0	0	0	0	0	0			1.07227	0.004069	0.007048	0.00731	0.01332	0.010837	0.026544	0
22.0593	0.72891	0.00215313	0.728776	0.000166184	0.728382	0.000860795	0.730471	0.00477117	0.817751	0.00899683	0.728097	0.00117372	0.727027	0.000764054	0.731496	0.0018357	0.730188	0.000704373			1.23285	0	0	0	0	0	0	0.00048	0.000832	6.2e-05	8.77e-05	0	0	0	0	0	0	0	0			1.23285	0.003018	0.002623	0.008747	0.016464	0.01265	0.030985	0
22.3943	0.72947	0.00208363	0.729538	3.45167e-05	0.729099	0.000846626	0.730861	0.0047478	0.818119	0.0090948	0.728651	0.00101746	0.727633	0.000772984	0.732152	0.00180383	0.730895	0.000591837			1.41747	0	0	0	0	0	0	0.001249	0.002163	3.08e-05	4.36e-05	0	0	0	0	0	0	0	0			1.41747	0.004841	0.00769	0.009201	0.017376	0.012846	0.027447	0
22.7293	0.730093	0.00197296	0.730269	0.000112379	0.729719	0.000762696	0.73128	0.0047181	0.818488	0.00915077	0.729228	0.000908525	0.728194	0.00072837	0.732773	0.0015628	0.731645	0.000438665			1.62975	0	0	0	0	0	0	0.008666	0.015011	0.000728	0.00103	0	0	0	0	0	0	0	0			1.62975	0.009217	0.012446	0.009958	0.016519	0.013055	0.019006	0
23.0643	0.730776	0.00177988	0.730905	0.000209769	0.730326	0.000747933	0.731734	0.00480797	0.818853	0.00912645	0.729842	0.000860966	0.728704	0.000575952	0.733383	0.00127159	0.732428	0.000321076			1.87382	0.007155	0.012392	0	0	0	0	0.020259	0.03509	0.002036	0.002879	0	0	0	0	0.008404	0.010531	0	0			1.87382	0.016765	0.015683	0.014515	0.018431	0.01698	0.021145	0
23.3993	0.731546	0.00157544	0.731541	0.000395561	0.730976	0.000641752	0.732273	0.00487015	0.819224	0.00911128	0.730519	0.000921438	0.729241	0.000369913	0.734068	0.00110031	0.733135	0.000325463			2.15443	0.078216	0.058871	0.000539	0.000933	0.04679	0.021073	0.036925	0.050023	0.003899	0.005514	0.088562	0.05426	0.055528	0.021843	0.136196	0.039152	0.123257	0.073366			2.15443	0.025077	0.02214	0.042055	0.049453	0.040406	0.04428	0.006817
23.7344	0.732317	0.00149751	0.73216	0.000433814	0.731634	0.000433542	0.732995	0.0047912	0.8196	0.00913949	0.731286	0.00105127	0.729839	0.000276537	0.734834	0.00104607	0.733712	0.000351215			2.47708	0.758876	0.28651	0.454815	0.110405	0.571692	0.032351	0.086347	0.078183	0.008834	0.012493	0.80089	0.232982	0.760431	0.154591	1.13119	0.089063	0.870004	0.193573			2.47708	0.033178	0.034938	0.08485	0.107397	0.098032	0.096503	0.143986
24.0694	0.733009	0.0015789	0.732737	0.000312276	0.732287	0.000321409	0.733814	0.00469779	0.819901	0.00923407	0.732105	0.00105813	0.730472	0.000344953	0.735613	0.00107748	0.734274	0.000446905			2.84804	2.7408	0.298034	2.17665	0.256438	2.29662	0.094995	0.207966	0.140026	0.013919	0.019685	2.67957	0.251897	2.64553	0.035407	3.22404	0.129887	2.65255	0.303707			2.84804	0.054235	0.053212	0.130809	0.142278	0.352825	0.137931	0.927904
24.4044	0.733683	0.00170534	0.733392	0.00014073	0.732929	0.000262398	0.734522	0.00467133	0.820076	0.00936185	0.732884	0.000966916	0.731058	0.000514258	0.736385	0.00119893	0.734861	0.000600565			3.27455	5.68856	0.077374	4.94555	0.407559	5.00109	0.115383	0.432955	0.232084	0.018801	0.026588	5.36437	0.27273	5.3128	0.385841	5.92478	0.250965	5.13048	0.555563			3.27455	0.102947	0.078351	0.180347	0.143484	1.12838	0.187408	2.79979
24.7394	0.73436	0.00184316	0.734079	0.000174736	0.733549	0.000223005	0.735134	0.00464026	0.820219	0.00945625	0.733633	0.000905237	0.731595	0.000669618	0.737171	0.00132967	0.735415	0.000708209			3.76494	8.70503	0.470973	7.96257	0.520082	7.92374	0.079911	0.780683	0.37032	0.022642	0.032021	8.08669	0.541999	7.95753	0.947556	8.46062	0.382003	7.61444	0.839946			3.76494	0.19077	0.135234	0.253389	0.195468	2.45571	0.38374	5.48848
25.0745	0.73502	0.00202158	0.734707	0.000418652	0.734109	0.000333882	0.735777	0.0047172	0.82041	0.00949043	0.734386	0.000826527	0.732137	0.000721012	0.737964	0.0014033	0.735994	0.000773483			4.32876	10.8492	0.819837	10.3254	0.534725	10.207	0.064792	1.18256	0.500645	0.023861	0.033744	10.0629	0.765035	9.78204	1.42982	10.1174	0.429676	9.40825	0.980609			4.32876	0.298233	0.186208	0.37074	0.279228	4.10448	0.700589	8.30705
25.4095	0.735732	0.00219484	0.73543	0.000551843	0.734693	0.000497152	0.736508	0.00483031	0.820646	0.00942098	0.735101	0.000601368	0.732753	0.000688989	0.738783	0.00143903	0.736672	0.000881486			4.97702	11.4926	0.884048	11.3656	0.427978	11.2152	0.160484	1.53658	0.565342	0.02445	0.034578	10.7633	0.780239	10.275	1.64357	10.4644	0.351186	10.0435	0.887652			4.97702	0.389626	0.200834	0.505024	0.359314	5.74421	1.01886	10.5007
25.7445	0.736515	0.00224812	0.736277	0.000581997	0.735417	0.000507514	0.737253	0.00485827	0.820921	0.00920423	0.7358	0.000410183	0.733442	0.000621905	0.739672	0.00141338	0.737381	0.000933072			5.72237	10.4988	0.615728	10.8336	0.240742	10.7113	0.251545	1.78008	0.558153	0.025145	0.03556	10.0477	0.608589	9.34603	1.50722	9.45534	0.161238	9.39868	0.580947			5.72237	0.431627	0.180564	0.594522	0.433913	7.06488	1.24029	11.5018
26.0795	0.73727	0.00217709	0.737041	0.000594546	0.73627	0.000440985	0.737946	0.0048363	0.82121	0.00895923	0.736599	0.000304846	0.734211	0.000594229	0.740622	0.00125028	0.738034	0.000838241			6.57933	8.2306	0.168131	8.93738	0.142746	8.89455	0.291425	1.8861	0.580221	0.02208	0.031226	8.17267	0.504709	7.32058	1.0771	7.4134	0.083781	7.70629	0.190831			6.57933	0.412301	0.148068	0.593687	0.440078	7.85323	1.31029	11.0804
26.4145	0.738103	0.00212212	0.737785	0.000647131	0.737138	0.000350869	0.738661	0.00478516	0.821516	0.00880085	0.737403	0.000252392	0.735037	0.00067342	0.741498	0.00104333	0.738716	0.00066912			7.56463	5.4079	0.419932	6.25135	0.24692	6.31484	0.265057	1.8762	0.736666	0.018356	0.02596	5.69152	0.673699	4.81761	0.531365	4.91837	0.28519	5.46438	0.236749			7.56463	0.352539	0.124726	0.514415	0.348954	8.02623	1.22752	9.38725
26.7496	0.739042	0.00214005	0.73855	0.000619923	0.737924	0.000290398	0.739288	0.00458812	0.821833	0.00872049	0.73814	0.000304712	0.735793	0.000826879	0.742286	0.000862766	0.739482	0.000423218			8.69749	2.85526	0.667782	3.52907	0.287896	3.69261	0.183762	1.83001	1.0495	0.014234	0.020131	3.27548	0.805691	2.54156	0.144391	2.62601	0.373843	3.27541	0.394656			8.69749	0.285796	0.116679	0.396128	0.203004	7.62825	1.03902	6.89719
27.0846	0.739904	0.00212259	0.739249	0.000502528	0.738604	0.000266804	0.739745	0.00442317	0.822132	0.00873085	0.738919	0.000462132	0.736528	0.000910105	0.743097	0.000783588	0.740263	0.000212349			10	1.18627	0.562892	1.45783	0.22508	1.68097	0.079399	1.84876	1.49741	0.008102	0.011457	1.49314	0.701596	1.02929	0.171628	1.0518	0.318541	1.64238	0.339206			10	0.244688	0.126567	0.281672	0.170064	6.80158	0.824812	4.26959
27.4196	0.740652	0.00204675	0.739982	0.000444995	0.739282	0.000332623	0.740136	0.0044167	0.822415	0.00876874	0.739722	0.000612239	0.737293	0.000842123	0.74395	0.000807468	0.741086	0.000250193			11.4976	0.474455	0.265677	0.395501	0.163233	0.608822	0.013625	2.02448	2.03396	0.012954	0.01832	0.584496	0.420349	0.392359	0.122796	0.352736	0.177327	0.752161	0.207448			11.4976	0.218282	0.141806	0.233161	0.26592	5.74196	0.675385	2.14618
27.7546	0.741448	0.00199355	0.740862	0.000487258	0.740022	0.000514356	0.740637	0.00445289	0.822687	0.00878816	0.740501	0.000675289	0.738003	0.000653329	0.74478	0.000911933	0.74202	0.000522169			13.2194	0.239779	0.138855	0.125553	0.160563	0.241348	0.063898	2.41618	2.56845	0.025524	0.036096	0.278719	0.173419	0.223895	0.121413	0.201376	0.097401	0.396618	0.147684			13.2194	0.18538	0.154428	0.243402	0.339671	4.65035	0.64645	0.910415
28.0897	0.742271	0.00199496	0.74178	0.000498065	0.740889	0.000653467	0.74127	0.00458832	0.822969	0.0087812	0.741328	0.000725008	0.738693	0.000488247	0.745648	0.00100913	0.74302	0.000850989			15.1991	0.209752	0.13465	0.148942	0.204454	0.166596	0.053027	3.13223	2.87745	0.039661	0.056089	0.209089	0.018961	0.206378	0.182638	0.197672	0.125956	0.261588	0.075304			15.1991	0.153903	0.13605	0.338758	0.365453	3.69024	0.715042	0.439899
28.4247	0.743126	0.00199395	0.742717	0.000513318	0.741898	0.000729528	0.741996	0.00477495	0.823271	0.00884779	0.742199	0.00076254	0.739468	0.000392085	0.746617	0.00104012	0.74394	0.00107499			17.4753	0.299415	0.196672	0.275908	0.280915	0.214225	0.038163	4.30155	2.70897	0.043965	0.062176	0.247332	0.131553	0.238855	0.251287	0.283063	0.179409	0.228414	0.062647			17.4753	0.125659	0.091383	0.525528	0.558932	2.95625	0.829194	0.326248
28.7597	0.744099	0.00208092	0.743678	0.000514913	0.742993	0.000820944	0.742723	0.00489646	0.823579	0.00900451	0.743101	0.000723225	0.740324	0.000324822	0.747633	0.0010637	0.744847	0.00106837			20.0923	0.445286	0.193047	0.433065	0.339233	0.337679	0.069418	5.79952	2.04189	0.037142	0.052527	0.337809	0.230729	0.277234	0.278843	0.405701	0.200851	0.244693	0.101987			20.0923	0.101974	0.052356	0.871926	0.998955	2.45592	0.958473	0.338631
29.0947	0.74517	0.00217184	0.744593	0.000409727	0.744059	0.000901979	0.743475	0.00489733	0.82391	0.00920176	0.744088	0.000678121	0.741227	0.00037166	0.748674	0.00114686	0.745854	0.000900032			23.1013	0.57686	0.108371	0.550396	0.324252	0.462329	0.113583	7.37829	1.07244	0.026983	0.03816	0.429463	0.262632	0.3115	0.249012	0.487838	0.196175	0.28691	0.157319			23.1013	0.085106	0.025354	1.53003	1.76302	2.10296	1.09419	0.3891
29.4297	0.746241	0.00219893	0.745562	0.000230352	0.745085	0.000932424	0.744273	0.00491061	0.824269	0.00937072	0.745124	0.000699947	0.742099	0.000456983	0.749807	0.00129302	0.746893	0.000729631			26.5609	0.632766	0.091447	0.585509	0.250141	0.517033	0.144342	8.71807	1.12128	0.022653	0.032036	0.47157	0.247057	0.357969	0.160495	0.506954	0.185471	0.33878	0.201253			26.5609	0.076602	0.017693	2.67145	2.81086	1.82231	1.17647	0.395204
29.7648	0.747296	0.00226507	0.746633	0.000112521	0.746093	0.000940334	0.744976	0.00495142	0.824647	0.00946828	0.746187	0.000710795	0.742915	0.000467189	0.751069	0.00138456	0.747895	0.000604979			30.5386	0.604384	0.20355	0.542136	0.16177	0.487524	0.178012	9.49094	2.4954	0.014498	0.020503	0.459151	0.235064	0.420488	0.035213	0.48659	0.21547	0.380392	0.220512			30.5386	0.064578	0.043189	4.22	3.92258	1.53222	1.17981	0.331925
30.0998	0.748386	0.00235549	0.74776	9.89435e-05	0.747082	0.0008943	0.74563	0.00501495	0.825074	0.00942095	0.747269	0.000702807	0.743663	0.000528059	0.752364	0.00130116	0.748974	0.000515641			35.1119	0.511539	0.255632	0.45027	0.106382	0.399143	0.191732	9.47805	3.8814	0.005222	0.007384	0.439496	0.262547	0.477859	0.066593	0.461869	0.249132	0.395349	0.211817			35.1119	0.045596	0.054336	5.94745	4.86476	1.18691	1.08881	0.216238
30.4348	0.749571	0.00240266	0.748923	0.000128227	0.748074	0.000736777	0.746389	0.00500414	0.825511	0.00923618	0.748328	0.000783949	0.744354	0.000642838	0.753645	0.00105818	0.750135	0.000480655			40.3702	0.403122	0.245075	0.357245	0.122056	0.333605	0.154705	8.64775	4.91569	0	0	0.425174	0.246744	0.513589	0.14917	0.438875	0.247512	0.379278	0.179863			40.3702	0.037706	0.039221	7.54877	5.53239	0.841236	0.890234	0.105071
30.7698	0.75084	0.0024576	0.750112	0.00018622	0.74907	0.000550971	0.747335	0.00507265	0.825878	0.00909345	0.749382	0.000902816	0.745155	0.000714271	0.754972	0.000776198	0.751323	0.000504798			46.4159	0.321624	0.197649	0.273407	0.137875	0.357397	0.090372	7.16697	5.38655	0	0	0.412831	0.160096	0.508735	0.219122	0.405272	0.18266	0.357802	0.147071			46.4159	0.048648	0.055761	8.67801	5.83113	0.577101	0.615952	0.053831
31.1048	0.752148	0.00251205	0.75125	0.00026135	0.750122	0.000472049	0.748302	0.00518088	0.826177	0.00905346	0.750461	0.000874646	0.746179	0.000739844	0.756283	0.000575168	0.752545	0.000515418			53.367	0.322551	0.136158	0.216101	0.144965	0.41919	0.15032	5.33088	5.17269	0	0	0.380173	0.068952	0.456731	0.241211	0.352743	0.096744	0.343911	0.088722			53.367	0.069762	0.116442	9.09788	5.61452	0.41643	0.36462	0.046409
31.4399	0.753477	0.0025413	0.752358	0.00017149	0.751262	0.000514392	0.749279	0.00527705	0.826418	0.00908096	0.75158	0.00074063	0.747328	0.00071762	0.757466	0.000520722	0.753791	0.000584985			61.3591	0.325519	0.064676	0.190519	0.116288	0.448812	0.176604	3.54004	4.20938	0	0	0.319614	0.06665	0.385599	0.211576	0.280248	0.113907	0.32682	0.078014			61.3591	0.103481	0.179234	8.768	4.84387	0.349786	0.233584	0.070807
31.7749	0.75479	0.00255858	0.753452	0.000165381	0.752463	0.000538213	0.750315	0.00543108	0.82662	0.00916726	0.7528	0.000676881	0.748479	0.000733312	0.758624	0.000639022	0.754998	0.000699495			70.548	0.302071	0.019994	0.204291	0.080492	0.41595	0.090805	2.1111	2.72371	0.016874	0.023864	0.242262	0.080903	0.326393	0.173218	0.226925	0.139972	0.284363	0.108595			70.548	0.135836	0.235276	7.86668	3.77326	0.32769	0.217695	0.09367
32.1099	0.756029	0.00251532	0.754541	0.000494796	0.753694	0.000498179	0.751317	0.00544078	0.826827	0.00929034	0.754129	0.000668004	0.749597	0.000784869	0.759887	0.000930153	0.756145	0.000777721			81.1131	0.246024	0.031301	0.2265	0.124643	0.324846	0.052882	1.0722	1.36062	0.059391	0.083992	0.191459	0.051525	0.265261	0.128461	0.211667	0.11944	0.224671	0.126555			81.1131	0.173124	0.247778	6.75079	3.00547	0.291959	0.206935	0.100514
32.4449	0.757226	0.00240194	0.755672	0.00065515	0.755014	0.000421721	0.752162	0.00531859	0.827089	0.0093242	0.755528	0.000655368	0.750669	0.000818554	0.761196	0.00127022	0.757308	0.00086834			93.2603	0.156383	0.040273	0.234627	0.19385	0.233644	0.138748	0.478674	0.557436	0.184124	0.26039	0.15493	0.066937	0.205164	0.081541	0.215917	0.073737	0.168633	0.120502			93.2603	0.217439	0.233207	5.76465	3.03475	0.226752	0.174584	0.088578
32.78	0.758454	0.00227227	0.756883	0.000693388	0.756378	0.000508477	0.753063	0.00525186	0.827388	0.00924443	0.75696	0.000668769	0.751783	0.000840576	0.762535	0.00159089	0.758549	0.00088931			107.227	0.068872	0.043023	0.229973	0.207997	0.188093	0.136501	0.263167	0.282453	0.342877	0.484901	0.116715	0.086689	0.167515	0.066659	0.226112	0.036585	0.129279	0.10294			107.227	0.249575	0.226008	5.09179	3.31468	0.147123	0.130306	0.069727
33.115	0.759809	0.00214312	0.758191	0.000578844	0.75769	0.000647702	0.754033	0.00524724	0.827663	0.00911514	0.758334	0.000692596	0.75304	0.000868863	0.763923	0.00179273	0.759886	0.00077642			123.285	0.023662	0.034374	0.209209	0.161697	0.150813	0.11197	0.296122	0.376993	0.449826	0.63615	0.086967	0.084737	0.142954	0.0616	0.207247	0.06123	0.111594	0.068735			123.285	0.251759	0.219889	4.53441	3.42061	0.087563	0.100145	0.051087
33.45	0.761292	0.00209937	0.75965	0.000511128	0.759021	0.000700224	0.754923	0.0053949	0.827897	0.00900615	0.759672	0.000781285	0.754472	0.000896058	0.765262	0.00172333	0.761359	0.000718744			141.747	0.030574	0.026488	0.173687	0.093529	0.118975	0.102732	0.292669	0.413219	0.443695	0.627479	0.075326	0.072426	0.135167	0.024153	0.165705	0.103469	0.110381	0.048455			141.747	0.224956	0.187018	3.96526	3.16775	0.053853	0.080682	0.046717
33.785	0.762922	0.00222506	0.761236	0.000572772	0.760471	0.00067395	0.755885	0.00576734	0.828161	0.00894524	0.761086	0.000947624	0.75596	0.000861461	0.766563	0.00152917	0.762921	0.000721406			162.975	0.042911	0.043113	0.144245	0.050137	0.089761	0.093808	0.24175	0.366182	0.347941	0.492063	0.066226	0.038658	0.132755	0.061806	0.122751	0.11959	0.114256	0.039396			162.975	0.211408	0.083884	3.34887	2.74161	0.048061	0.050075	0.05144
34.12	0.764707	0.00248601	0.762836	0.000561482	0.762039	0.000550271	0.757055	0.0059858	0.828435	0.00895537	0.762602	0.00111335	0.757412	0.00073978	0.767951	0.00148162	0.76451	0.000695748			187.382	0.042875	0.05057	0.127291	0.046958	0.066901	0.076195	0.155518	0.252634	0.235904	0.333619	0.056484	0.004733	0.137395	0.127161	0.099702	0.101238	0.122825	0.02488			187.382	0.229831	0.194899	2.79585	2.26337	0.045176	0.046683	0.051602
34.4551	0.766554	0.00269457	0.764384	0.000572756	0.763748	0.000443573	0.758216	0.00603602	0.828676	0.00899128	0.764183	0.00114704	0.758859	0.000701873	0.769465	0.00152864	0.766164	0.000753443			215.444	0.029168	0.038743	0.110497	0.034573	0.050237	0.059495	0.067572	0.117038	0.182313	0.257829	0.043993	0.02852	0.142197	0.161554	0.094331	0.080991	0.136128	0.037973			215.444	0.262271	0.333217	2.35786	1.89809	0.039108	0.048655	0.051479
34.7901	0.768348	0.00280206	0.765936	0.000691812	0.765669	0.000465701	0.759384	0.00613564	0.828937	0.00893632	0.765901	0.0010501	0.760275	0.000695504	0.771142	0.00158097	0.767889	0.000882373			247.708	0.01078	0.016212	0.097299	0.029946	0.037098	0.041079	0.03091	0.029024	0.211904	0.299678	0.037776	0.034629	0.13426	0.160293	0.091452	0.083514	0.143166	0.054775			247.708	0.313394	0.491377	2.00283	1.71417	0.026703	0.035896	0.049508
35.1251	0.770171	0.00289405	0.767573	0.000733662	0.767733	0.000528432	0.760597	0.00622911	0.829273	0.00880337	0.767646	0.000892041	0.761698	0.00061344	0.773002	0.00168199	0.769632	0.000980032			284.804	0.000727	0.001259	0.083963	0.036843	0.033816	0.02939	0.046652	0.080804	0.225318	0.318647	0.034107	0.038752	0.108765	0.1278	0.084836	0.08382	0.137601	0.060555			284.804	0.422967	0.728392	1.69274	1.64883	0.009826	0.015854	0.05209
35.4601	0.772069	0.00295265	0.76937	0.00065949	0.769688	0.000500121	0.761612	0.00631081	0.829594	0.00872307	0.769334	0.000798365	0.763166	0.000465477	0.774928	0.00180719	0.771432	0.0010483			327.455	0.002572	0.002256	0.06897	0.02782	0.043329	0.037747	0.06336	0.109744	0.188094	0.266005	0.041835	0.046466	0.072803	0.076243	0.067282	0.066229	0.116499	0.059251			327.455	0.575305	0.996458	1.43325	1.54396	0.000729	0.001787	0.059969
35.7951	0.773996	0.00297105	0.77134	0.000569136	0.77151	0.000485931	0.762462	0.00647601	0.829874	0.00869992	0.771067	0.000833727	0.764708	0.000409872	0.77682	0.00181398	0.773284	0.00110949			376.494	0.01021	0.014264	0.052304	0.023471	0.051307	0.052524	0.066849	0.09414	0.115566	0.163435	0.057992	0.052552	0.040144	0.028311	0.048255	0.04189	0.088915	0.043698			376.494	0.711091	1.23165	1.16399	1.3542	0	0	0.061583
36.1302	0.775963	0.0030254	0.773495	0.000436957	0.773302	0.000443305	0.763432	0.00656389	0.830115	0.00869627	0.772943	0.000956162	0.766332	0.000418037	0.778702	0.00176133	0.775134	0.00103356			432.876	0.026025	0.043308	0.038604	0.01108	0.052412	0.057014	0.082165	0.060375	0.085438	0.120827	0.07751	0.042949	0.02062	0.005981	0.034352	0.040743	0.065755	0.016489			432.876	0.784859	1.35942	0.867079	1.08872	0.003904	0.006256	0.054297
36.4652	0.778022	0.0031157	0.775784	0.000283635	0.775133	0.000385232	0.7646	0.00647484	0.830331	0.00870842	0.77495	0.00104462	0.768101	0.000457266	0.780573	0.0016744	0.777091	0.000871288			497.702	0.046437	0.072447	0.03156	0.0225	0.045288	0.045878	0.121592	0.115579	0.218057	0.308379	0.089033	0.01123	0.017258	0.026761	0.031869	0.047214	0.058026	0.025472			497.702	0.878468	1.22365	0.617999	0.793229	0.014387	0.023687	0.037849
36.8002	0.780175	0.00317666	0.778037	0.00022539	0.777156	0.000404902	0.765903	0.00644855	0.830559	0.00871328	0.777205	0.00106463	0.770048	0.000495066	0.782444	0.00159236	0.779234	0.000858467			572.237	0.067902	0.082202	0.030825	0.046159	0.030667	0.028925	0.17158	0.167106	0.495911	0.701324	0.09617	0.046197	0.022975	0.039795	0.034926	0.041979	0.063825	0.046621			572.237	0.938938	0.89459	0.485641	0.556548	0.032243	0.039966	0.018272
37.1352	0.782443	0.0031245	0.780286	0.000435557	0.779469	0.000423793	0.767357	0.00662324	0.830859	0.00865755	0.779612	0.0010844	0.772177	0.000544104	0.78441	0.00155448	0.78154	0.000920467			657.933	0.080183	0.06886	0.033811	0.048656	0.016826	0.016538	0.208556	0.187903	0.771775	1.09146	0.101115	0.093324	0.027632	0.047861	0.038033	0.03392	0.076757	0.051464			657.933	0.922686	0.865143	0.509502	0.493818	0.046197	0.058522	0.003418
37.4703	0.784905	0.00295718	0.782635	0.000557788	0.782029	0.000560819	0.768872	0.00679248	0.831177	0.00857126	0.781981	0.00112313	0.774442	0.000563557	0.786588	0.00153912	0.784063	0.000946965			756.463	0.078586	0.045842	0.027302	0.038587	0.01163	0.017375	0.206424	0.182678	0.933317	1.31991	0.102402	0.110853	0.037351	0.041683	0.041499	0.041576	0.081554	0.054417			756.463	0.849915	1.15202	0.635038	0.606568	0.047393	0.072304	0.000822
37.8053	0.787649	0.00280516	0.785042	0.000539782	0.784755	0.000805944	0.77042	0.00693498	0.831503	0.00846183	0.784423	0.00111562	0.776776	0.000466166	0.788993	0.00152835	0.786743	0.00107597			869.749	0.071017	0.040224	0.014794	0.021453	0.013311	0.023056	0.198841	0.141207	0.926458	1.31021	0.091075	0.102016	0.053338	0.022904	0.050614	0.06238	0.073691	0.055252			869.749	0.930682	1.15536	0.748581	0.757005	0.036227	0.069604	0.003873
38.1403	0.790567	0.00268517	0.787583	0.000451485	0.787564	0.000895673	0.771999	0.00709252	0.831802	0.00836014	0.787098	0.00107952	0.779182	0.000393512	0.791621	0.00158531	0.789389	0.00126657			1000	0.062717	0.045336	0.003726	0.006327	0.019687	0.034099	0.202407	0.101082	0.780859	1.1043	0.065278	0.076204	0.067147	0.024667	0.074699	0.081121	0.055536	0.049801			1000	1.35634	0.56719	0.788074	0.865936	0.020739	0.047821	0.007857
38.4753	0.793541	0.00260357	0.790428	0.000315005	0.790423	0.000837772	0.773765	0.00710881	0.832083	0.00829724	0.789913	0.00103958	0.781683	0.000446904	0.79443	0.0016764	0.792093	0.00131866			1149.76	0.056707	0.057169	0	0	0.03136	0.054317	0.193808	0.074106	0.591443	0.836426	0.036651	0.046057	0.070472	0.041854	0.109271	0.100062	0.033425	0.037521			1149.76	2.01161	0.43842	0.785362	0.969661	0.007503	0.018378	0.011973
38.8103	0.796712	0.00270718	0.793515	0.000238629	0.793474	0.000791086	0.775923	0.00707898	0.832333	0.00827136	0.792956	0.0010236	0.784346	0.000586751	0.79738	0.00172066	0.795032	0.00137313			1321.94	0.046927	0.062733	0	0	0.044536	0.077139	0.142191	0.045159	0.774233	0.573925	0.015682	0.02244	0.060899	0.046533	0.137221	0.118837	0.013817	0.021583			1321.94	2.92673	1.46442	0.78615	1.06881	0	0	0.018448
39.1454	0.800141	0.0028497	0.79687	0.000405196	0.796824	0.000717762	0.778405	0.00713484	0.832544	0.00821389	0.796342	0.00103583	0.787241	0.000691374	0.800458	0.00173861	0.798163	0.00152946			1519.91	0.031052	0.051617	0	0	0.051503	0.089205	0.07166	0.023537	1.70369	0.107269	0.00264	0.004572	0.043012	0.037326	0.146012	0.131051	0.004804	0.00832			1519.91	4.18605	1.90445	0.758208	1.10245	0	0	0.028983
39.4804	0.803768	0.00290835	0.800624	0.000604605	0.80058	0.000684115	0.781154	0.00715597	0.832714	0.00817909	0.799956	0.00101127	0.790445	0.000787344	0.803688	0.0017302	0.801588	0.00153903			1747.53	0.015795	0.027358	0	0	0.047873	0.082919	0.012916	0.008935	3.17963	0.720627	0	0	0.024471	0.022942	0.130768	0.127375	0.001223	0.001767			1747.53	5.33611	1.63773	0.686449	1.0216	0	0	0.040264
39.8154	0.807905	0.00302261	0.804743	0.000649745	0.804964	0.000671533	0.78422	0.00716291	0.832856	0.00828602	0.803877	0.000970775	0.794036	0.00084236	0.807184	0.00167598	0.805559	0.00144137			2009.23	0.003871	0.006705	0	0	0.035422	0.061353	0	0	4.76568	0.566256	0	0	0.011101	0.010588	0.095379	0.104539	0.008738	0.015134			2009.23	5.86368	0.864278	0.537589	0.848009	0	0	0.048107
40.1504	0.812693	0.0031522	0.809451	0.000580883	0.810174	0.000605383	0.787585	0.00734136	0.833019	0.00848856	0.808425	0.0009639	0.798094	0.000859237	0.811102	0.0015694	0.810105	0.00143321			2310.13	0	0	0	0	0.020443	0.035409	0	0	5.85811	0.516955	0	0	0.001919	0.002057	0.051995	0.067808	0.020285	0.035134			2310.13	5.5172	0.16411	0.353955	0.609718	0	0	0.051095
40.4855	0.818047	0.00316183	0.814961	0.000631324	0.816361	0.000528499	0.791247	0.0075447	0.833237	0.00863309	0.813697	0.000943573	0.802703	0.000884908	0.815526	0.00147888	0.815212	0.00146069			2656.09	0	0	0	0	0.007748	0.01342	0	0	6.07949	2.22157	0	0	0	0	0.016741	0.028997	0.031862	0.055186			2656.09	4.372	0.909316	0.194125	0.369251	0	0	0.048778
40.8205	0.823986	0.00318244	0.821343	0.000723749	0.823479	0.000544026	0.795162	0.0077446	0.833441	0.00872144	0.819678	0.000924682	0.807975	0.000989705	0.820469	0.00147863	0.821027	0.00142165			3053.86	0	0	0	0	0.001313	0.002274	0	0	5.44277	3.90341	0	0	3.06e-05	5.31e-05	0.001207	0.002091	0.04572	0.07919			3053.86	2.8251	1.14319	0.116076	0.234321	0	0	0.042937
41.1555	0.830567	0.00313508	0.828506	0.000671829	0.831232	0.000618762	0.799186	0.00812792	0.833604	0.00881585	0.826322	0.000942082	0.814024	0.00107984	0.825943	0.00149201	0.827506	0.00138898			3511.19	0	0	0	0	1.61e-05	2.79e-05	0	0	4.34352	4.86463	0	0	5.96e-05	0.000103	0	0	0.059324	0.102752			3511.19	1.6171	0.804737	0.11938	0.233582	0	0	0.037328
41.4905	0.837513	0.0029004	0.836154	0.000556649	0.839143	0.000616969	0.80315	0.00858984	0.833813	0.00886167	0.833414	0.000860795	0.820782	0.00105985	0.831749	0.00141433	0.834349	0.00137924			4037.02	0	0	0	0	0	0	0	0	3.33455	4.71576	0	0	4.26e-05	7.37e-05	0	0	0.069123	0.119724			4037.02	1.11631	1.17771	0.149709	0.312928	0	0	0.034586
41.8255	0.84453	0.0026483	0.843807	0.000455548	0.846699	0.000601934	0.806797	0.00891776	0.834082	0.00886228	0.840555	0.000651375	0.828118	0.000951234	0.837717	0.00129609	0.841343	0.00129752			4641.59	0	0	0	0	0	0	0.005636	0.009761	2.67225	3.77914	0	0	3.38e-06	5.85e-06	0	0	0.072937	0.12633			4641.59	1.27121	2.02743	0.177547	0.376257	0	0	0.032687
42.1606	0.85131	0.00247957	0.850972	0.000416576	0.853383	0.000674963	0.80996	0.00922556	0.834381	0.00884285	0.847415	0.00044318	0.835795	0.000787522	0.843636	0.00118692	0.848255	0.00122093			5336.7	0	0	0	0	0	0	0.022959	0.039766	2.0516	2.9014	0	0	0	0	0	0	0.070497	0.122105			5336.7	1.59447	2.51655	0.186388	0.360524	7.9e-06	1.94e-05	0.027104
42.4956	0.857542	0.00225789	0.857275	0.000374251	0.858952	0.000720289	0.812616	0.00952058	0.834694	0.00880034	0.853822	0.000301334	0.843453	0.000603747	0.849239	0.00112783	0.854725	0.00127936			6135.91	0	0	0	0	0	0	0.041451	0.071795	1.5608	2.2073	0	0	0	0	0	0	0.061711	0.106886			6135.91	1.70337	2.47676	0.171658	0.269704	1.58e-05	3.88e-05	0.018832
42.8306	0.862939	0.00198429	0.862567	0.000245368	0.863404	0.00058725	0.814701	0.00959222	0.83504	0.0087057	0.859524	0.000251049	0.850681	0.000568888	0.854303	0.00115221	0.86051	0.00150106			7054.8	0	0	0	0	0	0	0.049134	0.085102	1.13344	1.60292	0.007502	0.012994	0	0	0	0	0.042911	0.074324			7054.8	1.70167	1.78909	0.126488	0.150377	1.12e-05	2.75e-05	0.009361
43.1656	0.867334	0.00175857	0.866793	0.000163379	0.866741	0.000429432	0.816329	0.0095851	0.835375	0.00853748	0.864262	0.000323106	0.857165	0.000688969	0.858689	0.00120037	0.865461	0.0017448			8111.31	0	0	0	0	0	0	0.04129	0.071517	0.706062	0.998522	0.022664	0.039255	0	0	0	0	0.021216	0.036748			8111.31	1.68305	0.863794	0.071692	0.081756	5.89e-07	1.44e-06	0.00234
43.5007	0.870718	0.00156078	0.869835	0.000261258	0.869044	0.000334201	0.817755	0.00975367	0.835625	0.00836109	0.868025	0.000447111	0.862606	0.000800595	0.862216	0.00120305	0.869431	0.00194593			9326.03	0	0	0	0	0	0	0.023012	0.039857	0.324198	0.458486	0.040291	0.069787	0	0	0	0	0.00521	0.009024			9326.03	1.66894	1.16664	0.039064	0.053108	0	0	0
43.8357	0.873199	0.00136753	0.871818	0.000358333	0.870526	0.000250354	0.819004	0.00989545	0.835769	0.00819729	0.870921	0.000502986	0.866851	0.000804919	0.864906	0.00112843	0.872402	0.0021052
44.1707	0.87488	0.00127649	0.872915	0.0003239	0.871335	0.000295623	0.820159	0.00983796	0.835923	0.00793864	0.873	0.000454569	0.869885	0.000651379	0.866927	0.000947229	0.874466	0.00217867
44.5057	0.875807	0.00127724	0.873166	0.000262284	0.871693	0.000520831	0.821398	0.009681	0.8361	0.00762208	0.87426	0.000341764	0.871891	0.000380494	0.868283	0.000711927	0.875714	0.00208287
44.8407	0.876074	0.00129211	0.872764	0.000289561	0.871888	0.000751634	0.822657	0.00940169	0.836246	0.00740105	0.874755	0.000266358	0.873066	0.000147853	0.868978	0.000540122	0.876252	0.00185687
45.1758	0.875831	0.00139471	0.871976	0.000328244	0.872188	0.000889073	0.823824	0.00892129	0.836396	0.00730413	0.874641	0.000212154	0.873504	9.85619e-05	0.86913	0.000450571	0.876185	0.00162252
45.5108	0.875097	0.00153142	0.870965	0.000307976	0.8727	0.000994984	0.824952	0.0084723	0.836557	0.00730252	0.873981	0.000158603	0.873296	0.00027338	0.86876	0.000507386	0.875611	0.00141725
45.8458	0.873988	0.00163637	0.869885	0.000245413	0.873363	0.00114726	0.826087	0.00831176	0.836624	0.00740713	0.872872	0.000176352	0.872591	0.000346037	0.867896	0.000656279	0.874645	0.00126305
46.1808	0.872726	0.00176291	0.868936	0.000389949	0.874071	0.00133026	0.827149	0.00828827	0.836697	0.00751162	0.871557	0.00023864	0.871482	0.000350733	0.866736	0.000830206	0.873389	0.00123786
46.5159	0.871333	0.00182533	0.86825	0.00070808	0.874818	0.00152611	0.828181	0.00813957	0.836859	0.00758179	0.870181	0.000320837	0.870086	0.000360718	0.865412	0.000977233	0.871967	0.00138594
46.8509	0.869761	0.00174457	0.867834	0.00107642	0.875496	0.00173974	0.829254	0.00786276	0.837051	0.00763856	0.868828	0.000483857	0.868525	0.000319728	0.863904	0.00106533	0.870546	0.00161044
47.1859	0.86815	0.00166552	0.867639	0.00136895	0.87608	0.00194011	0.830342	0.00755505	0.837206	0.00769099	0.867621	0.00069809	0.866893	0.000199019	0.862302	0.00103633	0.86925	0.00189985
47.5209	0.866518	0.00163436	0.867561	0.0016601	0.876696	0.0020202	0.831439	0.00720665	0.837321	0.00772969	0.86652	0.000900252	0.865289	0.000112463	0.86068	0.000925455	0.868161	0.00221361
47.8559	0.864845	0.00155571	0.867618	0.00193563	0.87733	0.00202479	0.832562	0.00686106	0.837423	0.0078093	0.865599	0.00104628	0.863735	6.46969e-05	0.859056	0.000851542	0.867347	0.00245268
48.191	0.863243	0.00149461	0.867796	0.00218831	0.877911	0.00204684	0.83365	0.00666579	0.837535	0.00784618	0.864953	0.00119693	0.862262	0.000132132	0.857478	0.000803325	0.866815	0.00262421
48.526	0.861782	0.00148027	0.868036	0.00242837	0.878457	0.00205619	0.834684	0.00652856	0.83765	0.00776842	0.864496	0.00141631	0.861017	0.000229552	0.856048	0.000743838	0.866479	0.00279756
48.861	0.860369	0.00150303	0.868282	0.00265947	0.878944	0.00201619	0.835733	0.00628226	0.837763	0.00762907	0.864221	0.00162436	0.860068	0.000237957	0.854739	0.000737843	0.866277	0.00293229
49.196	0.859018	0.00156072	0.868501	0.00276665	0.879417	0.00205826	0.836884	0.00586656	0.837906	0.00752359	0.86416	0.00180905	0.859334	0.000357514	0.853551	0.00082598	0.866165	0.00300227
49.531	0.857899	0.00159652	0.86868	0.00275407	0.879899	0.00218003	0.838086	0.00532134	0.837994	0.00751435	0.864136	0.00202643	0.858792	0.000516159	0.852494	0.000911218	0.866101	0.00302342
49.8661	0.85698	0.00159732	0.868795	0.00271731	0.88033	0.00226415	0.83932	0.00479674	0.838016	0.00750936	0.864076	0.00222079	0.858398	0.000598418	0.851553	0.000982569	0.866067	0.0030174
50.2011	0.85617	0.00162592	0.868857	0.00270101	0.880671	0.00234214	0.840643	0.00439967	0.838006	0.00747461	0.864054	0.00231695	0.858071	0.000574042	0.850659	0.00103295	0.866068	0.00299986
50.5361	0.855496	0.00169529	0.868905	0.00266832	0.880927	0.0024431	0.842066	0.0040342	0.838048	0.00746663	0.864037	0.0023896	0.857784	0.000486556	0.849824	0.000987525	0.866061	0.00298884
50.8711	0.854903	0.00170831	0.868941	0.00260145	0.881051	0.00249361	0.843496	0.00360433	0.838137	0.00756757	0.863975	0.00246518	0.857557	0.000478274	0.849041	0.000861359	0.865995	0.00300988
51.2062	0.85423	0.00167273	0.868891	0.00258883	0.881062	0.0025	0.845009	0.0031407	0.838272	0.00770805	0.863931	0.00245391	0.857382	0.000587175	0.848346	0.000737702	0.865851	0.00305493
51.5412	0.853542	0.00162445	0.868752	0.00263735	0.881012	0.00248315	0.846648	0.00260091	0.838441	0.00779062	0.863875	0.00240259	0.857239	0.000655461	0.847808	0.000602887	0.865648	0.00304709
51.8762	0.85296	0.00150977	0.868594	0.00265689	0.880927	0.00241196	0.848227	0.0019521	0.83862	0.00784927	0.863743	0.00236814	0.857078	0.000654878	0.847396	0.000473722	0.865413	0.00294766
52.2112	0.852518	0.00135787	0.868419	0.0026214	0.880806	0.00229216	0.849659	0.00127384	0.838765	0.00788825	0.863534	0.00231735	0.856835	0.000685788	0.847001	0.000481463	0.865152	0.00281961
52.5462	0.852208	0.00130379	0.868237	0.00262885	0.880619	0.00218956	0.851034	0.000632562	0.838904	0.00780409	0.863267	0.0022946	0.856501	0.000719029	0.846655	0.000614871	0.864911	0.00277585
52.8813	0.851963	0.00133141	0.868012	0.00267168	0.880385	0.00217302	0.852425	0.000208386	0.839012	0.0076359	0.862978	0.00238546	0.856138	0.000689697	0.84637	0.000759453	0.864717	0.00280205
53.2163	0.851746	0.00137449	0.867742	0.00266975	0.880136	0.00221815	0.85425	0.000517012	0.839038	0.00752295	0.862673	0.00252537	0.855799	0.000690226	0.846091	0.000901852	0.864502	0.00283171
53.5513	0.851558	0.00144203	0.867416	0.00270175	0.879881	0.00227396	0.857637	0.0016977	0.838994	0.00743408	0.862315	0.00266037	0.855512	0.000760915	0.845836	0.00100068	0.864224	0.00285328
53.8863	0.851343	0.00149329	0.867064	0.00279242	0.879654	0.00231063	0.863919	0.0031833	0.838945	0.0073101	0.861918	0.00274366	0.855252	0.000810112	0.845603	0.000994428	0.863974	0.00290706
54.2214	0.851096	0.00146102	0.866736	0.00283755	0.879491	0.00228416	0.873541	0.00430732	0.838921	0.00720435	0.861527	0.00271597	0.854987	0.000818691	0.845368	0.000884382	0.863752	0.00295893
54.5564	0.850859	0.00138028	0.866487	0.00282243	0.879301	0.00220633	0.885748	0.00453538	0.838928	0.00713695	0.861131	0.00265492	0.854697	0.000806083	0.845172	0.000722077	0.863435	0.00302365
54.8914	0.850607	0.00132393	0.866313	0.00283528	0.879072	0.00216198	0.898975	0.00351804	0.838951	0.00704115	0.860763	0.00269922	0.854374	0.000750427	0.844993	0.000661481	0.863034	0.00311308
55.2264	0.850289	0.00130607	0.866202	0.00280311	0.878863	0.00218468	0.911154	0.00173063	0.839014	0.00690787	0.86044	0.00278128	0.854022	0.000657976	0.844818	0.00067938	0.862637	0.0032155
55.5614	0.849964	0.00130599	0.866111	0.00267	0.878693	0.00224865	0.92051	9.84065e-05	0.839164	0.00677648	0.860131	0.00282737	0.853694	0.000532409	0.844689	0.000670561	0.862224	0.00328015
55.8965	0.849681	0.00138273	0.866001	0.00255086	0.878568	0.00226118	0.926536	0.000883147	0.839357	0.0067911	0.859795	0.00286356	0.853368	0.000428899	0.84455	0.00064555	0.861781	0.00334349
56.2315	0.849454	0.00146162	0.865873	0.00257388	0.878575	0.0022422	0.929871	0.00123071	0.83953	0.00687983	0.859434	0.00283338	0.853004	0.000465802	0.844348	0.000561111	0.861401	0.00340181
56.5665	0.84927	0.00140557	0.86574	0.00270777	0.878672	0.00225807	0.931399	0.00119721	0.839697	0.00688103	0.85903	0.00272027	0.852623	0.000616757	0.84421	0.000442937	0.86105	0.00342922
56.9015	0.849125	0.001286	0.865607	0.00288455	0.878779	0.00231518	0.931903	0.00106676	0.839858	0.00677547	0.85861	0.0026675	0.852251	0.000766351	0.844212	0.000395961	0.860645	0.00340153
57.2365	0.848996	0.0012114	0.865497	0.00312041	0.878902	0.00238256	0.931903	0.00102272	0.839995	0.00654182	0.8582	0.00274652	0.851884	0.000913464	0.844255	0.000367133	0.86019	0.00333026
57.5716	0.848835	0.00114853	0.865389	0.00333913	0.879066	0.00242523	0.931717	0.00103909	0.840223	0.00611219	0.857815	0.00288758	0.851558	0.000979414	0.844252	0.000304949	0.859727	0.00318686
57.9066	0.848657	0.0011394	0.865302	0.00335167	0.879257	0.00240228	0.931483	0.00100564	0.840587	0.00556859	0.857422	0.00300778	0.851288	0.000891682	0.844224	0.00026637	0.859283	0.00301177
58.2416	0.848547	0.00120148	0.865218	0.00321637	0.879514	0.00230854	0.931231	0.000889119	0.841082	0.00490024	0.857056	0.00308635	0.851047	0.000747926	0.844166	0.000195213	0.858928	0.00286635
58.5766	0.84852	0.00127551	0.865146	0.00309348	0.879857	0.00217911	0.930971	0.000744975	0.841885	0.00378777	0.856699	0.00312874	0.85082	0.000640096	0.844082	0.000157633	0.858635	0.00275997
58.9117	0.848517	0.00129528	0.865127	0.00295479	0.880229	0.00208029	0.930689	0.00062395	0.843314	0.00179501	0.856318	0.00317467	0.850599	0.000598316	0.844044	0.000106505	0.858318	0.0026618
59.2467	0.848518	0.00131968	0.865164	0.00277044	0.880607	0.00205349	0.930361	0.000562298	0.845834	0.00164015	0.855899	0.0032338	0.850362	0.000648344	0.844098	0.000212889	0.857986	0.00259884
59.5817	0.848493	0.00134561	0.865254	0.00263563	0.88103	0.00205001	0.929986	0.000559934	0.849823	0.00712448	0.855499	0.00327161	0.850115	0.000709126	0.844189	0.000358067	0.857666	0.00253663
59.9167	0.848419	0.00135717	0.86544	0.00256093	0.881486	0.00202976	0.929625	0.00060475	0.855356	0.0149581	0.85513	0.00326818	0.849873	0.000699609	0.844284	0.000461187	0.857341	0.00250868
60.2517	0.848269	0.00134345	0.865663	0.00253862	0.88196	0.00200198	0.929347	0.000654165	0.862004	0.0245328	0.854807	0.00327282	0.849663	0.000618163	0.844361	0.000479706	0.857016	0.00256063
60.5868	0.848099	0.00124288	0.865872	0.00257813	0.882465	0.00193361	0.929104	0.0006458	0.868897	0.0345568	0.854553	0.00324326	0.849489	0.000528519	0.844453	0.000402432	0.856749	0.00261367
60.9218	0.848022	0.00107991	0.866124	0.0027289	0.882966	0.00185524	0.928866	0.00057668	0.875237	0.0438094	0.854387	0.00314071	0.849352	0.000518177	0.844621	0.000395321	0.856518	0.00256431
61.2568	0.848037	0.0009785	0.866398	0.00294649	0.883485	0.00181911	0.928618	0.000506158	0.880452	0.0514623	0.854231	0.00302027	0.849212	0.000529509	0.844794	0.000453713	0.856242	0.00251195
61.5918	0.848072	0.000934886	0.866649	0.00311168	0.884058	0.00182596	0.92832	0.00043698	0.884297	0.0571192	0.854082	0.00291618	0.849067	0.000503911	0.844905	0.000501051	0.855896	0.0024521
61.9269	0.848121	0.000920347	0.86694	0.00315393	0.884676	0.00183426	0.927966	0.000383835	0.886982	0.060973	0.853933	0.00280851	0.848928	0.000496818	0.84501	0.0005489	0.855531	0.00230801
62.2619	0.848181	0.000971666	0.867283	0.00312739	0.885322	0.0018008	0.92761	0.000375446	0.888949	0.0636298	0.853711	0.00269181	0.848839	0.000461657	0.845099	0.000614422	0.855166	0.00215444
62.5969	0.848219	0.00104177	0.867617	0.003016	0.885983	0.00172334	0.927235	0.000403203	0.890534	0.0654834	0.853421	0.00261071	0.84877	0.000368011	0.845132	0.000615033	0.854809	0.00206131
62.9319	0.84826	0.00106698	0.86794	0.00286884	0.886566	0.00170241	0.92679	0.000457894	0.891864	0.0667477	0.853137	0.0025611	0.848704	0.000266321	0.845172	0.000539746	0.854521	0.00191867
63.2669	0.848311	0.00105573	0.868221	0.00278612	0.887066	0.00173417	0.926349	0.000504786	0.892952	0.0676498	0.852866	0.00247574	0.848614	0.000148658	0.845245	0.000465897	0.854286	0.00171346
63.602	0.848348	0.00101674	0.868437	0.00278848	0.887581	0.0017809	0.925978	0.000488497	0.893868	0.0683598	0.852628	0.00237216	0.848461	8.78547e-05	0.845319	0.000442464	0.854015	0.00154339
63.937	0.848387	0.000971647	0.868638	0.00283767	0.888143	0.00187759	0.925634	0.000445202	0.894676	0.0689183	0.852437	0.00230623	0.848308	8.98289e-05	0.845378	0.000504143	0.853705	0.0013575
64.272	0.848425	0.000989346	0.868858	0.00290607	0.888702	0.00198558	0.9253	0.000408617	0.895388	0.0693224	0.852245	0.00226135	0.848277	0.000151311	0.845407	0.000627206	0.853384	0.00107062
64.607	0.848471	0.00107482	0.869115	0.00293719	0.889257	0.00201641	0.925021	0.000395163	0.896028	0.0695536	0.85203	0.00224135	0.848287	0.000176806	0.84543	0.000736262	0.853044	0.000757515
64.942	0.848541	0.00119194	0.869406	0.00294688	0.889782	0.00202856	0.924721	0.000496753	0.896567	0.069642	0.851804	0.00226798	0.848254	0.000165407	0.845493	0.0008145	0.852769	0.00044263
65.2771	0.848659	0.00131562	0.869665	0.00292857	0.890209	0.00201212	0.924355	0.00062708	0.897045	0.0696136	0.851636	0.00231402	0.84824	0.00021464	0.845642	0.000816736	0.852556	0.000268609
65.6121	0.848767	0.001438	0.869874	0.00288251	0.890553	0.00195846	0.924007	0.000634674	0.897509	0.0694815	0.851591	0.00239307	0.848211	0.000250332	0.845866	0.000762507	0.852305	0.000365112
65.9471	0.848815	0.00151282	0.870102	0.00282497	0.890955	0.00192859	0.923657	0.0005925	0.897941	0.0691966	0.851605	0.00248665	0.848143	0.000276666	0.846114	0.000767631	0.851996	0.000456145
66.2821	0.848841	0.00151655	0.870367	0.00274938	0.891473	0.00192783	0.923247	0.000558808	0.898359	0.0688067	0.851602	0.00257404	0.848172	0.000268748	0.846341	0.000844066	0.851663	0.000540567
66.6171	0.84889	0.00147864	0.870673	0.00261687	0.892012	0.00199947	0.922795	0.00047533	0.898783	0.068441	0.85154	0.00258084	0.848342	0.000196078	0.846512	0.000932761	0.851308	0.000590256
66.9522	0.848912	0.00139879	0.871021	0.00246891	0.892485	0.00215888	0.922292	0.000395366	0.899174	0.0681458	0.851346	0.00247111	0.848571	0.000165002	0.846584	0.00103477	0.850997	0.000644055
67.2872	0.848893	0.0012983	0.871333	0.00236642	0.892882	0.00228326	0.921727	0.000364254	0.89954	0.0678227	0.851075	0.00227269	0.848739	0.000226036	0.846565	0.00107488	0.850764	0.000803933
67.6222	0.848911	0.00127101	0.871514	0.0023515	0.893191	0.00234498	0.921197	0.000291148	0.899895	0.0674919	0.850904	0.00202476	0.848796	0.000252225	0.846565	0.00101672	0.850598	0.00101439
67.9572	0.848979	0.00132053	0.871584	0.00241971	0.893393	0.00237625	0.920718	0.000185398	0.900224	0.0672346	0.850815	0.00178695	0.848797	0.000189865	0.846645	0.000918661	0.85048	0.00115769
68.2923	0.849086	0.00137631	0.871615	0.00250195	0.893591	0.00230397	0.920235	0.000140082	0.900508	0.0669948	0.850806	0.00163106	0.848802	0.000106671	0.846802	0.000751394	0.850382	0.00124669
68.6273	0.849223	0.00138012	0.871657	0.00252027	0.893843	0.00216957	0.919737	0.000132997	0.900843	0.0666157	0.850871	0.00158928	0.848823	0.00010011	0.846986	0.000564478	0.850322	0.00128599
68.9623	0.84936	0.00131389	0.871766	0.00249261	0.894145	0.00209742	0.919225	0.000145391	0.901202	0.0661612	0.850888	0.00159964	0.848934	0.000109491	0.847187	0.000454227	0.850315	0.0012443
69.2973	0.849418	0.00113365	0.872078	0.00249593	0.894533	0.00210331	0.918593	0.000173256	0.901556	0.0656887	0.850813	0.00149233	0.84913	7.15055e-05	0.847323	0.000476837	0.85034	0.00110328
69.6324	0.849465	0.000941497	0.872408	0.00249434	0.894923	0.00211015	0.917948	0.000196262	0.901915	0.0652109	0.85074	0.00137514	0.849331	0.000129164	0.847447	0.000511271	0.850366	0.000972561
69.9674	0.849494	0.000752687	0.872759	0.00250415	0.89532	0.00213379	0.917295	0.000207347	0.902279	0.0647176	0.850656	0.00125219	0.84953	0.000226168	0.847549	0.00055929	0.850396	0.000884192
[truncated: 28 more columns]

[truncated: 1 more sheets: FigED8]
